# Supplementary material for: Multi-omics reveals mechanisms of resistance to potato root infection by Spongospora subterranea
Source: Sci Rep. 2022 Jun 25;12:10804. doi: 10.1038/s41598-022-14606-y (PMC9233701; doi:10.1038/s41598-022-14606-y)
Supplement: Supplementary file 5 — Supplementary Information 5. [file 41598_2022_14606_MOESM5_ESM.xlsx]

## Sheet: Up in both glad and iwa
GeneID	Protein ID	Protein name
PGSC0003DMT400092081	M1DP15	Microsomal oleic acid desaturase
PGSC0003DMT400002019	M0ZJH6	Patatin (EC 3.1.1.-)
PGSC0003DMT400014233	M1A3W6	Cytochrome P450 92B1
PGSC0003DMT400048684	M1BMR6	Catechol oxidase (EC 1.10.3.1)
PGSC0003DMT400012748	M1A1Q5	Uncharacterized protein
PGSC0003DMT400013094	M1A2A4	PR1 protein
PGSC0003DMT400061259	M1C7A6	Fatty acid desaturase
PGSC0003DMT400007868	M0ZTM9	Osmotin
PGSC0003DMT400027291	M1APG7	Cytochrome P450
PGSC0003DMT400034873	M1B1F3	Transcription factor TSRF1
PGSC0003DMT400054502	M1BWF9	Alcohol dehydrogenase
PGSC0003DMT400034487	M1B0S2	ERF transcription factor 5
PGSC0003DMT400039544	M1B8F9	Proteinase inhibitor type-2 CEVI57
PGSC0003DMT400081450	M1D4T8	2-Hydroxyisoflavanone dehydratase
PGSC0003DMT400044595	M1BGF3	Xylem serine proteinase 1
PGSC0003DMT400026293	M1AMZ3	Uncharacterized protein
PGSC0003DMT400028172	M1AQS6	Lysine/histidine transporter
PGSC0003DMT400044831	M1BGR4	Mutt domain protein
PGSC0003DMT400016355	M1A7J2	Uncharacterized protein
PGSC0003DMT400043224	M1BEA5	Cytochrome P450
PGSC0003DMT400037826	M1B5Y7	Ethylene response factor
PGSC0003DMT400037234	M1B514	PAR-1c protein
PGSC0003DMT400065346	M1CDT5	LOB domain protein 1
PGSC0003DMT400008902	M0ZV93	3-hydroxy-3-methylglutaryl coenzyme A reductase (HMG-CoA reductase) (EC 1.1.1.34)
PGSC0003DMT400014232	M1A3W5	Cytochrome P450 92B1
PGSC0003DMT400052492	M1BTI3	Polygalacturonase 7
PGSC0003DMT400051180	M1BRE1	Uncharacterized protein
PGSC0003DMT400007615	M0ZTA8	Microsomal omega-6-desaturase
PGSC0003DMT400027594	M1APW6	S-adenosylmethionine-dependent methyltransferase
PGSC0003DMT400003936	M0ZMK7	TSI-1 protein
PGSC0003DMT400022638	M1AGZ7	Transcription factor WRKY5
PGSC0003DMT400006222	M0ZR03	Hexosyltransferase (EC 2.4.1.-)
PGSC0003DMT400063159	M1CA59	Uncharacterized protein
PGSC0003DMT400055171	M1BXG7	Uncharacterized protein
PGSC0003DMT400053355	M1BUU6	Antifungal protein
PGSC0003DMT400049533	M1BNX0	Uncharacterized protein
PGSC0003DMT400010043	M0ZXE1	P69B protein
PGSC0003DMT400044589	M1BGF0	Metal ion binding protein
PGSC0003DMT400017198	M1A8P0	HSR203J protein
PGSC0003DMT400011214	M0ZZ76	Multidrug resistance protein ABC transporter family
PGSC0003DMT400021509	M1AF78	Glutamate dehydrogenase
PGSC0003DMT400031343	M1AVJ1	Kinesin-like protein
PGSC0003DMT400055157	M1BXF6	Phytosulfokine-beta
PGSC0003DMT400011217	M0ZZ77	Multidrug resistance protein ABC transporter family
PGSC0003DMT400054637	M1BWN1	LOB domain-containing protein 4
PGSC0003DMT400078350	M1CZX8	Uncharacterized protein
PGSC0003DMT400080961	M1D482	Glycine-rich protein A3
PGSC0003DMT400029742	M1ATB5	C1_2 domain-containing protein
PGSC0003DMT400012663	M1A1L0	Uncharacterized protein
PGSC0003DMT400012997	M1A253	Transcription factor
PGSC0003DMT400075410	M1CV49	Monooxygenase
PGSC0003DMT400071670	M1CP46	Uncharacterized protein
PGSC0003DMT400044777	M1BGN4	Cytosolic acetoacetyl-coenzyme A thiolase
PGSC0003DMT400042472	M1BD34	Uncharacterized protein
PGSC0003DMT400080052	M1D2X3	PRA1 family protein
PGSC0003DMT400074038	M1CT16	Calponin-homology (CH) domain-containing protein
PGSC0003DMT400078178	M1CZJ8	Cytochrome P450
PGSC0003DMT400081889	M1D580	NDR1
PGSC0003DMT400013254	M1A2K2	NTGP4
PGSC0003DMT400037897	M1B634	Uncharacterized protein
PGSC0003DMT400054431	M1BWB5	Hsr203J
PGSC0003DMT400077055	M1CXU7	Cytochrome P450
PGSC0003DMT400030663	M1AUL1	VQ motif-containing protein
PGSC0003DMT400027944	M1AQE4	Uncharacterized protein
PGSC0003DMT400025577	M1ALN0	Nucleoredoxin
PGSC0003DMT400013529	M1A2Z6	3-dehydroquinate dehydratase / shikimate dehydrogenase isoform 2
PGSC0003DMT400078471	M1D065	Uncharacterized protein
PGSC0003DMT400031362	M1AVJ8	DC1.2 homologue
PGSC0003DMT400013664	M1A358	Uncharacterized protein
PGSC0003DMT400031804	M1AWA0	Cytochrome P450 fatty acid omega-hydroxylase
PGSC0003DMT400013055	M1A284	RING-type E3 ubiquitin transferase (EC 2.3.2.27)
PGSC0003DMT400051349	M1BRM2	Uncharacterized protein
PGSC0003DMT400003774	M0ZMA9	PR10
PGSC0003DMT400071776	M1CPA2	Aspartate aminotransferase
PGSC0003DMT400066898	M1CGC9	3-phosphoshikimate 1-carboxyvinyltransferase (EC 2.5.1.19)
PGSC0003DMT400049886	M1BPH2	Phenylalanine ammonia-lyase (EC 4.3.1.24)
PGSC0003DMT400060168	M1C5C0	Protein 2
PGSC0003DMT400057334	M1C0V7	LRR receptor-like serine/threonine-protein kinase
PGSC0003DMT400046828	M1BJQ2	Carbohydrate binding protein
PGSC0003DMT400076858	M1CXI1	Cytochrome P450 hydroxylase
PGSC0003DMT400070692	M1CMJ7	Uncharacterized protein
PGSC0003DMT400027429	M1APN7	Kinase
PGSC0003DMT400028799	M1ARQ5	NtEIG-E80 protein
PGSC0003DMT400031458	M1AVP8	Uncharacterized protein
PGSC0003DMT400018493	M1AAR1	p-coumaroyl quinate/shikimate 3'-hydroxylase
PGSC0003DMT400015782	M1A6K7	Chloroplast zebra-necrosis protein
PGSC0003DMT400060039	M1C547	Isopentenyl-diphosphate Delta-isomerase (EC 5.3.3.2)
PGSC0003DMT400028840	M1ART4	Non-specific serine/threonine protein kinase (EC 2.7.11.1)
PGSC0003DMT400067206	M1CGV8	Pre-mRNA-splicing factor cwc24
PGSC0003DMT400081370	M1D4M7	Lipoxygenase (EC 1.13.11.-)
PGSC0003DMT400018823	M1AB69	Uncharacterized protein
PGSC0003DMT400010555	M0ZY90	Aldehyde dehydrogenase (NAD+)
PGSC0003DMT400076209	M1CWC9	Pleiotropic drug resistance protein 1
PGSC0003DMT400010886	Q5XUG9	Putative thaumatin-like protein (Thaumatin)
PGSC0003DMT400038540	M1B722	ABC transporter family protein
PGSC0003DMT400014006	M1A3M5	L-gulonolactone oxidase (EC 1.1.3.8)
PGSC0003DMT400005134	Q941G6	Cytoplasmic small heat shock protein class I (Pathogenesis-related protein 1b)
PGSC0003DMT400076705	M1CX91	Glucan endo-1,3-beta-D-glucosidase
PGSC0003DMT400061238	M1C799	Sterol desaturase
PGSC0003DMT400083859	M1D786	Fatty acid desaturase
PGSC0003DMT400059031	M1C3P0	Aspartate aminotransferase
PGSC0003DMT400064771	M1CCW0	Divinyl ether synthase
PGSC0003DMT400037209	M1B502	PAR-1c protein
PGSC0003DMT400054211	M1BVZ0	Uncharacterized protein
PGSC0003DMT400061237	M1C798	Sterol desaturase
PGSC0003DMT400007869	M0ZTN0	Osmotin
PGSC0003DMT400003877	M0ZMG2	Class II chitinase
PGSC0003DMT400065438	M1CDZ7	Uncharacterized protein
PGSC0003DMT400008519	M0ZUP6	Protein ZINC INDUCED FACILITATOR-LIKE 1
PGSC0003DMT400016056	M1A703	NtPRp27
PGSC0003DMT400080467	M1D3J5	FAD-binding PCMH-type domain-containing protein
PGSC0003DMT400052057	M1BSQ7	WRKY transcription factor-b
PGSC0003DMT400072823	M1CR07	Transferase, transferring glycosyl groups
PGSC0003DMT400032910	M1AYA6	Pectate lyase (EC 4.2.2.2)
PGSC0003DMT400010914	M0ZYR8	Leucoanthocyanidin dioxygenase
PGSC0003DMT400060243	M1C5G8	Major allergen Pru ar
PGSC0003DMT400064554	M1CCK0	Peroxidase (EC 1.11.1.7)
PGSC0003DMT400024886	M1AKR3	Cytochrome P450 71D6
PGSC0003DMT400059829	M1C4T2	Uncharacterized protein
PGSC0003DMT400007870	M0ZTN1	Osmotin
PGSC0003DMT400061182	M1C770	Expansin
PGSC0003DMT400025776	M1AM14	Expansin
PGSC0003DMT400070911	M1CMY5	RING-type domain-containing protein
PGSC0003DMT400026261	M1AMX7	Nb cell deth marker
PGSC0003DMT400032938	M1AYC3	LOB domain-containing protein 41
PGSC0003DMT400074496	M1CTR5	Cytochrome P450 hydroxylase
PGSC0003DMT400016302	M1A7F2	Cytochrome P450 92B1
PGSC0003DMT400055156	M1BXF5	Phytosulfokine-beta
PGSC0003DMT400001350	M0ZIB2	Alpha-DOX1
PGSC0003DMT400021625	M1AFF6	DNA-binding protein 4
PGSC0003DMT400076023	M1CW27	Cytochrome P450
PGSC0003DMT400061254	M1C788	Fatty acid desaturase
PGSC0003DMT400056201	M1BZ45	Chaperone protein DNAj
PGSC0003DMT400006136	M0ZQV9	Caffeoyl-CoA O-methyltransferase (EC 2.1.1.104)
PGSC0003DMT400052810	M1BU03	Major pollen allergen Ory s 1
PGSC0003DMT400039385	M1B875	Pectate lyase (EC 4.2.2.2)
PGSC0003DMT400057522	M1C184	Peroxidase (EC 1.11.1.7)
PGSC0003DMT400011566	M0ZZR8	Proteinase inhibitor type-2 CEVI57
PGSC0003DMT400024887	M1AKR4	Cytochrome P450
PGSC0003DMT400069897	M1CLB9	Anthocyanin 5-aromatic acyltransferase
PGSC0003DMT400024269	M1AJS4	Receptor protein kinase CLAVATA1
PGSC0003DMT400061221	M1C788	Fatty acid desaturase
PGSC0003DMT400081785	M1D525	Short chain alcohol dehydrogenase
PGSC0003DMT400048357	M1BMB5	Pepper esterase
PGSC0003DMT400017153	M1A8M2	Cytochrome P450 hydroxylase
PGSC0003DMT400044379	M1BG39	Transcription factor TSRF1
PGSC0003DMT400019061	M1ABK3	mRNA, 1346 bp sequence
PGSC0003DMT400056685	M1BZT0	DNA binding protein
PGSC0003DMT400043662	M1BF11	WRKY transcription factor
PGSC0003DMT400094600	M1DUG5	P69E protein
PGSC0003DMT400010891	M0ZYQ0	Thaumatin
PGSC0003DMT400072608	M1CQM9	Beta-fructofuranosidase
PGSC0003DMT400007904	M0ZTQ3	Ethylene-responsive proteinase inhibitor 1
PGSC0003DMT400033778	M1AZN0	VQ domain-containing protein
PGSC0003DMT400026837	M1ANS4	Phloem protein 2
PGSC0003DMT400021318	M1AEX3	CYP72A54
PGSC0003DMT400026678	M1ANK3	Ethylene-responsive transcription factor
PGSC0003DMT400044938	M1BGV9	Multidrug resistance-associated protein 2, 6 (Mrp2, 6), abc-transoprter
PGSC0003DMT400019060	M1ABK2	mRNA, 1346 bp sequence
PGSC0003DMT400064324	M1CC59	Uncharacterized protein
PGSC0003DMT400019296	M1ABV4	RAV
PGSC0003DMT400040116	M1B9B9	Chitinase 1
PGSC0003DMT400060519	M1C619	VQ domain-containing protein
PGSC0003DMT400050018	P09762	Wound-induced protein WIN2
PGSC0003DMT400032028	M1AWP9	Endoglucanase (EC 3.2.1.4)
PGSC0003DMT400003773	M0ZMA8	TSI-1 protein
PGSC0003DMT400020606	M1ADT0	Uncharacterized protein
PGSC0003DMT400097427	M1E0L7	S-adenosylmethionine-dependent methyltransferase
PGSC0003DMT400061220	M1C787	Microsomal oleic acid desaturase
PGSC0003DMT400013090	M1A2A1	SCP domain-containing protein
PGSC0003DMT400020647	M1ADV5	L-asparaginase
PGSC0003DMT400049192	M1BND4	Oxidoreductase
PGSC0003DMT400060272	M1C5I2	RING-type E3 ubiquitin transferase (EC 2.3.2.27)
PGSC0003DMT400001664	M0ZIW3	NtEIG-A1 protein
PGSC0003DMT400003777	M0ZMB0	Ribonucleoprotein, chloroplast
PGSC0003DMT400004686	M0ZNT7	Beta-amylase (EC 3.2.1.2)
PGSC0003DMT400013096	M1A2A6	PR1 protein
PGSC0003DMT400069898	M1CLC0	Transferase family protein
PGSC0003DMT400001505	M0ZIL1	HMA domain-containing protein
PGSC0003DMT400039492	M1B8C8	Kunitz-type protease inhibitor
PGSC0003DMT400028158	M1AQS2	Lipoxygenase (EC 1.13.11.-)
PGSC0003DMT400003608	M0ZM03	Expansin
PGSC0003DMT400037981	M1B666	Uncharacterized protein
PGSC0003DMT400023082	M1AHR1	Endoglucanase (EC 3.2.1.4)
PGSC0003DMT400021516	M1AF81	Pentatricopeptide repeat-containing protein
PGSC0003DMT400042521	M1BD64	Uncharacterized protein
PGSC0003DMT400076251	M1CWG5	Pectate lyase (EC 4.2.2.2)
PGSC0003DMT400055211	M1BXK0	AP2 domain-containing transcription factor
PGSC0003DMT400044494	M1BG97	Uncharacterized protein
PGSC0003DMT400072408	M1CQ89	Cytochrome P450 76A2
PGSC0003DMT400064553	M1CCJ9	Peroxidase (EC 1.11.1.7)
PGSC0003DMT400077162	M1CXZ4	PAR-1b protein
PGSC0003DMT400063962	M1CBI2	Branched chain alpha-keto acid dehydrogenase E1-alpha subunit
PGSC0003DMT400081294	M1D4I6	ROX1
PGSC0003DMT400016370	M1A7K3	Uncharacterized protein
PGSC0003DMT400021086	M1AEL1	Uncharacterized protein
PGSC0003DMT400066947	M1CGF2	Beta expansin 1
PGSC0003DMT400031265	M1AVF5	Uncharacterized protein
PGSC0003DMT400067456	M1CHA1	Major pollen allergen Ory s 1
PGSC0003DMT400049619	M1BP21	Uncharacterized protein
PGSC0003DMT400053310	M1BUT0	Antifungal protein
PGSC0003DMT400081426	M1D4R5	Hexose transporter
PGSC0003DMT400044244	M1BFV8	Ethylene receptor
PGSC0003DMT400008273	M0ZUC5	Receptor-like kinase CHRK1
PGSC0003DMT400070405	M1CM43	LOB domain protein 1
PGSC0003DMT400035727	M1B2Q7	Uncharacterized protein
PGSC0003DMT400011236	M0ZZ89	Kinase
PGSC0003DMT400075656	M1CVK2	ARGOS
PGSC0003DMT400073836	M1CSR6	RING-type E3 ubiquitin transferase (EC 2.3.2.27)
PGSC0003DMT400013962	M1A3J6	ATP binding protein
PGSC0003DMT400038710	M1B797	Acyltransferase
PGSC0003DMT400014779	M1A4V4	Uncharacterized protein
PGSC0003DMT400067459	M1CHA4	Major pollen allergen Ory s 1
PGSC0003DMT400083179	M1D6N3	Short chain dehydrogenase
PGSC0003DMT400012809	M1A1U4	Endoglucanase (EC 3.2.1.4)
PGSC0003DMT400052381	M1BTA5	Prephenate dehydrogenase
PGSC0003DMT400042807	M1BDN3	Glycosyltransferase (EC 2.4.1.-)
PGSC0003DMT400060732	M1C6B7	ERF transcription factor 5
PGSC0003DMT400054212	M1BVZ1	ARGOS
PGSC0003DMT400007905	M0ZTQ4	Osmotin
PGSC0003DMT400031288	M1AVG3	LRR receptor-like serine/threonine-protein kinase
PGSC0003DMT400032619	M1AXP7	3-hydroxy-3-methylglutaryl coenzyme A synthase (HMG-CoA synthase) (EC 2.3.3.10)
PGSC0003DMT400081212	M1D4D6	Bidirectional sugar transporter SWEET
PGSC0003DMT400042550	M1BD86	Uncharacterized protein
PGSC0003DMT400038662	M1B781	VQ motif-containing protein
PGSC0003DMT400061600	M1C7S0	Diphosphomevalonate decarboxylase (EC 4.1.1.33)
PGSC0003DMT400026504	M1AN90	Uncharacterized protein
PGSC0003DMT400015703	M1A6F3	Membrane protein
PGSC0003DMT400012864	M1A1X2	ACC synthase
PGSC0003DMT400078374	M1CZZ6	TRANSPARENT TESTA 12 protein
PGSC0003DMT400012995	M1A251	Peroxidase (EC 1.11.1.7)
PGSC0003DMT400066608	M1CFV9	Uncharacterized protein
PGSC0003DMT400020648	M1ADV6	D-type cyclin family 3 subgroup 3
PGSC0003DMT400073334	M1CRU8	Protein PPLZ02
PGSC0003DMT400026739	M1ANN4	Serine-threonine protein kinase, plant-type
PGSC0003DMT400090689	M1DKY7	Glucan endo-1,3-beta-glucosidase, basic isoform 1
PGSC0003DMT400034146	M1B069	Tom
PGSC0003DMT400049198	M1BND9	Pectinesterase inhibitor
PGSC0003DMT400049539	M1BNX1	Protein kinase domain-containing protein
PGSC0003DMT400056352	Q8H9D7	WRKY-type DNA binding protein
PGSC0003DMT400040585	M1BA38	Protein RSI-1
PGSC0003DMT400046700	M1BJH0	CYP71AU1
PGSC0003DMT400080764	M1D3Y1	Proline transporter
PGSC0003DMT400059095	M1C3S5	Pyruvate decarboxylase (EC 4.1.1.1)
PGSC0003DMT400037696	M1B5Q4	Alpha-glucosidase
PGSC0003DMT400016646	M1A7Z6	Cysteine synthase (EC 2.5.1.47)
PGSC0003DMT400003869	M0ZMF8	Phosphoserine aminotransferase (EC 2.6.1.52)
PGSC0003DMT400030402	M1AU65	Peroxidase (EC 1.11.1.7)
PGSC0003DMT400070844	M1CMU3	Uncharacterized protein
PGSC0003DMT400055210	M1BXJ9	AP2 domain-containing transcription factor
PGSC0003DMT400034272	M1B0E6	Transferase, transferring glycosyl groups
PGSC0003DMT400000226	M0ZGB4	LEA2-2 (Plant cell wall protein SlTFR88)
PGSC0003DMT400024628	M1AKF4	UDP-xylose phenolic glycosyltransferase
PGSC0003DMT400013972	M1A3K4	Ocs element-binding factor
PGSC0003DMT400009869	M0ZX26	Pectate lyase (EC 4.2.2.2)
PGSC0003DMT400097765	M1E1D3	ACRE 132
PGSC0003DMT400037469	M1B5F7	Glucan endo-1,3-beta-D-glucosidase (EC 3.2.1.39)
PGSC0003DMT400015634	M1A6B7	RING-type E3 ubiquitin transferase (EC 2.3.2.27)
PGSC0003DMT400042146	M1BCK2	Uncharacterized protein
PGSC0003DMT400066567	M1CFS3	Glycosyltransferase (EC 2.4.1.-)
PGSC0003DMT400088288	M1DFM5	C2 domain-containing protein
PGSC0003DMT400066569	M1CFS3	Glycosyltransferase (EC 2.4.1.-)
PGSC0003DMT400000896	M0ZHI3	Beta-galactosidase
PGSC0003DMT400095009	M1DVD6	Ccaat-binding transcription factor subunit A
PGSC0003DMT400038514	M1B703	Peroxidase (EC 1.11.1.7)
PGSC0003DMT400019667	M1ACE6	Clp R domain-containing protein
PGSC0003DMT400044828	M1BGR3	Mutt domain protein
PGSC0003DMT400009213	M0ZVS5	Ccaat-binding transcription factor
PGSC0003DMT400000899	M0ZHI6	Beta-galactosidase (EC 3.2.1.23)
PGSC0003DMT400037744	M1B5U1	Uncharacterized protein
PGSC0003DMT400080788	M1D3Z1	Calmodulin-binding family protein
PGSC0003DMT400018425	M1AAL9	UPA15
PGSC0003DMT400065197	M1CDJ3	Nitrate transporter
PGSC0003DMT400024261	M1AJR8	Reticulon-like protein
PGSC0003DMT400064623	M1CCN8	Uncharacterized protein
PGSC0003DMT400046570	M1BJA0	WRKY72
PGSC0003DMT400034097	M1B048	Germin-like protein
PGSC0003DMT400057521	M1C183	Peroxidase (EC 1.11.1.7)
PGSC0003DMT400013504	M1A2Y4	Peroxidase (EC 1.11.1.7)
PGSC0003DMT400035034	M1B1Q3	Uncharacterized protein
PGSC0003DMT400049302	M1BNJ0	AtRab GTP-binding protein
PGSC0003DMT400042662	M1BDF6	Uncharacterized protein
PGSC0003DMT400079894	M1D2N3	Uncharacterized protein
PGSC0003DMT400053377	M1BUV9	Germin-like protein
PGSC0003DMT400030031	M1ATQ0	EDNR2GH3 protein
PGSC0003DMT400055478	M1BXZ7	CYP81B36
PGSC0003DMT400018674	M1AAY6	CXE carboxylesterase
PGSC0003DMT400071648	M1CP32	RING-H2 finger protein ATL2B
PGSC0003DMT400054946	M1BX39	RING-type E3 ubiquitin transferase (EC 2.3.2.27)
PGSC0003DMT400024622	M1AKF2	Glycosyltransferase (EC 2.4.1.-)
PGSC0003DMT400032789	M1AY17	Peroxidase (EC 1.11.1.7)
PGSC0003DMT400005356	M0ZPR8	Nam 11
PGSC0003DMT400068603	M1CJ97	Arginine decarboxylase (EC 4.1.1.19)
PGSC0003DMT400005836	M0ZQG8	Transcription factor AP2-EREBP
PGSC0003DMT400036487	M1B3Q2	Peroxidase (EC 1.11.1.7)
PGSC0003DMT400066507	M1CFM9	Anthranilate N-benzoyltransferase protein
PGSC0003DMT400029141	M1ASA0	Receptor kinase
PGSC0003DMT400079071	M1D165	Alcohol dehydrogenase 3
PGSC0003DMT400012226	M1A0X7	Nitrate transporter
PGSC0003DMT400067634	M1CHL0	Aromatic amino acid decarboxylase 2
PGSC0003DMT400009410	M0ZW75	Aspartic proteinase nepenthesin-2
PGSC0003DMT400066817	M1CG91	Uncharacterized protein
PGSC0003DMT400029420	M1ASS5	Epoxide hydrolase 1
PGSC0003DMT400075430	M1CV64	TSI-1 protein
PGSC0003DMT400025603	M1ALQ4	Prolyl oligopeptidase (EC 3.4.21.26)
PGSC0003DMT400066362	M1CFF9	Phytocyanin domain-containing protein
PGSC0003DMT400053423	M1BUZ2	Germin-like protein
PGSC0003DMT400058594	M1C2Y3	Glutamate decarboxylase (EC 4.1.1.15)
PGSC0003DMT400063688	M1CB13	Respiratory burst oxidase homolog protein B
PGSC0003DMT400076982	M1CXQ6	Calcineurin B 10
PGSC0003DMT400004914	M0ZP78	Uncharacterized protein
PGSC0003DMT400057781	M1C1N0	Catechol oxidase (EC 1.10.3.1)
PGSC0003DMT400078308	M1CZV0	Uncharacterized protein
PGSC0003DMT400012073	M1A0N2	PMEI domain-containing protein
PGSC0003DMT400048126	M1BM00	Anthranilate N-benzoyltransferase protein
PGSC0003DMT400015267	M1A5R2	Auxin efflux carrier component
PGSC0003DMT400073812	M1CSQ2	Cysteine desulfurylase
PGSC0003DMT400060161	M1C5B6	Ethylene receptor
PGSC0003DMT400050005	M1BPN7	Uncharacterized protein
PGSC0003DMT400049532	M1BNW9	Receptor-like serine/threonine-protein kinase (EC 2.7.11.1)
PGSC0003DMT400023182	M1AHX7	Pre-mRNA-splicing factor cwc24
PGSC0003DMT400073709	M1CSI5	Glycosyltransferase (EC 2.4.1.-)
PGSC0003DMT400042642	M1BDE1	Mitochondrial carnitine/acylcarnitine carrier protein
PGSC0003DMT400005510	M0ZQ02	Zinc finger family protein
PGSC0003DMT400034117	M1B059	Metal transporter
PGSC0003DMT400083727	M1D715	Calmodulin
PGSC0003DMT400072258	M1CPY7	MYB domain class transcription factor
PGSC0003DMT400037108	M1B4T9	LysM domain-containing protein
PGSC0003DMT400025113	M1AL07	WRKY transcription factor
PGSC0003DMT400053522	M1BV24	Serine carboxypeptidase III
PGSC0003DMT400004672	M0ZNT0	ATP-dependent helicase
PGSC0003DMT400042548	M1BD85	DNA helicase (EC 3.6.4.12)
PGSC0003DMT400020496	M1ADL0	E3 ubiquitin-protein ligase RMA1H1
PGSC0003DMT400001995	M0ZJG4	Salicylic acid-binding protein 2
PGSC0003DMT400017784	M1A9G2	Glycosyltransferase (EC 2.4.1.-)
PGSC0003DMT400031910	M1AWG8	YS1
PGSC0003DMT400035064	M1B1S3	ATP citrate synthase (EC 2.3.3.8)
PGSC0003DMT400006594	M0ZRN8	Coatomer subunit beta'-2
PGSC0003DMT400036645	M1B3Z4	Prolyl-tRNA synthetase (EC 6.1.1.15)
PGSC0003DMT400015833	M1A6P0	ATP binding protein
PGSC0003DMT400015190	M1A5L8	Uncharacterized protein
PGSC0003DMT400063111	M1CA32	ZPT4-3
PGSC0003DMT400036329	M1B3H5	Xyloglucan endotransglucosylase/hydrolase (EC 2.4.1.207)
PGSC0003DMT400073765	M1CSM5	Cysteine desulfurylase
PGSC0003DMT400092772	M1DQI0	UDP-glucose:glucosyltransferase
PGSC0003DMT400032497	M1AXI3	Lipid binding protein
PGSC0003DMT400040627	M1BA57	Glycosyltransferase
PGSC0003DMT400032865	M1AY82	Uncharacterized protein
PGSC0003DMT400039281	M1B819	4-coumarate--CoA ligase (EC 6.2.1.12)
PGSC0003DMT400055482	M1BXZ8	Uncharacterized protein
PGSC0003DMT400003328	M0ZLG1	Aldose 1-epimerase (EC 5.1.3.3)
PGSC0003DMT400054457	M1BWD1	Cytochrome P450
PGSC0003DMT400007173	M0ZSL2	H(+)-exporting diphosphatase (EC 7.1.3.1)
PGSC0003DMT400059046	M1C3Q2	Auxin-induced beta-glucosidase
PGSC0003DMT400033828	M1AZR8	Protein kinase APK1A, chloroplast
PGSC0003DMT400072250	M1CPY0	Protein DETOXIFICATION (Multidrug and toxic compound extrusion protein)
PGSC0003DMT400041179	M1BB16	Aminoadipic semialdehyde synthase
PGSC0003DMT400070196	M1CLT1	AT-HSFB3 (Arabidopsis thaliana heat shock transcription factor B3)
PGSC0003DMT400012219	M1A0X3	Trehalose 6-phosphate phosphatase (EC 3.1.3.12)
PGSC0003DMT400041983	M1BCB1	Ethylene receptor
PGSC0003DMT400078121	M1CZF6	Peroxidase (EC 1.11.1.7)
PGSC0003DMT400080032	M1D2W3	Ankyrin repeat-containing protein
PGSC0003DMT400001799	M0ZJ40	LYK2
PGSC0003DMT400078735	M1D0M1	Pyruvate decarboxylase
PGSC0003DMT400000891	M0ZHI2	Amine oxidase
PGSC0003DMT400071250	M1CNF3	Alphavirus core protein family
PGSC0003DMT400038659	M1B779	Zinc/iron transporter
PGSC0003DMT400050184	M1BPW0	UDP-glucose:glucosyltransferase
PGSC0003DMT400076686	M1CX79	Integral membrane family protein
PGSC0003DMT400005547	M0ZQ24	Glutathione-S-transferase
PGSC0003DMT400040920	M1BAM6	Wall-associated kinase
PGSC0003DMT400072143	M1CPS5	Serine/threonine-protein kinase CCR3
PGSC0003DMT400048727	M1BMT8	Methyltransferase (EC 2.1.1.-)
PGSC0003DMT400002822	M0ZKQ9	Electron transfer flavoprotein subunit alpha (Alpha-ETF)
PGSC0003DMT400065698	M1CEG2	RING-type E3 ubiquitin transferase (EC 2.3.2.27)
PGSC0003DMT400093490	M1DS24	Serine-threonine protein kinase, plant-type
PGSC0003DMT400004338	M0ZN97	ATP binding protein
PGSC0003DMT400001570	M0ZIQ1	1-aminocyclopropane-1-carboxylate oxidase
PGSC0003DMT400012950	M1A226	Receptor-like serine/threonine-protein kinase (EC 2.7.11.1)
PGSC0003DMT400056722	M1BZU4	Endoplasmic reticulum transmembrane protein
PGSC0003DMT400012615	M1A1J3	Homeobox-leucine zipper protein HAT22
PGSC0003DMT400041184	M1BB17	Aminoadipic semialdehyde synthase
PGSC0003DMT400026260	M1AMX6	Uncharacterized protein
PGSC0003DMT400044233	M1BFV1	Electron transfer flavoprotein subunit beta (Beta-ETF)
PGSC0003DMT400009406	M0ZW73	Aspartic proteinase nepenthesin-1
PGSC0003DMT400054729	M1BWS6	Glutathione S-transferase
PGSC0003DMT400030605	M1AUH6	Universal stress protein family protein
PGSC0003DMT400020654	M1ADW0	Cysteine protease
PGSC0003DMT400048612	M1BMN5	Zinc finger protein
PGSC0003DMT400022600	M1AGY3	R2R3 transcription factor MYB108 1
PGSC0003DMT400062439	M1C932	Eukaryotic translation initiation factor 2c
PGSC0003DMT400055214	M1BXK2	Ocs element-binding factor
PGSC0003DMT400043311	M1BEF0	AP2/ERF-domain protein
PGSC0003DMT400005377	M0ZPS9	Mitochondrial carrier protein
PGSC0003DMT400022547	M1AGW8	Aconitate hydratase (Aconitase) (EC 4.2.1.3)
PGSC0003DMT400050079	M1BPR7	Peptide-N(4)-(N-acetyl-beta-glucosaminyl)asparagine amidase
PGSC0003DMT400003152	M0ZL72	ATP:AMP phosphotransferase (EC 2.7.4.3)
PGSC0003DMT400057863	M1C1T3	Transcription regulator
PGSC0003DMT400059496	M1C4B5	Cyclase family protein
PGSC0003DMT400061912	Q9ZRB5	Ci21B protein

## Sheet: down in both glad and iwa
GeneID	Protein ID	Protein name
PGSC0003DMT400086695	M1DCB7	Cytochrome P450 monooxygenase
PGSC0003DMT400097357	M1E0G2	Cytochrome P450
PGSC0003DMT400087455	M1DDV7	Putrescine N-methyltransferase
PGSC0003DMT400001269	M0ZI72	Glutaredoxin
PGSC0003DMT400021782	M1AFP4	Uncharacterized protein
PGSC0003DMT400019903	M1ACR6	Lactose permease
PGSC0003DMT400086560	M1DC10	Putrescine N-methyltransferase
PGSC0003DMT400039287	M1B824	Malate synthase (EC 2.3.3.9)
PGSC0003DMT400005706	M0ZQB0	Dad1/CCD8
PGSC0003DMT400066949	M1CGF4	Cyclin
PGSC0003DMT400034336	M1B0H8	Receptor protein kinase
PGSC0003DMT400058990	M1C3M1	Uncharacterized protein
PGSC0003DMT400065697	M1CEG1	WD-repeat protein
PGSC0003DMT400026254	M1AMX2	Ferric-chelate reductase
PGSC0003DMT400065191	M1CDI8	Hypersensitive-induced reaction protein
PGSC0003DMT400060120	M1C598	Hydrolase_4 domain-containing protein
PGSC0003DMT400037473	M1B5G1	Phosphoethanolamine N-methyltransferase
PGSC0003DMT400061300	M1C7C6	Extensin Ext1
PGSC0003DMT400011361	M0ZZG4	PMR5N domain-containing protein
PGSC0003DMT400028629	M1ARF1	Laccase (EC 1.10.3.2) (Benzenediol:oxygen oxidoreductase) (Diphenol oxidase) (Urishiol oxidase)
PGSC0003DMT400073718	M1CSJ2	2-oxoglutarate-dependent dioxygenase
PGSC0003DMT400069454	M1CKG6	Hyoscyamine 6-dioxygenase
PGSC0003DMT400023436	M1AIC5	Nodulin MtN3 family protein
PGSC0003DMT400022230	M1AGF1	Dirigent protein
PGSC0003DMT400058661	M1C327	Type I inositol polyphosphate 5-phosphatase
PGSC0003DMT400072524	M1CQG6	Cytochrome P450 monooxygenase CYP82E3
PGSC0003DMT400064904	M1CD32	Acyltransferase
PGSC0003DMT400069814	M1CL74	Chalcone synthase (EC 2.3.1.74)
PGSC0003DMT400041513	M1BBG7	Subtilisin-like protease
PGSC0003DMT400095725	M1DWX9	Chalcone synthase (EC 2.3.1.74)
PGSC0003DMT400052413	M1BTD2	Laccase (EC 1.10.3.2) (Benzenediol:oxygen oxidoreductase) (Diphenol oxidase) (Urishiol oxidase)
PGSC0003DMT400069729	M1CL09	Laccase (EC 1.10.3.2) (Benzenediol:oxygen oxidoreductase) (Diphenol oxidase) (Urishiol oxidase)
PGSC0003DMT400060696	M1C6A4	Fumarylacetoacetase (EC 3.7.1.2) (Fumarylacetoacetate hydrolase)
PGSC0003DMT400039974	M1B929	Myb family transcription factor
PGSC0003DMT400073687	M1CSG8	Acyl-protein thioesterase
PGSC0003DMT400026585	M1ANE3	Cytochrome P450
PGSC0003DMT400017707	M1A9B8	Protein DETOXIFICATION (Multidrug and toxic compound extrusion protein)
PGSC0003DMT400064332	M1CC64	Indole-3-acetic acid-amido synthetase GH3.6
PGSC0003DMT400059846	M1C4U1	Uncharacterized protein
PGSC0003DMT400029980	M1ATM0	Uncharacterized protein
PGSC0003DMT400015067	M1A5D6	CASP-like protein
PGSC0003DMT400069148	M1CK00	Cytochrome P450 CYP82E4v2 nicotine demethylase
PGSC0003DMT400032651	M1AXS5	Uncharacterized protein
PGSC0003DMT400041508	M1BBG6	Subtilisin-like protease
PGSC0003DMT400049216	M1BNF2	NtEIG-E80 protein
PGSC0003DMT400042655	M1BDF1	2-oxoglutarate-dependent dioxygenase
PGSC0003DMT400066714	M1CG17	2-oxoglutarate-dependent dioxygenase
PGSC0003DMT400035757	M1B2S9	Receptor protein kinase
PGSC0003DMT400012334	M1A133	BRASSINOSTEROID INSENSITIVE 1-associated receptor kinase 1
PGSC0003DMT400070444	M1CM66	Hyoscyamine 6-dioxygenase
PGSC0003DMT400020286	M1AD88	Glutathione S-transferase
PGSC0003DMT400024729	M1AKJ6	Specific tissue protein 1
PGSC0003DMT400052545	M1BTK5	Peroxidase (EC 1.11.1.7)
PGSC0003DMT400073390	M1CRY4	2-oxoglutarate-dependent dioxygenase
PGSC0003DMT400080487	M1D3K5	mTERF
PGSC0003DMT400062520	M1C971	Peroxidase (EC 1.11.1.7)
PGSC0003DMT400059564	M1C4F1	Copper transporter
PGSC0003DMT400018524	M1AAT1	Carbohydrate transporter
PGSC0003DMT400054113	M1BVV4	Phospholipase A1 (EC 3.1.1.-)
PGSC0003DMT400025004	M1AKW2	YUP8H12R.2 protein
PGSC0003DMT400087235	M1DDE7	Pit1 protein
PGSC0003DMT400027952	M1AQF2	Glutaredoxin
PGSC0003DMT400019213	M1ABS3	Dicer
PGSC0003DMT400021856	M1AFS7	ATP binding protein
PGSC0003DMT400051635	M1BRY7	Copalyl diphosphate synthase
PGSC0003DMT400073992	M1CSZ3	Pit1 protein
PGSC0003DMT400035186	M1B1Y5	Endoglucanase (EC 3.2.1.4)
PGSC0003DMT400046191	M1BIR8	Cysteine proteinase inhibitor B
PGSC0003DMT400049574	M1BNZ3	Thiamine thiazole synthase, chloroplastic (Thiazole biosynthetic enzyme) (EC 2.4.2.60)
PGSC0003DMT400029402	M1ASR8	Pseudo-response regulator 9
PGSC0003DMT400077599	M1CYM2	Dirigent protein
PGSC0003DMT400024721	M1AKJ4	Specific tissue protein 2
PGSC0003DMT400059626	M1C4I0	Amine oxidase (EC 1.4.3.-)
PGSC0003DMT400077766	M1CYW0	Uncharacterized protein
PGSC0003DMT400016627	M1A7Y6	ATP binding protein
PGSC0003DMT400076552	M1CWY8	Clathrin assembly protein
PGSC0003DMT400092301	M1DPI6	Dirigent protein
PGSC0003DMT400015478	M1A636	RING-H2 finger protein ATL1L
PGSC0003DMT400066976	M1CGG4	Oxidoreductase
PGSC0003DMT400038092	M1B6B0	Caffeic acid O-methyltransferase
PGSC0003DMT400033766	M1AZM4	Uncharacterized protein
PGSC0003DMT400064753	M1CCV1	Glycosyltransferase (EC 2.4.1.-)
PGSC0003DMT400050658	M1BQM7	High-affinity nitrate transporter
PGSC0003DMT400015320	M1A5U6	Tropinone reductase II
PGSC0003DMT400060400	M1C5S9	Acyltransferase
PGSC0003DMT400006042	M0ZQR0	CYP72A58
PGSC0003DMT400081934	M1D5B9	Short chain alcohol dehydrogenase
PGSC0003DMT400001786	M0ZJ32	Glycine-rich RNA-binding protein
PGSC0003DMT400021867	M1AFT1	Major latex
PGSC0003DMT400008930	M0ZVA7	Oxidoreductase, 2OG-Fe(II) oxygenase family protein
PGSC0003DMT400039786	M1B8S2	SlTCP3
PGSC0003DMT400065251	M1CDM5	Phototropin-1
PGSC0003DMT400066744	M1CG41	Serine-threonine protein kinase, plant-type
PGSC0003DMT400064695	M1CCR2	Zinc finger protein
PGSC0003DMT400073584	M1CSA3	Coleoptile phototropism protein 1
PGSC0003DMT400072630	M1CQP4	Uncharacterized protein
PGSC0003DMT400035264	M1B219	Sucrose synthase (EC 2.4.1.13)
PGSC0003DMT400094155	M1DTI8	Tau class glutathione transferase GSTU50
PGSC0003DMT400079536	M1D203	Transcription factor
PGSC0003DMT400009216	M0ZVS8	Alpha-mannosidase (EC 3.2.1.-)
PGSC0003DMT400060967	M1C6S7	Cinnamoyl-CoA reductase
PGSC0003DMT400064533	M1CCI6	Uncharacterized protein
PGSC0003DMT400003872	M0ZMG1	4-coumarate--CoA ligase (EC 6.2.1.12)
PGSC0003DMT400032434	M1AXF8	Disease resistance protein (TIR class)
PGSC0003DMT400032039	M1AWQ7	Methanol inducible protein
PGSC0003DMT400057688	M1C1H4	ATP binding protein
PGSC0003DMT400011199	M0ZZ69	Uncharacterized protein
PGSC0003DMT400000676	M0ZH55	Pentatricopeptide repeat-containing protein
PGSC0003DMT400015811	M1A6M6	Nodulin family protein
PGSC0003DMT400043542	M1BEU0	BZIP transcription factor BZI-2
PGSC0003DMT400025792	M1AM27	Ornithine decarboxylase
PGSC0003DMT400081433	M1D4S2	Spermine synthase
PGSC0003DMT400021870	M1AFT4	Major latex
PGSC0003DMT400068302	M1CIT3	PMR5N domain-containing protein
PGSC0003DMT400051681	M1BS17	1-aminocyclopropane-1-carboxylate oxidase
PGSC0003DMT400046811	M1BJN5	Short-chain dehydrogenase
PGSC0003DMT400011671	M0ZZY9	Wiscott-Aldrich syndrome, C-terminal
PGSC0003DMT400006829	M0ZS16	Uncharacterized protein
PGSC0003DMT400066664	M1CFZ2	Methylketone synthase Ib
PGSC0003DMT400032034	M1AWQ3	Keratin-associated protein 6-2
PGSC0003DMT400010096	M0ZXG9	Pentatricopeptide repeat-containing protein
PGSC0003DMT400078930	M1D0Y8	Monogalactosyldiacylglycerol synthase (EC 2.4.1.46)
PGSC0003DMT400058377	Q6JLA6	Pollen-specific lysine-rich protein SBgLR
PGSC0003DMT400066913	M1CGD6	Uncharacterized protein
PGSC0003DMT400030529	M1AUD5	Lysine/histidine transporter
PGSC0003DMT400023394	M1AI96	N-acetyl-glutamate synthase
PGSC0003DMT400015435	M1A612	1-aminocyclopropane-1-carboxylic acid oxidase
PGSC0003DMT400043408	M1BEK6	Short chain alcohol dehydrogenase
PGSC0003DMT400025429	M1ALE9	Major latex
PGSC0003DMT400011063	M0ZZ02	Nitrate transporter
PGSC0003DMT400072880	M1CR43	Cytochrome P450
PGSC0003DMT400090475	M1DKG6	Ethylene response factor 5
PGSC0003DMT400088882	M1DGY3	Alcohol dehydrogenase
PGSC0003DMT400056050	M1BYW1	Endonuclease/exonuclease/phosphatase
PGSC0003DMT400025420	M1ALE5	Major latex
PGSC0003DMT400034874	M1B1F4	PT2
PGSC0003DMT400025419	M1ALE4	Major latex
PGSC0003DMT400046089	M1BIM8	Calcineurin B 04
PGSC0003DMT400006692	M0ZRU5	Nodulation receptor kinase
PGSC0003DMT400071195	M1CNC6	Carboxypeptidase (EC 3.4.16.-)
PGSC0003DMT400041976	M1BCA4	Auxin-responsive protein
PGSC0003DMT400042527	M1BD67	Stem 28 kDa glycoprotein
PGSC0003DMT400065671	M1CEE7	Disease resistance protein
PGSC0003DMT400032054	M1AWS0	Uncharacterized protein
PGSC0003DMT400015610	M1A6A1	Auxin-responsive protein
PGSC0003DMT400055111	M1BXD2	Oxidoreductase, 2OG-Fe(II) oxygenase family protein
PGSC0003DMT400044535	M1BGB7	Non-specific serine/threonine protein kinase (EC 2.7.11.1)
PGSC0003DMT400066971	M1CGG2	Oxidoreductase
PGSC0003DMT400055410	M1BXV3	SBT1 protein
PGSC0003DMT400014234	M1A3W7	Cytochrome P450 hydroxylase
PGSC0003DMT400076776	M1CXD4	N-acylneuraminate-9-phosphatase
PGSC0003DMT400001032	M0ZHR8	Chloroplast-targeted copper chaperone
PGSC0003DMT400074099	M1CT51	Phosphoethanolamine N-methyltransferase
PGSC0003DMT400030829	M1AUU8	PHAVOLUTA-like HD-ZIPIII protein
PGSC0003DMT400074386	M1CTL8	Protease inhibitor/seed storage/LTP family protein
PGSC0003DMT400021231	M1AET4	Cytochrome P450
PGSC0003DMT400058187	M1C280	Ocs element-binding factor
PGSC0003DMT400058913	M1C3H9	Ptm1
PGSC0003DMT400025322	M1ALA5	Arabinose kinase
PGSC0003DMT400058632	M1C311	Uncharacterized protein
PGSC0003DMT400047880	M1BLK9	Elicitor resposible protein
PGSC0003DMT400041798	M1BC07	1-aminocyclopropane-1-carboxylate oxidase
PGSC0003DMT400034863	M1B1F0	WAT1-related protein
PGSC0003DMT400018307	M1AAE7	Protein SELF-PRUNING
PGSC0003DMT400085331	M1D999	Uncharacterized protein
PGSC0003DMT400014686	Q8H9B7	Lipid transfer protein (Putative lipid transfer protein)
PGSC0003DMT400054558	M1BWJ8	Protein phosphatases pp1 regulatory subunit
PGSC0003DMT400077284	M1CY57	Pentatricopeptide repeat-containing protein
PGSC0003DMT400000225	M0ZGB3	Pentatricopeptide repeat-containing protein
PGSC0003DMT400014352	M1A423	Aspartic proteinase nepenthesin-1
PGSC0003DMT400001912	M0ZJB0	Serine/threonine-protein kinase PBS1
PGSC0003DMT400078829	M1D0T2	Plant synaptotagmin
PGSC0003DMT400049575	M1BNZ4	Translational initiation factor eIF1
PGSC0003DMT400058107	M1C245	Ubiquitin carrier protein
PGSC0003DMT400091887	M1DNM0	Leucine-rich repeat containing protein

## Sheet: Up-Glad 
GeneID	Protein ID	Protein name	log2(FC)- Glad
PGSC0003DMT400035590	M1B2I0	Elicitor-inducible cytochrome P450	4.0131
PGSC0003DMT400027198	M1APC4	Acidic class II 1,3-beta-glucanase	3.76446
PGSC0003DMT400004660	M0ZNS5	Major pollen allergen Ory s 1	3.12582
PGSC0003DMT400002606	M0ZKD1	VQ domain-containing protein	3.12492
PGSC0003DMT400086307	M1DBG4	Fatty acid desaturase	2.97994
PGSC0003DMT400051513	M1BRU7	GmMYB29A2 protein	2.95099
PGSC0003DMT400086433	M1DBR0	Fatty acid desaturase	2.91215
PGSC0003DMT400062033	M1C8D9	Pectin acetylesterase (EC 3.1.1.-)	2.81732
PGSC0003DMT400054579	M1BWK4	1-aminocyclopropane-1-carboxylate oxidase	2.76555
PGSC0003DMT400073915	M1CSU6	Major latex	2.75238
PGSC0003DMT400059478	M1C4A7	Uncharacterized protein	2.68138
PGSC0003DMT400061847	M1C851	4-coumarate--CoA ligase (EC 6.2.1.12)	2.56408
PGSC0003DMT400037780	M1B5W8	Receptor kinase	2.54058
PGSC0003DMT400052365	M1BT96	Kinase	2.49903
PGSC0003DMT400014126	M1A3S3	Hcr2-0A	2.46573
PGSC0003DMT400029068	M1AS69	Low-molecular-weight cysteine-rich protein LCR78	2.44812
PGSC0003DMT400047089	M1BK49	Vetispiradiene synthase	2.34082
PGSC0003DMT400085597	M1D9V0	DUF295 domain-containing protein	2.33777
PGSC0003DMT400051510	M1BRU6	MYB transcription factor MYB117	2.33643
PGSC0003DMT400017635	M1A983	SBT4B protein	2.28461
PGSC0003DMT400078182	M1CZK0	Expansin	2.2798
PGSC0003DMT400012004	M1A0J4	Fringe	2.2514
PGSC0003DMT400065439	M1CDZ8	Uncharacterized protein	2.24414
PGSC0003DMT400035108	M1B1U4	Serine-threonine protein kinase, plant-type	2.20874
PGSC0003DMT400067900	M1CI28	Monoglyceride lipase	2.1261
PGSC0003DMT400026493	M1AN80	Phytophthora-inhibited protease 1	2.10515
PGSC0003DMT400061257	M1C7A4	Fatty acid desaturase	2.08494
PGSC0003DMT400068189	M1CIL7	Glutamate receptor	2.05816
PGSC0003DMT400084271	M1D7P1	Isoflavone reductase homolog	2.04393
PGSC0003DMT400052364	M1BT95	Kinase	1.99042
PGSC0003DMT400039630	M1B8J5	P69F protein	1.98655
PGSC0003DMT400029679	M1AT91	Uncharacterized protein	1.95927
PGSC0003DMT400029197	M1ASE1	Uncharacterized protein	1.95791
PGSC0003DMT400009990	M0ZX98	P69F protein	1.95436
PGSC0003DMT400018005	M1A9V9	Peroxidase (EC 1.11.1.7)	1.93655
PGSC0003DMT400034143	M1B068	Lectin	1.92565
PGSC0003DMT400034029	M1B025	Cysteine-rich extensin-2	1.84326
PGSC0003DMT400027234	M1APE1	Stress-induced receptor-like kinase	1.83913
PGSC0003DMT400096359	M1DY93	Peptidase A1 domain-containing protein	1.83466
PGSC0003DMT400032940	M1AYC5	RAD23 protein	1.82954
PGSC0003DMT400035512	M1B2E0	Auxin:hydrogen symporter	1.82176
PGSC0003DMT400015017	M1A599	DNA binding protein	1.80368
PGSC0003DMT400042840	M1BDQ2	Aldo/keto reductase AKR	1.79241
PGSC0003DMT400085101	M1D8R7	Glucosyl/glucuronosyl transferases	1.78296
PGSC0003DMT400087458	M1DDW0	F-box family protein	1.77883
PGSC0003DMT400035333	M1B255	Flavin-containing monooxygenase (EC 1.-.-.-)	1.76692
PGSC0003DMT400049315	M1BNJ9	ATP binding protein	1.74446
PGSC0003DMT400032735	M1AXX6	Ring finger protein	1.73714
PGSC0003DMT400023727	M1AIV9	Pectinesterase (EC 3.1.1.11)	1.72385
PGSC0003DMT400030334	M1AU33	Hcr2-p3	1.71953
PGSC0003DMT400075261	M1CUU7	GDSL-like Lipase/Acylhydrolase family protein	1.718
PGSC0003DMT400036505	M1B3R5	Acyltransferase	1.71715
PGSC0003DMT400068385	M1CIZ6	Ubiquitin-protein ligase	1.71419
PGSC0003DMT400037480	M1B5G6	Peru 2	1.67816
PGSC0003DMT400061414	M1C7G2	Senescence domain-containing protein	1.67418
PGSC0003DMT400085061	M1D8N5	Glucosyltransferase	1.65657
PGSC0003DMT400037733	M1B5T3	Uncharacterized protein	1.65497
PGSC0003DMT400037877	M1B622	ERF transcription factor 5	1.63868
PGSC0003DMT400079980	M1D2T0	WRKY transcription factor	1.63538
PGSC0003DMT400011963	M1A0G4	ATP citrate synthase (EC 2.3.3.8)	1.626
PGSC0003DMT400072559	M1CQJ3	Digalactosyldiacylglycerol synthase	1.59515
PGSC0003DMT400018003	M1A9V8	Peroxidase (EC 1.11.1.7)	1.57642
PGSC0003DMT400056413	M1BZF0	Multidrug resistance-associated protein 2, 6 (Mrp2, 6), abc-transoprter	1.57083
PGSC0003DMT400038163	M1B6F6	Hcr2-0A	1.56556
PGSC0003DMT400024615	M1AKF0	UDP-glucose:glucosyltransferase	1.56311
PGSC0003DMT400048327	M1BMA0	LEDI-5c protein	1.52988
PGSC0003DMT400045958	M1BIF6	C2 domain-containing protein	1.51692
PGSC0003DMT400083473	M1D6X6	Bacterial spot disease resistance protein 4	1.51578
PGSC0003DMT400067431	M1CH86	AAI domain-containing protein	1.51136
PGSC0003DMT400044028	M1BFI1	NRC1	1.50557
PGSC0003DMT400012052	M1A0M4	Hcr2-0A	1.49785
PGSC0003DMT400032601	M1AXP3	Uncharacterized protein	1.49434
PGSC0003DMT400073484	M1CS41	Boron transporter	1.49398
PGSC0003DMT400066568	M1CFS4	Glycosyltransferase (EC 2.4.1.-)	1.47358
PGSC0003DMT400057893	M1C1U7	Heat shock protein DnaJ	1.46508
PGSC0003DMT400011275	M0ZZA9	Glutathione S-transferase	1.46101
PGSC0003DMT400039732	M1B8N4	Monooxygenase	1.44925
PGSC0003DMT400005538	M0ZQ18	Glutathione S-transferase	1.44326
PGSC0003DMT400080177	M1D343	Uncharacterized protein	1.43272
PGSC0003DMT400061480	M1C7J7	Cytoplasmic small heat shock protein class I	1.40629
PGSC0003DMT400053703	M1BVD1	Serine-threonine protein kinase, plant-type	1.39884
PGSC0003DMT400051530	M1BRV2	Lichenase	1.39257
PGSC0003DMT400079841	M1D2J3	Glutathione S-transferase/peroxidase	1.38658
PGSC0003DMT400044742	M1BGL5	Uncharacterized protein	1.383
PGSC0003DMT400082008	M1D5G4	Peroxidase (EC 1.11.1.7)	1.38211
PGSC0003DMT400060917	M1C6N9	Cytochrome P450	1.3786
PGSC0003DMT400033597	M1AZD6	Kinase family protein	1.37631
PGSC0003DMT400014003	M1A3M4	Phenylalanine ammonia-lyase (EC 4.3.1.24)	1.37567
PGSC0003DMT400059180	M1C3X3	EIX receptor 1	1.3707
PGSC0003DMT400067034	M1CGK8	AvrPto-dependent Pto-interacting protein 3	1.36486
PGSC0003DMT400067591	M1CHJ0	Uncharacterized protein	1.35626
PGSC0003DMT400066911	M1CGD4	Auxin-induced protein X10A	1.35279
PGSC0003DMT400011484	M0ZZM0	Uncharacterized protein	1.34535
PGSC0003DMT400051886	M1BSD9	Sulfate/bicarbonate/oxalate exchanger and transporter sat-1	1.33843
PGSC0003DMT400068044	M1CIC3	Ribonuclease Z (EC 3.1.26.11)	1.32195
PGSC0003DMT400067258	M1CGZ2	Lectin receptor kinase	1.31773
PGSC0003DMT400017807	M1A9H5	Uncharacterized protein	1.31431
PGSC0003DMT400034022	M1B021	Glycosyltransferase (EC 2.4.1.-)	1.29654
PGSC0003DMT400022360	M1AGK9	DNA-damage-inducible protein f	1.29277
PGSC0003DMT400032774	M1AY06	LIM domain-containing protein	1.28694
PGSC0003DMT400024641	M1AKG3	UDP-glucose:glucosyltransferase	1.28046
PGSC0003DMT400078444	M1D049	Wall-associated kinase	1.27897
PGSC0003DMT400062489	M1C954	Auxin response factor	1.27796
PGSC0003DMT400040576	M1BA35	Uncharacterized protein	1.27451
PGSC0003DMT400035863	M1B2W9	Flavin-containing monooxygenase (EC 1.-.-.-)	1.2714
PGSC0003DMT400082123	M1D5P2	Uncharacterized protein	1.26891
PGSC0003DMT400083857	M1D785	Cf-2.2	1.25364
PGSC0003DMT400071872	M1CPG2	Protein kinase domain-containing protein	1.2496
PGSC0003DMT400012312	M1A123	CYP92B3	1.24078
PGSC0003DMT400066570	M1CFS6	Glycosyltransferase (EC 2.4.1.-)	1.24018
PGSC0003DMT400012552	M1A1E4	Avr9/Cf-9 rapidly elicited protein 132	1.22847
PGSC0003DMT400069229	M1CK50	Glycosyltransferase (EC 2.4.1.-)	1.22759
PGSC0003DMT400078705	M1D0K9	Receptor protein kinase CLAVATA1	1.19971
PGSC0003DMT400059943	M1C4Y0	SAL1 phosphatase	1.19419
PGSC0003DMT400044065	M1BFJ6	Quinone-oxidoreductase homolog, chloroplastic	1.17895
PGSC0003DMT400001484	M0ZIJ6	Uncharacterized protein	1.17361
PGSC0003DMT400067951	M1CI66	Sucrose-phosphate synthase (EC 2.4.1.14)	1.17227
PGSC0003DMT400079338	M1D1M9	Growth-regulating factor 4	1.16317
PGSC0003DMT400014121	M1A3S0	Hcr2-0A	1.13179
PGSC0003DMT400064779	M1CCW6	Phorbol-ester/DAG-type domain-containing protein	1.13118
PGSC0003DMT400040774	M1BAE0	Myb-like transcription factor	1.13103
PGSC0003DMT400071763	M1CP95	Ascorbate oxidase	1.12127
PGSC0003DMT400058561	M1C2V8	3-hydroxy-3-methylglutaryl coenzyme A synthase (HMG-CoA synthase) (EC 2.3.3.10)	1.11769
PGSC0003DMT400041328	M1BB76	Ethylene response factor 4	1.11621
PGSC0003DMT400070081	M1CLN5	Insulin degrading enzyme	1.11178
PGSC0003DMT400047150	M1BK65	Peroxidase (EC 1.11.1.7)	1.10448
PGSC0003DMT400034490	M1B0S4	ERF transcription factor 5	1.10373
PGSC0003DMT400026666	M1ANJ7	Assimilatory sulfite reductase (ferredoxin) (EC 1.8.7.1)	1.10299
PGSC0003DMT400010977	M0ZYV7	Ccaat-binding transcription factor subunit A	1.10152
PGSC0003DMT400009344	M0ZW28	H1 histone	1.09623
PGSC0003DMT400040518	M1BA01	Cinnamyl alcohol dehydrogenase	1.07968
PGSC0003DMT400081214	M1D4D8	SAUR family protein	1.07606
PGSC0003DMT400026743	M1ANN8	Glutathione transferase	1.07525
PGSC0003DMT400090327	M1DK55	NAC domain protein	1.07042
PGSC0003DMT400007347	M0ZSU4	Kelch repeat-containing F-box family protein	1.06207
PGSC0003DMT400001170	M0ZI09	Ring zinc finger protein	1.05994
PGSC0003DMT400070302	M1CLY5	Leucoanthocyanidin dioxygenase	1.05832
PGSC0003DMT400050528	M1BQG4	BEL5 protein	1.04116
PGSC0003DMT400049203	M1BNE3	Lactosylceramide 4-alpha-galactosyltransferase	1.03858
PGSC0003DMT400064555	M1CCK1	Peroxidase (EC 1.11.1.7)	1.0361
PGSC0003DMT400069734	M1CL11	Abscisic acid receptor PYL4	1.00577
PGSC0003DMT400080019	M1D2V8	Ankyrin repeat-containing protein	0.987331
PGSC0003DMT400049106	M1BN99	Uncharacterized protein	0.977052
PGSC0003DMT400067150	M1CGS5	TCP family transcription factor	0.972662
PGSC0003DMT400026850	M1ANS7	Cathepsin B-like cysteine proteinase	0.957252
PGSC0003DMT400011272	M0ZZA8	Tm-2 protein	0.949844
PGSC0003DMT400036058	M1B376	Disease resistance protein Gpa2	0.940565
PGSC0003DMT400039922	M1B8Z3	Uncharacterized protein	0.917646
PGSC0003DMT400088091	M1DF79	Uncharacterized protein	0.916501
PGSC0003DMT400022023	M1AG11	Dehydration-responsive element binding protein 3	0.908915
PGSC0003DMT400008601	M0ZUT6	EMB1895	0.907949
PGSC0003DMT400060448	M1C5W1	Exocyst subunit Exo70 family protein	0.903351
PGSC0003DMT400011220	M0ZZ79	Lectin_legB domain-containing protein	0.900377
PGSC0003DMT400061826	M1C835	Peroxidase (EC 1.11.1.7)	0.89562
PGSC0003DMT400072204	M1CPU5	Short-chain type alcohol dehydrogenase	0.882835
PGSC0003DMT400010106	M0ZXH7	UDP-D-glucuronate 4-epimerase 5	0.881985
PGSC0003DMT400005536	M0ZQ16	Glutathione-S-transferase	0.852864
PGSC0003DMT400002808	M0ZKP8	UDP-glucoronosyl/UDP-glucosyl transferase family protein	0.838433
PGSC0003DMT400066544	M1CFQ5	Glycosyltransferase (EC 2.4.1.-)	0.838121
PGSC0003DMT400018820	M1AB68	Multidrug/pheromone exporter, MDR family, ABC transporter family	0.827005
PGSC0003DMT400000658	M0ZH42	Uncharacterized protein	0.819872
PGSC0003DMT400075873	M1CVV3	Acid phosphatase (EC 3.1.3.2)	0.816955
PGSC0003DMT400046038	M1BIK7	Serine-threonine protein kinase, plant-type	0.801333
PGSC0003DMT400034430	M1B0N7	Pentatricopeptide repeat-containing protein	0.791834
PGSC0003DMT400010970	M0ZYV3	Disease resistance protein Gpa2	0.788326
PGSC0003DMT400049067	M1BN76	M18S-3Ap	0.78414
PGSC0003DMT400048113	M1BLZ3	Disease resistance protein R3a	0.778783
PGSC0003DMT400090109	M1DJN6	ATP binding protein	0.775424
PGSC0003DMT400039723	M1B8N1	Serine/threonine-protein kinase bri1	0.774436
PGSC0003DMT400078707	M1D0L1	Receptor protein kinase CLAVATA1	0.774289
PGSC0003DMT400044212	M1BFT4	Protein kinase 1	0.762976
PGSC0003DMT400072564	M1CQJ9	Coatomer subunit beta (Beta-coat protein)	0.75947
PGSC0003DMT400049420	M1BNP9	GRAS family transcription factor	0.757171
PGSC0003DMT400090285	M1DK21	Endo-1,3(4)-beta-glucanase (EC 3.2.1.6)	0.752632
PGSC0003DMT400078173	M1CZJ3	Protein phosphatase 2C 4	0.750699
PGSC0003DMT400066550	M1CFQ9	Interleukin-1 receptor-associated kinase	0.744111
PGSC0003DMT400016955	M1A8D6	Peptidyl-prolyl cis-trans isomerase (PPIase) (EC 5.2.1.8)	0.742117
PGSC0003DMT400045228	M1BHB5	Trehalose-6-phosphate synthase	0.74051
PGSC0003DMT400050343	M1BQ53	Protein kinase domain-containing protein	0.738399
PGSC0003DMT400070570	M1CMD0	CONSTANS interacting protein 6	0.732202
PGSC0003DMT400001217	M0ZI37	Uncharacterized protein	0.727194
PGSC0003DMT400017677	M1A9A3	Protein OBERON 4	0.721588
PGSC0003DMT400003329	M0ZLG2	Aldose 1-epimerase (EC 5.1.3.3)	0.718581
PGSC0003DMT400010624	M0ZYC1	Protein disulfide-isomerase (EC 5.3.4.1)	0.716289
PGSC0003DMT400021622	M1AFF5	Short chain alcohol dehydrogenase	0.709039
PGSC0003DMT400045608	M1BHX6	BRASSINOSTEROID INSENSITIVE 1-associated receptor kinase 1	0.705262
PGSC0003DMT400082048	M1D5I8	Amino acid transporter	0.70314
PGSC0003DMT400041047	M1BAU0	NRC1	0.701961
PGSC0003DMT400073799	M1CSP1	Glycosyltransferase (EC 2.4.1.-)	0.696589
PGSC0003DMT400044200	M1BFS5	Cyanate hydratase (Cyanase) (EC 4.2.1.104) (Cyanate hydrolase) (Cyanate lyase)	0.689188
PGSC0003DMT400075376	M1CV21	DUF4220 domain-containing protein	0.688421
PGSC0003DMT400031697	M1AW25	Uncharacterized protein	0.685612
PGSC0003DMT400043059	M1BE03	Eukaryotic translation initiation factor	0.674245
PGSC0003DMT400057993	M1C1Y3	Pentatricopeptide repeat-containing protein	0.671827
PGSC0003DMT400021259	M1AEU3	Sodium channel modifier 1	0.671328
PGSC0003DMT400050739	M1BQR8	S-acyltransferase (EC 2.3.1.225) (Palmitoyltransferase)	0.663816
PGSC0003DMT400027239	M1APE6	Protein kinase domain-containing protein	0.640768
PGSC0003DMT400069921	M1CLE1	R2r3-myb transcription factor	0.640502
PGSC0003DMT400057068	M1C0B6	UPA24	0.635168
PGSC0003DMT400055511	M1BY24	Glycosyltransferase (EC 2.4.1.-)	0.630315
PGSC0003DMT400038088	M1B6A7	Integrase core domain containing protein	0.62383
PGSC0003DMT400055493	M1BY07	Protein kinase APK1A, chloroplast	0.609181
PGSC0003DMT400050722	M1BQQ4	DNA binding protein	0.605262
PGSC0003DMT400037946	M1B652	C2 domain-containing protein	0.573156
PGSC0003DMT400073490	M1CS42	Hydrolase, alpha/beta fold family protein	0.572236
PGSC0003DMT400002745	M0ZKK1	Histone H2A	0.567056
PGSC0003DMT400050214	M1BPY0	Uncharacterized protein	0.557082
PGSC0003DMT400034651	M1B125	THAP domain-containing protein 4	0.539549
PGSC0003DMT400070362	M1CM21	Transferase, transferring glycosyl groups	0.537292
PGSC0003DMT400027351	M1APJ5	Acyl-coenzyme A oxidase	0.517374
PGSC0003DMT400079819	M1D2H5	Glycine-rich RNA-binding protein	0.488338
PGSC0003DMT400016354	M1A7J1	Phosphoenolpyruvate carboxykinase (ATP) (EC 4.1.1.49)	0.463097
PGSC0003DMT400059667	M1C4K0	Short chain alcohol dehydrogenase	4.39972
PGSC0003DMT400064694	M1CCR1	RING-type domain-containing protein	3.70668
PGSC0003DMT400034871	M1B1F2	Ethylene-responsive transcription factor	3.37491
PGSC0003DMT400085219	M1D905	P69B protein	3.15631
PGSC0003DMT400063922	M1CBG2	Uncharacterized protein	3.06826
PGSC0003DMT400024405	M1AK30	VQ motif-containing protein	3.05833
PGSC0003DMT400036553	M1D7R2	Uncharacterized protein	3.02943
PGSC0003DMT400005135	Q941G6	Cytoplasmic small heat shock protein class I (Pathogenesis-related protein 1b)	2.96382
PGSC0003DMT400033919	M1AZX3	Sesquiterpene synthase 2	2.94929
PGSC0003DMT400066354	M1CFF5	Peroxidase (EC 1.11.1.7)	2.93018
PGSC0003DMT400010890	M0ZYP9	Thaumatin	2.91456
PGSC0003DMT400030785	M1AUS8	ATP binding protein	2.9143
PGSC0003DMT400010044	M0ZXE2	P69E protein	2.86413
PGSC0003DMT400063916	M1CBF9	Uncharacterized protein	2.84715
PGSC0003DMT400026625	M1ANG5	Class I chitinase	2.81108
PGSC0003DMT400026627	M1ANG6	Ethylene response factor 10	2.75833
PGSC0003DMT400043402	M1BEK3	Uncharacterized protein	2.71846
PGSC0003DMT400084312	M1D7R2	Uncharacterized protein	2.68506
PGSC0003DMT400039536	M1B8F7	Proteinase inhibitor type-2 CEVI57	2.67079
PGSC0003DMT400095664	M1DWT5	P69E protein	2.627
PGSC0003DMT400045009	M1BGY9	Multidrug resistance protein ABC transporter family	2.50053
PGSC0003DMT400036552	M1B3T7	Uncharacterized protein	2.4664
PGSC0003DMT400079764	M1D2E3	Cytochrome P450 71D7	2.42887
PGSC0003DMT400026824	M1ANR5	Serine-threonine protein kinase, plant-type	2.38842
PGSC0003DMT400078946	M1D100	Cytochrome P450 hydroxylase	2.36736
PGSC0003DMT400085619	M1D9W7	Uncharacterized protein	2.35374
PGSC0003DMT400069270	M1CK75	CASP-like protein	2.34573
PGSC0003DMT400091347	M1DME0	AP2/ERF domain-containing transcription factor	2.34409
PGSC0003DMT400046279	M1BIW4	Hcr2-p3	2.27471
PGSC0003DMT400078255	M1CZR0	UDP-glucosyltransferase	2.27218
PGSC0003DMT400027199	M1APC5	Glucan endo-1,3-beta-D-glucosidase	2.27013
PGSC0003DMT400007482	M0ZT25	Serine/threonine-protein kinase bri1	2.20223
PGSC0003DMT400037745	M1B5U2	Uncharacterized protein	2.19726
PGSC0003DMT400065432	M1CDZ1	VQ domain-containing protein	2.13912
PGSC0003DMT400027846	M1AQ93	Uncharacterized protein	2.11228
PGSC0003DMT400038273	M1B6K1	41 kD chloroplast nucleoid DNA binding protein (CND41)	2.08955
PGSC0003DMT400004486	M0ZNI6	Protein AFR	2.07617
PGSC0003DMT400031522	M1AVT0	AP2/ERF domain-containing transcription factor	2.07575
PGSC0003DMT400050890	M1BR12	Peroxidase (EC 1.11.1.7)	2.07495
PGSC0003DMT400024906	M1AKS4	Gag-pol polyprotein	2.06694
PGSC0003DMT400005896	M0ZQJ6	Uncharacterized protein	2.05966
PGSC0003DMT400026464	M1AN72	Cysteine protease (Papain-like cysteine protease) (EC 3.4.22.2)	2.05749
PGSC0003DMT400061888	M1C875	Uncharacterized protein	2.04868
PGSC0003DMT400006135	M0ZQV8	Caffeoyl-CoA O-methyltransferase (EC 2.1.1.104)	2.03445
PGSC0003DMT400050787	M1BQV6	Protein kinase domain-containing protein	2.02982
PGSC0003DMT400067234	M1CGX8	USP family protein	2.02844
PGSC0003DMT400051044	M1BR76	N-acetyltransferase	2.02661
PGSC0003DMT400033777	M1AZM9	VQ motif-containing protein	2.02272
PGSC0003DMT400000882	M0ZHH6	Calmodulin binding protein	2.00063
PGSC0003DMT400053338	M1BUT6	Protein kinase domain-containing protein	1.99911
PGSC0003DMT400033928	M1AZX6	Uncharacterized protein	1.99315
PGSC0003DMT400049363	M1BNL2	Uncharacterized protein	1.99269
PGSC0003DMT400071398	M1CNQ1	Progesterone 5beta reductase-A	1.98774
PGSC0003DMT400092245	M1DPD9	Glycosyltransferase family 92 protein (EC 2.4.1.-)	1.98633
PGSC0003DMT400013092	M1A2A3	PR1 protein	1.96067
PGSC0003DMT400003228	M0ZL99	SAUR family protein	1.95436
PGSC0003DMT400010052	M0ZXE3	P69E protein	1.94872
PGSC0003DMT400032944	M1AYC8	Uncharacterized protein	1.9412
PGSC0003DMT400060057	M1C558	Flowering locus T protein (PEBP protein)	1.93266
PGSC0003DMT400014127	M1A3S4	Cf-2.2	1.92696
PGSC0003DMT400019058	M1ABK0	mRNA, 1346 bp sequence	1.91298
PGSC0003DMT400022352	M1AGK5	Endochitinase (Chitinase)	1.90087
PGSC0003DMT400008555	M0ZUR0	Cytochrome P450	1.89537
PGSC0003DMT400075606	M1CVG9	Uncharacterized protein	1.88924
PGSC0003DMT400067480	M1CHC5	Uncharacterized protein	1.88762
PGSC0003DMT400012062	M1A0M6	Hcr2-0A	1.88729
PGSC0003DMT400083992	M1D7G9	Bidirectional sugar transporter SWEET	1.88198
PGSC0003DMT400059482	M1C4A8	F-box domain-containing protein	1.8756
PGSC0003DMT400049367	M1BNL6	1-phosphatidylinositol-4,5-bisphosphate phosphodiesterase	1.87408
PGSC0003DMT400047177	M1BK85	Beta-expansin 3	1.85693
PGSC0003DMT400046854	M1BJS2	CYP71AU1	1.82576
PGSC0003DMT400075375	M1CV20	Disease resistance protein RPM1	1.81434
PGSC0003DMT400014228	M1A3W2	NB-ARC domain containing protein	1.80102
PGSC0003DMT400027792	M1AQ65	Hcr9-OR2A	1.80057
PGSC0003DMT400059295	M1C429	Mutt domain protein	1.7876
PGSC0003DMT400077170	M1CY02	Leucine-rich repeat protein	1.78607
PGSC0003DMT400052636	M1BTR0	PMR5N domain-containing protein	1.77993
PGSC0003DMT400071871	M1CPG1	Uncharacterized protein	1.7799
PGSC0003DMT400094416	M1DU38	NB-ARC domain containing protein	1.77951
PGSC0003DMT400014122	M1A3S1	Hcr2-0A	1.77493
PGSC0003DMT400017671	M1A997	Uncharacterized protein	1.77028
PGSC0003DMT400017779	M1A9F8	Uncharacterized protein	1.76997
PGSC0003DMT400073051	M1CRF5	Hypothetical repeat protein	1.76989
PGSC0003DMT400015024	M1A5A4	Cystathionine gamma-synthase	1.76186
PGSC0003DMT400069232	M1CK53	UDP-glucosyltransferase	1.75361
PGSC0003DMT400064370	M1CC89	CBS domain-containing protein	1.7479
PGSC0003DMT400033757	M1AZM0	Isoform 2 of Transcription factor bHLH18	1.74195
PGSC0003DMT400083254	M1D6S8	Beta-fructofuranosidase, cell wall isozyme	1.7337
PGSC0003DMT400022906	M1AHF4	Uncharacterized protein	1.73056
PGSC0003DMT400082052	M1D5J1	NDR1	1.72825
PGSC0003DMT400009665	M0ZWR0	SAUR family protein	1.72136
PGSC0003DMT400047845	M1BLI8	Alpha-L-fucosidase 2	1.7213
PGSC0003DMT400000847	M0ZHF4	Uncharacterized protein	1.71545
PGSC0003DMT400063920	M1CBG0	Uncharacterized protein	1.71178
PGSC0003DMT400016242	M1A7C3	Uncharacterized protein	1.71094
PGSC0003DMT400061875	M1C870	Trypsin proteinase inhibitor	1.70874
PGSC0003DMT400013398	M1A2S7	Hcr9-OR3A	1.70693
PGSC0003DMT400002771	M0ZKM2	Hsr201 protein	1.68403
PGSC0003DMT400062883	M1C9Q5	Calmodulin binding protein	1.68213
PGSC0003DMT400070631	M1CMG7	GDU1	1.67509
PGSC0003DMT400031783	M1AW82	CCT domain-containing protein	1.67354
PGSC0003DMT400052550	M1BTK9	HUA enhancer 2	1.66609
PGSC0003DMT400039717	M1B8M9	Monooxygenase	1.65794
PGSC0003DMT400037101	M1B4T6	Uncharacterized protein	1.65608
PGSC0003DMT400012224	M1A0X5	Uncharacterized protein	1.65605
PGSC0003DMT400070847	M1CMU6	Uncharacterized protein	1.65333
PGSC0003DMT400065768	M1CEJ3	Protein kinase domain-containing protein	1.64927
PGSC0003DMT400060281	M1C5I9	Pentatricopeptide repeat-containing protein	1.64637
PGSC0003DMT400013189	M1A2G3	Peroxidase (EC 1.11.1.7)	1.64473
PGSC0003DMT400080466	M1D3J4	Nectarin 5	1.63653
PGSC0003DMT400061415	M1C7G3	Early-responsive to dehydration 7	1.62593
PGSC0003DMT400003860	M0ZMF5	Dirigent protein	1.6225
PGSC0003DMT400031158	M1AV94	Serine-threonine protein kinase, plant-type	1.62122
PGSC0003DMT400010892	M0ZYQ1	Thaumatin	1.6164
PGSC0003DMT400059948	M1C4Y5	SAUR family protein	1.61448
PGSC0003DMT400061283	M1C7B3	LOB domain-containing protein	1.60589
PGSC0003DMT400070311	M1CLZ2	Glycosyltransferase (EC 2.4.1.-)	1.60408
PGSC0003DMT400058082	M1C229	ATP binding protein	1.59564
PGSC0003DMT400075607	M1CVH0	Disease resistance protein RPM1	1.5899
PGSC0003DMT400059187	M1C3X6	EIX receptor 1	1.58864
PGSC0003DMT400059566	M1C4F2	41 kD chloroplast nucleoid DNA binding protein (CND41)	1.56087
PGSC0003DMT400017914	M1A9Q2	Carbonic anhydrase (EC 4.2.1.1) (Carbonate dehydratase)	1.54316
PGSC0003DMT400015418	M1A602	Uncharacterized protein	1.54111
PGSC0003DMT400046826	M1BJQ0	ATP binding protein	1.54002
PGSC0003DMT400060941	M1C6Q8	Protein kinase 1	1.53969
PGSC0003DMT400024624	M1AKF3	Glycosyltransferase (EC 2.4.1.-)	1.53327
PGSC0003DMT400067224	M1CGX2	Uncharacterized protein	1.52791
PGSC0003DMT400005490	M0ZPZ2	NbPCL1 protein	1.51095
PGSC0003DMT400030924	M1AUZ0	Receptor-like kinase CHRK1	1.51015
PGSC0003DMT400002773	M0ZKM3	Hsr201 protein	1.50678
PGSC0003DMT400002035	M0ZJI3	Extensin (ext)	1.5043
PGSC0003DMT400041692	M1BBT7	LRR receptor-like serine/threonine-protein kinase	1.50239
PGSC0003DMT400027799	M1AQ67	Kinase	1.50042
PGSC0003DMT400007537	M0ZT59	Cf-2.1	1.49911
PGSC0003DMT400030983	M1AV15	Glucosyltransferase	1.48334
PGSC0003DMT400089419	M1DI45	Hcr2-5D	1.47935
PGSC0003DMT400050754	M1BQS7	Uncharacterized protein	1.47783
PGSC0003DMT400052689	M1BTU7	Cytochrome P450	1.47568
PGSC0003DMT400034084	M1B041	Germin-like protein	1.46916
PGSC0003DMT400061629	M1C7T6	PMR5N domain-containing protein	1.46534
PGSC0003DMT400038855	M1B7H5	WRKY transcription factor	1.46223
PGSC0003DMT400028189	M1AQT5	NAC domain protein	1.46097
PGSC0003DMT400000981	M0ZHN9	RNA-dependent RNA polymerase (EC 2.7.7.48)	1.46007
PGSC0003DMT400032175	M1AX05	Uncharacterized protein	1.45165
PGSC0003DMT400038207	M1B6H4	Serine-threonine protein kinase, plant-type	1.45045
PGSC0003DMT400080853	M1D423	Kinase	1.44947
PGSC0003DMT400005544	M0ZQ21	Glutathion S-transferase	1.44643
PGSC0003DMT400043125	M1BE53	4-coumarate--CoA ligase (EC 6.2.1.12)	1.44226
PGSC0003DMT400052687	M1BTU6	Cytochrome P450 71D7	1.4328
PGSC0003DMT400078351	M1CZX9	Uncharacterized protein	1.42939
PGSC0003DMT400054878	M1BX07	Multiprotein bridging factor 1	1.42919
PGSC0003DMT400074120	M1CT67	2-oxoglutarate-dependent dioxygenase	1.42611
PGSC0003DMT400097008	M1B9C1	Histone H4	1.42521
PGSC0003DMT400074032	M1CT12	Nucleolar essential protein	1.42247
PGSC0003DMT400049614	M1BP18	Protein kinase domain-containing protein	1.42166
PGSC0003DMT400065433	M1CDZ2	VQ domain-containing protein	1.4176
PGSC0003DMT400039853	M1B8W0	Triacylglycerol lipase	1.41501
PGSC0003DMT400026526	M1ANB0	Cell attachment protein in somatic embryogenesis	1.41092
PGSC0003DMT400005517	M0ZQ06	Pentatricopeptide repeat-containing protein	1.40963
PGSC0003DMT400004270	M0ZN59	Ankyrin repeat-containing protein	1.40174
PGSC0003DMT400053551	M1BV38	Protein MLO	1.39933
PGSC0003DMT400077864	M1CZ04	Kinase	1.39704
PGSC0003DMT400005561	M0ZQ36	Glutathione S-transferase	1.39298
PGSC0003DMT400007071	M0ZSF4	VQ motif-containing protein	1.38259
PGSC0003DMT400044827	M1BGR2	Snf1-kinase beta subunit, plants	1.37854
PGSC0003DMT400077241	M1CY34	EDNR2GH5 protein	1.37594
PGSC0003DMT400044306	M1BFZ3	Oligopeptide transporter	1.37475
PGSC0003DMT400003750	M0ZM97	Uncharacterized protein	1.37308
PGSC0003DMT400033749	M1AZL4	Lipase	1.37072
PGSC0003DMT400000780	M0ZHA8	Inositol oxygenase (EC 1.13.99.1) (Myo-inositol oxygenase)	1.37033
PGSC0003DMT400075391	M1CV31	Uncharacterized protein	1.36999
PGSC0003DMT400093258	M1DRK2	UDP-glucose:glucosyltransferase	1.3486
PGSC0003DMT400059789	M1C4R3	NBS-LRR resistance protein	1.34778
PGSC0003DMT400014948	M1A557	WRKY transcription factor-30	1.33491
PGSC0003DMT400005571	M0ZQ38	Glutathione S-transferase	1.3292
PGSC0003DMT400073558	M1CS87	Uncharacterized protein	1.31952
PGSC0003DMT400074145	M1CT85	Transcription factor	1.31921
PGSC0003DMT400083187	M1D6N8	UDP-glucose 6-dehydrogenase (EC 1.1.1.22)	1.31841
PGSC0003DMT400080050	M1D2X2	PRA1 family protein	1.31649
PGSC0003DMT400095652	M1DWS4	Uncharacterized protein	1.31566
PGSC0003DMT400020577	M1ADR0	Serine/threonine-protein kinase	1.31533
PGSC0003DMT400009189	M0ZVQ8	DnaJ	1.31082
PGSC0003DMT400041024	M1BAS7	NBS-LRR type resistance protein	1.3097
PGSC0003DMT400067998	M1CI97	Uncharacterized protein	1.30813
PGSC0003DMT400048114	M1BLZ4	Homoserine dehydrogenase family protein	1.30709
PGSC0003DMT400039854	M1B8W1	Triacylglycerol lipase	1.30592
PGSC0003DMT400011868	M1A0B7	Serine hydroxymethyltransferase (EC 2.1.2.1)	1.30411
PGSC0003DMT400077648	M1CYP7	Nitrate reductase	1.30122
PGSC0003DMT400010056	M0ZXE4	Serine protease	1.29744
PGSC0003DMT400067887	M1CI17	Fragment	1.29677
PGSC0003DMT400077054	M1CXU6	Cytochrome P450	1.29167
PGSC0003DMT400075374	M1CV19	R2 protein	1.29086
PGSC0003DMT400007625	M0ZTB6	NRC1	1.28819
PGSC0003DMT400050373	M1BQ70	Homeobox-leucine zipper protein ATHB-40	1.28638
PGSC0003DMT400005534	M0ZQ15	Glutathione S-transferase	1.28389
PGSC0003DMT400049477	M1BNT6	Pentatricopeptide repeat-containing protein	1.28324
PGSC0003DMT400061494	M1C7K5	Exocyst subunit Exo70 family protein	1.28263
PGSC0003DMT400012679	M1A1M2	Receptor-like serine/threonine-protein kinase (EC 2.7.11.1)	1.28145
PGSC0003DMT400070664	M1CMI1	Leucine-rich repeat family protein	1.26943
PGSC0003DMT400070657	M1CMI0	Serine-threonine protein kinase, plant-type	1.26935
PGSC0003DMT400078564	M1D0D7	Receptor kinase	1.26587
PGSC0003DMT400055813	M1BYL1	Protein phosphatase-2c	1.26287
PGSC0003DMT400011508	M0ZZN6	ATP binding protein	1.25422
PGSC0003DMT400042851	M1BDQ4	Cytochrome P450	1.25047
PGSC0003DMT400066889	M1CGC4	Uncharacterized protein	1.24959
PGSC0003DMT400054224	M1BVZ9	Serine/threonine protein kinase	1.2495
PGSC0003DMT400004463	M0ZNH6	Nodulin-like domain-containing protein	1.24836
PGSC0003DMT400030105	M1ATR1	Uncharacterized protein	1.2453
PGSC0003DMT400043472	M1BEP3	Metalloendopeptidase	1.24442
PGSC0003DMT400019734	M1ACI0	Phosphatidylinositol N-acetylglucosaminyltransferase	1.24126
PGSC0003DMT400047983	M1BLQ9	Protein kinase	1.24086
PGSC0003DMT400045609	M1BHX7	BRASSINOSTEROID INSENSITIVE 1-associated receptor kinase 1	1.24077
PGSC0003DMT400035701	M1B2P4	Uncharacterized protein	1.23935
PGSC0003DMT400050776	M1BQU7	Receptor serine/threonine kinase	1.23756
PGSC0003DMT400074170	M1CTA4	Auxin response factor 6	1.23747
PGSC0003DMT400064346	M1CC72	Receptor-like serine/threonine-protein kinase (EC 2.7.11.1)	1.23179
PGSC0003DMT400070545	M1CMB6	F-box/kelch-repeat protein	1.23169
PGSC0003DMT400071638	M1CP25	Resistance protein PSH-RGH7	1.23094
PGSC0003DMT400078431	M1D037	Wall-associated kinase	1.22905
PGSC0003DMT400046992	M1BJZ8	Germin-like protein	1.22898
PGSC0003DMT400042476	M1BD36	Uncharacterized protein	1.22893
PGSC0003DMT400015590	M1A691	Serine-threonine protein kinase, plant-type	1.22834
PGSC0003DMT400024619	M1AKF1	UDP-xylose phenolic glycosyltransferase	1.22783
PGSC0003DMT400050537	M1BQH0	Alpha-L-fucosidase (EC 3.2.1.51)	1.22339
PGSC0003DMT400080508	M1D3L8	Transferase family protein	1.22087
PGSC0003DMT400030226	M1ATX0	Uncharacterized protein	1.21944
PGSC0003DMT400086002	M1DAS4	Glycosyltransferase (EC 2.4.1.-)	1.21691
PGSC0003DMT400025813	M1AM41	Lysine/histidine transporter	1.21503
PGSC0003DMT400013520	M1A2Z2	Peroxidase (EC 1.11.1.7)	1.21385
PGSC0003DMT400044032	M1BFI5	Disease resistance protein	1.21158
PGSC0003DMT400067825	M1CHX4	Gamma-glutamyl-gamma-aminobutyrate hydrolase	1.20999
PGSC0003DMT400078174	M1CZJ4	Protein phosphatase 2C 4	1.20638
PGSC0003DMT400080529	M1D3M7	UDP-glucoronosyl/UDP-glucosyl transferase family protein	1.20266
PGSC0003DMT400050183	M1BPV9	Glycosyltransferase (EC 2.4.1.-)	1.20118
PGSC0003DMT400020581	M1ADR3	Uncharacterized protein	1.20008
PGSC0003DMT400055148	M1BXE9	Transcription factor	1.19902
PGSC0003DMT400045846	M1BIA6	RING-type E3 ubiquitin transferase (EC 2.3.2.27)	1.186
PGSC0003DMT400059655	M1C4J4	Glycosyltransferase (EC 2.4.1.-)	1.17943
PGSC0003DMT400020535	M1ADN5	ALCATRAZ/SPATULA	1.17549
PGSC0003DMT400061381	M1C7F0	Uncharacterized protein	1.17506
PGSC0003DMT400000810	M0ZHC9	Ring finger protein	1.17064
PGSC0003DMT400003037	M0ZL26	Uncharacterized protein	1.17021
PGSC0003DMT400041642	M1BBP2	Protein DETOXIFICATION (Multidrug and toxic compound extrusion protein)	1.16887
PGSC0003DMT400073852	M1CSS7	Ethylene receptor homolog	1.1641
PGSC0003DMT400009587	M0ZWJ9	Uncharacterized protein	1.16295
PGSC0003DMT400050330	M1BQ49	UDP-glucose:glucosyltransferase	1.16166
PGSC0003DMT400032087	M1AWU3	Uncharacterized protein	1.16122
PGSC0003DMT400030985	M1AV16	Glucosyltransferase	1.16108
PGSC0003DMT400007137	M0ZSI4	Solute carrier family 40 protein	1.16016
PGSC0003DMT400045076	M1BH23	Non-LTR retroelement reverse transcriptase	1.15506
PGSC0003DMT400016556	M1A7V1	Gag-pol polyprotein	1.15266
PGSC0003DMT400039714	M1B8M8	Disease resistance protein	1.15076
PGSC0003DMT400033851	M1AZT0	Uncharacterized protein	1.15041
PGSC0003DMT400063477	M1CAQ0	Lipoxygenase (EC 1.13.11.-)	1.14685
PGSC0003DMT400039198	M1B7X0	Receptor kinase	1.14582
PGSC0003DMT400013991	M1A3L8	Receptor-kinase	1.1439
PGSC0003DMT400007529	M0ZT55	Uncharacterized protein	1.14069
PGSC0003DMT400031717	M1AW37	Na(+)/H(+) antiporter	1.13928
PGSC0003DMT400070568	M1CMC8	CONSTANS interacting protein 6	1.1378
PGSC0003DMT400047344	M1BKL1	Uncharacterized protein	1.13653
PGSC0003DMT400043108	M1BE37	4-coumarate--CoA ligase (EC 6.2.1.12)	1.13596
PGSC0003DMT400057095	M1C0E0	Serine O-acetyltransferase (EC 2.3.1.30)	1.13411
PGSC0003DMT400008564	M0ZUR7	Receptor-like serine/threonine-protein kinase (EC 2.7.11.1)	1.1322
PGSC0003DMT400053892	M1BVL8	ATP binding protein	1.12969
PGSC0003DMT400058534	M1C2U0	TCP domain class transcription factor	1.12885
PGSC0003DMT400076602	M1CX22	Farnesyl pyrophosphate synthase	1.12454
PGSC0003DMT400020776	M1AE26	Uncharacterized protein	1.12364
PGSC0003DMT400064371	M1CC90	F-box/kelch-repeat protein	1.12107
PGSC0003DMT400053984	M1BVP5	Glycosyltransferase	1.12072
PGSC0003DMT400017780	M1A9F9	Uncharacterized protein	1.11742
PGSC0003DMT400041042	M1BAT7	Disease resistance protein	1.11585
PGSC0003DMT400040876	M1BAK9	3-ketoacyl CoA thiolase 1	1.11547
PGSC0003DMT400026741	M1ANN5	Pentatricopeptide repeat-containing protein	1.11432
PGSC0003DMT400050550	M1BQH8	Enoyl-CoA hydratase/isomerase family protein	1.10828
PGSC0003DMT400060115	M1C595	UDP-glucose:glucosyltransferase	1.10731
PGSC0003DMT400004405	M0ZNE0	TIR/NBS/LRR protein	1.09804
PGSC0003DMT400079443	M1D1V1	Hemoglobin	1.09738
PGSC0003DMT400078311	M1CZV2	Uncharacterized protein	1.09693
PGSC0003DMT400051397	M1BRP2	ATP binding protein	1.09503
PGSC0003DMT400030584	M1AUG4	Uncharacterized protein	1.0935
PGSC0003DMT400075260	M1CUU6	Uncharacterized protein	1.09227
PGSC0003DMT400074230	M1CTD2	Avr9/Cf-9 rapidly elicited protein 132	1.08509
PGSC0003DMT400074056	M1CT27	Protein kinase	1.08429
PGSC0003DMT400058778	M1D4I9	Histone H3	1.0794
PGSC0003DMT400032520	M1AXK2	Serine protease	1.0777
PGSC0003DMT400035262	M1B217	Sucrose synthase (EC 2.4.1.13)	1.07402
PGSC0003DMT400058647	M1C319	Resistance protein PSH-RGH6	1.07319
PGSC0003DMT400014947	M1A556	WRKY transcription factor-30	1.07303
PGSC0003DMT400039857	M1B8W3	Uncharacterized protein	1.07029
PGSC0003DMT400012730	M1A1P2	Amino acid transporter	1.06951
PGSC0003DMT400071590	M1CP04	Glycosyltransferase (EC 2.4.1.-)	1.06524
PGSC0003DMT400072125	M1CPR0	Coatomer	1.06114
PGSC0003DMT400044879	M1BGT8	Transcription factor	1.05776
PGSC0003DMT400030337	M1AU34	Hcr2-0B	1.05368
PGSC0003DMT400066620	M1CFW8	Calmodulin-binding protein	1.05179
PGSC0003DMT400085818	M1DAC3	ARO1 1	1.0516
PGSC0003DMT400050320	M1BQ44	Polyprotein	1.04892
PGSC0003DMT400027544	M1APT4	Uncharacterized protein	1.04764
PGSC0003DMT400073552	M1CS82	Phosphoglycerate mutase	1.04668
PGSC0003DMT400016241	M1A7C2	Mas-binding factor MBF3	1.04592
PGSC0003DMT400005525	M0ZQ09	Uncharacterized protein	1.04486
PGSC0003DMT400071048	M1CN51	9-cis-epoxycarotenoid dioxygenase	1.04095
PGSC0003DMT400017897	M1A9P6	Zinc finger protein	1.03942
PGSC0003DMT400062784	M1C9J3	Uncharacterized protein	1.03807
PGSC0003DMT400078766	M1D0P1	Uncharacterized protein	1.03774
PGSC0003DMT400070421	M1CM53	Disease resistance protein R3a	1.03734
PGSC0003DMT400021885	M1AFU8	Receptor ser thr protein kinase	1.03478
PGSC0003DMT400008628	M0ZUU9	Kinase	1.03421
PGSC0003DMT400009483	M0ZWB8	Uncharacterized protein	1.03355
PGSC0003DMT400034331	M1B0H6	Protein kinase domain-containing protein	1.02661
PGSC0003DMT400080030	M1D2W2	ANK_REP_REGION domain-containing protein	1.02617
PGSC0003DMT400056494	M1BZI5	Casein kinase II alpha subunit (Protein kinase)	1.02582
PGSC0003DMT400044030	M1BFI3	Disease resistance protein	1.02422
PGSC0003DMT400063499	M1CAR5	Uncharacterized protein	1.02125
PGSC0003DMT400068776	M1CJH1	Uncharacterized protein	1.02093
PGSC0003DMT400027085	M1AP55	Serine-threonine protein kinase, plant-type	1.02056
PGSC0003DMT400062862	M1C9N5	F-box and wd40 domain protein	1.02003
PGSC0003DMT400067996	M1CI95	Avr9/Cf-9 rapidly elicited protein 146	1.01952
PGSC0003DMT400003290	M0ZLD8	Uncharacterized protein	1.01831
PGSC0003DMT400043501	M1BER5	GNS1/SUR4 membrane family protein	1.01757
PGSC0003DMT400070232	M1CLU6	zf-RVT domain-containing protein	1.01619
PGSC0003DMT400051271	M1BRJ3	Glutathione S-transferase	1.01546
PGSC0003DMT400021936	M1AFX4	Receptor-like serine/threonine-protein kinase (EC 2.7.11.1)	1.01502
PGSC0003DMT400078508	M1D097	HB06p	1.01007
PGSC0003DMT400060514	M1C615	SAUR family protein	1.00904
PGSC0003DMT400005572	M0ZQ39	Glutathione S-transferase	1.00199
PGSC0003DMT400076347	M1CWK2	AP3-complex subunit beta-A	1.00134
PGSC0003DMT400079450	M1D1V7	Uncharacterized protein	1.00124
PGSC0003DMT400026311	M1AN05	Uncharacterized protein	0.996646
PGSC0003DMT400076910	M1CXK6	Acyl-CoA synthetase	0.996601
PGSC0003DMT400027661	M1AQ08	Serine/threonine-protein kinase cdk9	0.995773
PGSC0003DMT400003590	M0ZLZ3	LO4	0.99494
PGSC0003DMT400031827	M1AWB9	Gamma-ECS (EC 6.3.2.2) (Gamma-glutamylcysteine synthetase) (Glutamate--cysteine ligase, chloroplastic)	0.991869
PGSC0003DMT400027113	M1AP71	Pentatricopeptide repeat-containing protein	0.989044
PGSC0003DMT400074070	M1CT33	Uncharacterized protein	0.988761
PGSC0003DMT400039353	M1B864	Miraculin	0.988512
PGSC0003DMT400058648	M1C320	Resistance protein PSH-RGH6	0.98555
PGSC0003DMT400093315	M1DRP4	ATP binding protein	0.984631
PGSC0003DMT400078067	M1CZB9	Avr9/Cf-9 rapidly elicited protein 284	0.983902
PGSC0003DMT400075444	M1CV71	Isoform 2 of TMV resistance protein N	0.983808
PGSC0003DMT400045740	M1BI50	UDP-glucosyltransferase	0.976449
PGSC0003DMT400048191	M1BM30	Uncharacterized protein	0.973733
PGSC0003DMT400088293	M1DFM8	Raffionse synthase 2	0.973599
PGSC0003DMT400013704	M1A382	Sinapyl alcohol dehydrogenase 2	0.972356
PGSC0003DMT400081825	M1D533	Uncharacterized protein	0.972318
PGSC0003DMT400025143	M1AL27	Basic helix-loop-helix-containing protein	0.970249
PGSC0003DMT400080270	M1D386	MRP-like ABC transporter	0.969594
PGSC0003DMT400066364	M1CFG1	Phytocyanin domain-containing protein	0.969442
PGSC0003DMT400065437	M1CDZ6	Uncharacterized protein	0.967795
PGSC0003DMT400081228	M1D4E8	Leucine-rich repeat receptor kinase	0.966429
PGSC0003DMT400024333	M1AJX6	UDP-glucosyltransferase	0.966146
PGSC0003DMT400022438	M1B9C1	Histone H4	0.965474
PGSC0003DMT400075090	M1CUN0	WRKY transcription factor 6	0.964758
PGSC0003DMT400041922	M1BC74	Uncharacterized protein	0.963997
PGSC0003DMT400030275	M1ATZ5	AG-motif binding protein-2	0.962953
PGSC0003DMT400062785	M1C9J4	Hcr2-p3	0.962887
PGSC0003DMT400048074	M1BLX4	Auxin:hydrogen symporter	0.962229
PGSC0003DMT400071659	M1CP40	ATP synthase gamma chain	0.961198
PGSC0003DMT400041801	M1BC10	Clathrin assembly protein	0.961075
PGSC0003DMT400052969	M1BU72	PPR1 protein	0.959482
PGSC0003DMT400009660	M0ZWQ8	Auxin response factor	0.959317
PGSC0003DMT400059525	M1C4D1	Uncharacterized protein	0.957792
PGSC0003DMT400052217	M1BT05	Ribonucleoside-diphosphate reductase small chain	0.95628
PGSC0003DMT400019834	M1ACN0	Ring finger protein	0.952646
PGSC0003DMT400022170	M1AGB7	Glycosyltransferase (EC 2.4.1.-)	0.952464
PGSC0003DMT400069774	M1CL48	UDP-glucosyltransferase family 1 protein	0.952272
PGSC0003DMT400096975	M1DZM8	Tir-nbs resistance protein	0.95101
PGSC0003DMT400029318	M1ASL1	Catechol O-methyltransferase	0.950492
PGSC0003DMT400006971	M0ZS94	F-box family protein	0.947715
PGSC0003DMT400058642	M1C317	Resistance protein PSH-RGH6	0.947101
PGSC0003DMT400024894	M1AKR8	Cytochrome P450	0.945827
PGSC0003DMT400019932	M1ACT2	DUF569 domain-containing protein	0.941174
PGSC0003DMT400080759	M1D3X9	UDP-glucose:glucosyltransferase	0.940365
PGSC0003DMT400021608	M1AFE8	Leucine-rich repeat containing protein (Nbs-lrr resistance protein)	0.939726
PGSC0003DMT400055255	M1BXN6	4-coumarate--CoA ligase (EC 6.2.1.12)	0.938451
PGSC0003DMT400030986	M1AV17	Cys2/His2 zinc-finger transcription factor	0.937039
PGSC0003DMT400037036	M1B4P8	Cytochrome P450	0.935537
PGSC0003DMT400047489	M1BKU6	Receptor-like serine/threonine-protein kinase (EC 2.7.11.1)	0.934858
PGSC0003DMT400055385	M1BXT7	Calcium-transporting ATPase (EC 7.2.2.10)	0.934852
PGSC0003DMT400080827	M1D408	Cinnamyl alcohol dehydrogenase	0.933031
PGSC0003DMT400078489	M1D081	Receptor-like serine/threonine-protein kinase (EC 2.7.11.1)	0.932566
PGSC0003DMT400017284	M1A8S3	DNAJ heat shock N-terminal domain-containing protein	0.931999
PGSC0003DMT400007648	M0ZTC2	Thioredoxin fold	0.928519
PGSC0003DMT400028190	M1AQT6	NAC domain protein	0.928398
PGSC0003DMT400009432	M0ZW90	Senescence-associated protein	0.927831
PGSC0003DMT400071582	M1CNZ9	Ubiquitin carrier protein	0.923657
PGSC0003DMT400023487	M1AIG1	Multidrug resistance-associated protein 1, 3 (Mrp1, 3), abc-transoprter	0.917487
PGSC0003DMT400066735	M1CG35	GTP-binding protein alpha subunit, gna	0.915068
PGSC0003DMT400024574	M1AKD0	Glutamine cyclotransferase	0.913988
PGSC0003DMT400027150	M1AP98	Subtilase	0.912036
PGSC0003DMT400065777	M1CEJ7	Uncharacterized protein	0.911527
PGSC0003DMT400059698	M1C4L9	Dirigent protein	0.911153
PGSC0003DMT400043006	M1BDW8	Hydroxyproline-rich glycoprotein	0.910391
PGSC0003DMT400047658	M1BL72	WD-repeat protein	0.907713
PGSC0003DMT400001824	M0ZJ55	Laccase (EC 1.10.3.2) (Benzenediol:oxygen oxidoreductase) (Diphenol oxidase) (Urishiol oxidase)	0.907393
PGSC0003DMT400039994	M1B942	Sugar transporter	0.906166
PGSC0003DMT400034269	M1B0E4	DUF26 domain-containing protein 2	0.90501
PGSC0003DMT400062465	M1C942	KUP2	0.904961
PGSC0003DMT400079922	M1D2Q3	Myosin XI-F	0.902426
PGSC0003DMT400048325	M1BM99	12-oxophytodienoate reductase 1	0.899039
PGSC0003DMT400060940	M1C6Q7	F-box family protein	0.898628
PGSC0003DMT400024272	M1AJS6	Nucleic acid binding protein	0.89628
PGSC0003DMT400042516	M1BD59	Uncharacterized protein	0.895496
PGSC0003DMT400067033	M1CGK7	Binding protein	0.892651
PGSC0003DMT400055804	M1BYK2	F-box family protein	0.891375
PGSC0003DMT400050836	M1BQY9	ATP binding protein	0.890101
PGSC0003DMT400039400	M1B882	Purine permease	0.88828
PGSC0003DMT400027210	M1APD4	GUB_WAK_bind domain-containing protein	0.88691
PGSC0003DMT400067471	M1CHB6	Hcr2-2A	0.883933
PGSC0003DMT400017634	M1A982	SBT4B protein	0.883502
PGSC0003DMT400005551	M0ZQ26	Glutathione S-transferase T2	0.883215
PGSC0003DMT400051415	M1BRP9	RGC1	0.883198
PGSC0003DMT400083961	M1D7F4	Potassium channel SKOR	0.881407
PGSC0003DMT400031666	M1AW07	ATP binding protein	0.8814
PGSC0003DMT400077303	M1CY69	Poly [ADP-ribose] polymerase (PARP) (EC 2.4.2.-)	0.881135
PGSC0003DMT400011247	M0ZZ95	Protein kinase APK1B, chloroplast	0.880897
PGSC0003DMT400021985	M1AFZ2	F-box family protein	0.879178
PGSC0003DMT400033039	M1AYI4	C2H2L domain class transcription factor	0.878378
PGSC0003DMT400076465	M1CWT9	Lectin-receptor kinase 3	0.872989
PGSC0003DMT400067684	K7WVF4	Glycosyltransferase (EC 2.4.1.-)	0.871744
PGSC0003DMT400041610	M1BBM0	ATP binding protein	0.870813
PGSC0003DMT400000019	M0ZFZ2	Uncharacterized protein	0.869174
PGSC0003DMT400038215	M1B6H9	M18S-3Ap	0.86869
PGSC0003DMT400043251	M1BEC0	Homeodomain-leucine zipper protein 56	0.866314
PGSC0003DMT400059326	M1C443	Uncharacterized protein	0.864972
PGSC0003DMT400044063	M1BFJ4	Ripening regulated protein	0.863245
PGSC0003DMT400058643	M1C318	Disease resistance protein	0.860985
PGSC0003DMT400079426	M1D1U2	Dicyanin	0.860855
PGSC0003DMT400031242	M1AVD8	Glycosyltransferase (EC 2.4.1.-)	0.859979
PGSC0003DMT400039396	M1B879	Ubiquitin-protein ligase	0.858331
PGSC0003DMT400034124	M1B064	Pleiotropic drug resistance protein 1	0.858316
PGSC0003DMT400047906	M1BLL7	Protein DETOXIFICATION (Multidrug and toxic compound extrusion protein)	0.857782
PGSC0003DMT400050887	M1BR11	Polyprotein	0.85653
PGSC0003DMT400043471	M1BEP2	Metalloendopeptidase	0.850988
PGSC0003DMT400077273	M1CY49	Mitogen-activated protein kinase (EC 2.7.11.24)	0.85063
PGSC0003DMT400076979	M1CXQ2	Green ripe-like 1	0.850009
PGSC0003DMT400019301	M1ABV9	NRC1	0.849979
PGSC0003DMT400009492	M0ZWC6	Mitogen-activated protein kinase 9	0.84855
PGSC0003DMT400030858	M1AUW6	5'-nucleotidase surE	0.848365
PGSC0003DMT400021340	M1AEZ1	Multidrug resistance pump	0.846636
PGSC0003DMT400010140	M0ZXJ0	DNA binding protein	0.846207
PGSC0003DMT400013905	M1A3G2	Uncharacterized GPI-anchored protein	0.845316
PGSC0003DMT400005549	M0ZQ25	Glutathione-S-transferase	0.84345
PGSC0003DMT400054314	M1BW37	Uncharacterized protein	0.843407
PGSC0003DMT400044683	M1BGI1	Heat shock factor protein	0.841921
PGSC0003DMT400033734	M1AZK6	Aspartic proteinase nepenthesin-1	0.840535
PGSC0003DMT400012017	M1A0K3	CRT-like domain-containing protein	0.83833
PGSC0003DMT400080471	M1D3J8	Uncharacterized protein	0.837895
PGSC0003DMT400062466	M1C944	Potassium transporter	0.837251
PGSC0003DMT400079840	M1D2J2	Glutathione S-transferase	0.836775
PGSC0003DMT400028871	M1ART8	Cc-nbs-lrr resistance protein	0.836739
PGSC0003DMT400000274	M0ZGF4	AP2/ERF domain-containing transcription factor	0.83661
PGSC0003DMT400070438	M1CM62	Calmodulin	0.834727
PGSC0003DMT400062951	M1C9U6	CASP-like protein	0.833342
PGSC0003DMT400020526	M1ADM6	N-hydroxycinnamoyl/benzoyltransferase 6	0.831676
PGSC0003DMT400053613	M1BV75	Peroxidase (EC 1.11.1.7)	0.830498
PGSC0003DMT400028876	M1ART9	Nbs-lrr resistance protein	0.830174
PGSC0003DMT400017577	M1A945	Ubiquitin carboxyl-terminal hydrolase	0.829599
PGSC0003DMT400009543	M0ZWG4	Protein RCC2	0.829149
PGSC0003DMT400027444	M1APP7	Sesquiterpene synthase	0.828192
PGSC0003DMT400010170	M0ZXL3	ATP binding protein	0.827299
PGSC0003DMT400029592	M1AT28	CONSTANS-like zinc finger protein	0.827294
PGSC0003DMT400078045	M1CZB0	Pyridoxine biosynthesis protein isoform A	0.824874
PGSC0003DMT400064209	M1CBX6	Protein phosphatase 2c	0.824502
PGSC0003DMT400037771	M1B5W1	Zinc finger protein	0.823214
PGSC0003DMT400027390	M1APM4	Glucosidase II beta subunit	0.822206
PGSC0003DMT400088659	M1DGG3	(+)-neomenthol dehydrogenase	0.8221
PGSC0003DMT400081461	M1D4U4	Receptor-like serine/threonine-protein kinase (EC 2.7.11.1)	0.821704
PGSC0003DMT400053223	M1BUM5	Uncharacterized protein	0.821516
PGSC0003DMT400059652	M1C4J2	Uncharacterized protein	0.818891
PGSC0003DMT400026499	M1AN86	Phospholipase A1 (EC 3.1.1.-)	0.818695
PGSC0003DMT400050252	M1BQ07	Pseudo response regulator	0.818421
PGSC0003DMT400055589	M1BY65	Protein-methionine-S-oxide reductase (EC 1.8.4.11)	0.817785
PGSC0003DMT400049361	M1BNL1	Lysine--tRNA ligase (EC 6.1.1.6) (Lysyl-tRNA synthetase)	0.817384
PGSC0003DMT400041274	M1BB60	Protein kinase domain-containing protein	0.815563
PGSC0003DMT400005040	M0ZPE0	Disease resistance protein BS2	0.815288
PGSC0003DMT400080024	M1D2W0	ANK_REP_REGION domain-containing protein	0.813824
PGSC0003DMT400092826	M1DQM2	Uncharacterized protein	0.810769
PGSC0003DMT400005176	M0ZPK4	Transcription factor	0.809849
PGSC0003DMT400009034	M0ZVH2	RING-type E3 ubiquitin transferase (EC 2.3.2.27)	0.808595
PGSC0003DMT400046973	M1BJY3	Vetispiradiene synthase 1	0.802091
PGSC0003DMT400005532	M0ZQ14	Glutathione S-transferase	0.801768
PGSC0003DMT400011323	M0ZZD6	GDP-mannose transporter	0.799777
PGSC0003DMT400060508	M1C609	Uncharacterized protein	0.799568
PGSC0003DMT400020955	Q9FS87	Isovaleryl-CoA dehydrogenase, mitochondrial (IVD) (EC 1.3.8.4) (Isovaleryl-CoA dehydrogenase 2) (St-IVD2)	0.795795
PGSC0003DMT400012546	M1A1E1	Auxin-repressed protein	0.794903
PGSC0003DMT400040749	M1BAC3	DnaJ isoform	0.790827
PGSC0003DMT400050345	M1BQ54	Cytochrome P450	0.788447
PGSC0003DMT400034271	M1B0E5	DUF26 domain-containing protein 2	0.786023
PGSC0003DMT400084781	M1D815	Anthranilate N-benzoyltransferase protein	0.783229
PGSC0003DMT400036023	M1B352	Receptor-like serine/threonine-protein kinase (EC 2.7.11.1)	0.782638
PGSC0003DMT400051030	M1BR67	Uncharacterized protein	0.782264
PGSC0003DMT400023551	M1AIK8	CCT domain-containing protein	0.781865
PGSC0003DMT400042841	M1BDQ3	Cytochrome P450	0.781791
PGSC0003DMT400076297	M1CWI5	Glutathione reductase	0.780386
PGSC0003DMT400003559	M0ZLX1	ATP binding protein	0.779008
PGSC0003DMT400024108	M1AJH1	Receptor protein kinase	0.777088
PGSC0003DMT400067836	M1CHY2	Uncharacterized protein	0.776212
PGSC0003DMT400003464	M0ZLQ6	Kinase	0.774664
PGSC0003DMT400056164	M1BZ28	FLZ-type domain-containing protein	0.773437
PGSC0003DMT400013769	M1A3B9	Calmodulin-binding protein	0.770562
PGSC0003DMT400058096	M1C236	Protein phosphatase 2c	0.768448
PGSC0003DMT400026403	M1AN45	Receptor kinase	0.766525
PGSC0003DMT400031854	M1AWC8	Uncharacterized protein	0.766004
PGSC0003DMT400035266	M1B220	BI1	0.763431
PGSC0003DMT400029713	M1ATB1	Cc-nbs-lrr resistance protein	0.76313
PGSC0003DMT400003353	M0ZLI0	60S ribosomal protein L34	0.761831
PGSC0003DMT400001474	M0ZIJ0	UP-9A	0.760157
PGSC0003DMT400066988	M1CGH3	mTERF family protein	0.759142
PGSC0003DMT400062680	M1C9E1	Chorismate synthase (EC 4.2.3.5)	0.757073
PGSC0003DMT400072365	M1CQ58	Uncharacterized protein	0.754991
PGSC0003DMT400066727	M1CG30	Beta-glucanase	0.753225
PGSC0003DMT400036045	M1B365	Protein kinase domain-containing protein	0.750208
PGSC0003DMT400027097	M1AP64	Ubiquitin-like domain-containing protein	0.749684
PGSC0003DMT400008367	M0ZUG9	Uncharacterized protein	0.747936
PGSC0003DMT400046807	M1BJN1	Receptor protein kinase	0.747056
PGSC0003DMT400029056	M1AS59	Potassium channel tetramerization domain-containing protein	0.745669
PGSC0003DMT400039817	M1B8U6	Leucine-rich repeat family protein / protein kinase family protein	0.744873
PGSC0003DMT400044832	M1BGR5	Pentatricopeptide repeat-containing protein	0.743823
PGSC0003DMT400081287	M1D4I1	O-methyltransferase	0.743141
PGSC0003DMT400044501	M1BGA0	Trehalose synthase	0.743125
PGSC0003DMT400005006	M0ZPB9	Disease resistance protein BS2	0.739335
PGSC0003DMT400017326	M1A8T8	Glucose-inhibited division A family protein	0.737637
PGSC0003DMT400019367	M1ABZ2	Gag-pol protein	0.735794
PGSC0003DMT400046873	M1BJS6	Uncharacterized protein	0.731503
PGSC0003DMT400065418	M1CDX8	C2 NT-type domain-containing protein	0.724535
PGSC0003DMT400015094	M1A5F9	Uncharacterized protein	0.719842
PGSC0003DMT400011993	M1A0I3	Binding protein	0.713439
PGSC0003DMT400088016	M1DF26	SRG1	0.713357
PGSC0003DMT400061072	M1C703	Arginine/serine-rich coiled coil protein	0.712829
PGSC0003DMT400085669	M1DA06	Uncharacterized protein	0.703476
PGSC0003DMT400063186	M1CA78	Formin-like protein	0.700927
PGSC0003DMT400083995	M1D7H2	MAPKK	0.698913
PGSC0003DMT400079272	M1D1J6	Disease resistance protein RGA1	0.697173
PGSC0003DMT400015690	M1A6E5	Uncharacterized protein	0.696172
PGSC0003DMT400051542	M1BRV7	Nucleic acid binding protein	0.69271
PGSC0003DMT400033731	M1AZK3	Uncharacterized protein	0.69221
PGSC0003DMT400024412	M1AK35	UDP-glucoronosyl/UDP-glucosyl transferase family protein	0.689941
PGSC0003DMT400074100	M1CT52	Pollen-specific C2 domain containing protein	0.689687
PGSC0003DMT400030945	M1AUZ8	Uncharacterized protein	0.688963
PGSC0003DMT400010966	M0ZYV2	NBS-LRR protein	0.686955
PGSC0003DMT400030968	M1AV09	Solute carrier family 40 protein	0.683009
PGSC0003DMT400049895	M1BPH7	DNA binding protein	0.682117
PGSC0003DMT400011760	C1KBP2	Invertase inhibitor (Vacuolar invertase inhibitor)	0.681956
PGSC0003DMT400059654	M1C4J3	Glycosyltransferase (EC 2.4.1.-)	0.681366
PGSC0003DMT400028394	M1AR21	Nbs-lrr resistance protein	0.680361
PGSC0003DMT400040186	M1B9H3	Peroxidase (EC 1.11.1.7)	0.679579
PGSC0003DMT400031613	M1AVX6	N-acetylglucosaminyl-phosphatidylinositol	0.677542
PGSC0003DMT400014913	M1A532	GTP binding protein	0.675127
PGSC0003DMT400066939	M1CGE9	C2H2 zinc-finger protein ZPT3-3	0.674865
PGSC0003DMT400030923	M1AUY9	Chitinase	0.67384
PGSC0003DMT400060307	M1C5K6	Protein kinase APK1A, chloroplast	0.67022
PGSC0003DMT400019327	M1ABX5	NRC1	0.66648
PGSC0003DMT400031179	M1AVA4	DUF4283 domain-containing protein	0.666271
PGSC0003DMT400044455	M1BG84	Uncharacterized protein	0.66626
PGSC0003DMT400055512	M1BY25	Glycosyltransferase (EC 2.4.1.-)	0.660223
PGSC0003DMT400004595	M0ZNN9	Uncharacterized protein	0.658616
PGSC0003DMT400027153	M1APA1	Zinc finger family protein	0.656016
PGSC0003DMT400052249	M1BT29	F-box protein SKIP14	0.655511
PGSC0003DMT400049498	M1BNV1	Beta-glucosidase 41	0.653611
PGSC0003DMT400018049	M1A9Y7	RING-type E3 ubiquitin transferase (EC 2.3.2.27)	0.651059
PGSC0003DMT400024335	M1AJX7	UDP-glucosyltransferase	0.64904
PGSC0003DMT400079098	M1D182	RING zinc finger protein	0.645251
PGSC0003DMT400045311	M1BHG0	Uncharacterized protein	0.643512
PGSC0003DMT400033852	M1AZT1	Uncharacterized protein	0.637164
PGSC0003DMT400058543	M1C2U6	Acetylornithine transaminase (EC 2.6.1.11)	0.636681
PGSC0003DMT400097260	M1E086	DNA-binding WRKY; VQ	0.63501
PGSC0003DMT400001652	M0ZIV4	Uncharacterized protein	0.634606
PGSC0003DMT400083474	M1D6X7	Calcium-dependent protein kinase 8	0.632259
PGSC0003DMT400095293	M1DVZ2	Flavin-containing amine oxidase domain-containing protein	0.630012
PGSC0003DMT400043286	M1BED7	Prohibitin	0.628841
PGSC0003DMT400032720	M1AXW3	Ubiquitin thiolesterase	0.62247
PGSC0003DMT400065291	M1CDQ3	Uncharacterized protein	0.621384
PGSC0003DMT400048321	M1BM98	Uncharacterized protein	0.620687
PGSC0003DMT400013703	M1A381	Senescence-associated protein	0.617552
PGSC0003DMT400006719	M0ZRV8	Uncharacterized protein	0.612622
PGSC0003DMT400005606	M0ZQ57	Aspartic proteinase nepenthesin-1	0.612616
PGSC0003DMT400031094	M1AV70	Nucleic acid binding protein	0.610563
PGSC0003DMT400025074	M1AKY7	PPR1 protein	0.610106
PGSC0003DMT400037170	M1B4X9	F-box family protein	0.609635
PGSC0003DMT400078029	M1CZ98	MYB-like transcription factor DIVARICATA	0.604859
PGSC0003DMT400034962	M1B1K8	Sulfate adenylyltransferase (EC 2.7.7.4)	0.603112
PGSC0003DMT400015591	M1A692	Serine-threonine protein kinase, plant-type	0.603064
PGSC0003DMT400046741	M1BJJ3	Phosphate/phosphoenolpyruvate translocator	0.600652
PGSC0003DMT400070079	M1CLN3	Zinc protease	0.600241
PGSC0003DMT400037263	M1B533	Mutt domain protein	0.599755
PGSC0003DMT400050775	M1BQU6	Protein kinase domain-containing protein	0.598073
PGSC0003DMT400054788	M1BWV4	Peptide N-glycanase	0.597065
PGSC0003DMT400000831	M0ZHE4	Uncharacterized protein	0.595903
PGSC0003DMT400069909	M1CLC9	Hydrolase	0.595477
PGSC0003DMT400008652	M0ZUW1	NBS-LRR resistance protein	0.595463
PGSC0003DMT400080854	M1D424	Protein kinase domain-containing protein	0.58795
PGSC0003DMT400010254	M0ZXR4	Nicotinate phosphoribosyltransferase (EC 6.3.4.21)	0.586306
PGSC0003DMT400020608	M1ADT2	Uncharacterized protein	0.582021
PGSC0003DMT400048075	Q41438	3-hydroxy-3-methylglutaryl-coenzyme A reductase 3 (HMG-CoA reductase 3) (EC 1.1.1.34) (HMG3.3)	0.576454
PGSC0003DMT400076049	M1CW41	LRRNT_2 domain-containing protein	0.575454
PGSC0003DMT400000606	M0ZH10	Abscisic acid receptor PYL8	0.573159
PGSC0003DMT400076208	M1CWC8	Pleiotropic drug resistance protein 1	0.570005
PGSC0003DMT400027038	M1AP28	Potassium transporter	0.56968
PGSC0003DMT400082082	M1D5K9	FLZ-type domain-containing protein	0.567899
PGSC0003DMT400065249	M1CDM4	BTB domain-containing protein	0.567206
PGSC0003DMT400046304	M1BIX6	Uncharacterized protein	0.561784
PGSC0003DMT400038986	M1B7N3	WRKY transcription factor	0.560309
PGSC0003DMT400011069	M0ZZ06	NAC domain protein	0.560034
PGSC0003DMT400075343	M1CV02	F17H15.1/F17H15.1	0.559973
PGSC0003DMT400065262	M1CDN4	Uncharacterized protein	0.558172
PGSC0003DMT400084201	M1D7J7	Malic enzyme	0.552871
PGSC0003DMT400051227	M1BRG7	Uncharacterized protein	0.551543
PGSC0003DMT400073605	M1CSB8	Breast carcinoma amplified sequence	0.549334
PGSC0003DMT400020896	M1AEA0	Uncharacterized protein	0.549213
PGSC0003DMT400014270	M1A3Y0	MTD1	0.548054
PGSC0003DMT400070239	M1CLU9	Uncharacterized protein	0.54787
PGSC0003DMT400003643	M0ZM24	Chorismate mutase (EC 5.4.99.5)	0.54725
PGSC0003DMT400020607	M1ADT1	Calmodulin 4	0.545841
PGSC0003DMT400076777	M1CXD5	Strictosidine synthase	0.543953
PGSC0003DMT400051265	M1BRI8	Histone H1	0.541168
PGSC0003DMT400027448	M1APP8	Sesquiterpene synthase	0.540749
PGSC0003DMT400012566	M1A1F1	RING-type E3 ubiquitin transferase (EC 2.3.2.27)	0.540484
PGSC0003DMT400044949	M1BGW2	Pentatricopeptide repeat-containing protein	0.537446
PGSC0003DMT400058564	M1C2V9	3-hydroxy-3-methylglutaryl coenzyme A synthase (HMG-CoA synthase) (EC 2.3.3.10)	0.537016
PGSC0003DMT400022117	M1AG82	TENA_THI-4 domain-containing protein	0.536564
PGSC0003DMT400022135	M1AG91	Disease resistance protein RGA4	0.533052
PGSC0003DMT400079994	M1D2T7	Oxidoreductase	0.522901
PGSC0003DMT400084311	M1D7R1	ATP binding protein	0.517202
PGSC0003DMT400006113	M0ZQU7	Pantoate--beta-alanine ligase (EC 6.3.2.1) (Pantoate-activating enzyme) (Pantothenate synthetase)	0.515473
PGSC0003DMT400012104	M1A0Q5	Hairy meristem	0.502675
PGSC0003DMT400070070	M1CLN2	Insulin degrading enzyme	0.502016
PGSC0003DMT400058680	M1C340	Aspartate-semialdehyde dehydrogenase (EC 1.2.1.11)	0.501842
PGSC0003DMT400049446	M1BNR9	DELLA protein GAI	0.490361
PGSC0003DMT400009926	M0ZX57	Transcription factor DcMYB4	0.479086
PGSC0003DMT400029607	M1AT40	Cullin 1B	0.478803
PGSC0003DMT400076112	M1CW75	Glucan endo-1,3-beta-D-glucosidase (EC 3.2.1.39)	0.46584
PGSC0003DMT400005419	M0ZPV1	LeTIR	0.454196
PGSC0003DMT400019561	M1AC92	Cytochrome P450	0.454127
PGSC0003DMT400023675	M1AIT2	D-3-phosphoglycerate dehydrogenase (EC 1.1.1.95)	0.444117
PGSC0003DMT400000290	M0ZGG6	zinc_ribbon_12 domain-containing protein	0.428583

## Sheet: Up-Iwa 
GeneID	Protein ID	Protein name	log2(FC)- Iwa
PGSC0003DMT400047219	M1BKB2	R2r3-myb transcription factor	4.80024
PGSC0003DMT400042055	M1BCF2	Non-specific lipid-transfer protein	7.27576
PGSC0003DMT400019127	M1ABM8	Fatty acyl-CoA reductase (EC 1.2.1.84)	4.54862
PGSC0003DMT400053156	M1BUH9	Bristled	4.22309
PGSC0003DMT400083793	M1D757	Periaxin	4.8509
PGSC0003DMT400083791	M1D755	Periaxin	5.49198
PGSC0003DMT400068481	M1CJ44	R2r3-myb transcription factor	5.02258
PGSC0003DMT400049741	M1BP91	Non-specific lipid-transfer protein	4.8735
PGSC0003DMT400024481	M1AK67	Metal ion binding protein	4.20093
PGSC0003DMT400076418	M1CWQ4	DNA binding protein	3.54052
PGSC0003DMT400016230	M1A7B2	ER glycerol-phosphate acyltransferase	3.34272
PGSC0003DMT400043508	M1BER8	Inositol polyphosphate 5-phosphatase	4.18047
PGSC0003DMT400051881	M1BSD5	Non-specific lipid-transfer protein	3.55501
PGSC0003DMT400076357	M1CWK9	CASP-like protein	3.87578
PGSC0003DMT400065365	M1CDU6	Pyruvate dehydrogenase E1 component subunit beta (EC 1.2.4.1)	3.0686
PGSC0003DMT400001378	M0ZIC7	Stachyose synthase	4.89093
PGSC0003DMT400027430	M1APN8	Cytochrome P450	2.64454
PGSC0003DMT400034973	M1B1L5	3-ketoacyl-CoA synthase (EC 2.3.1.-)	3.09286
PGSC0003DMT400015933	M1A6U8	Periaxin	5.69712
PGSC0003DMT400055528	M1BY39	Calcium lipid binding protein	3.49485
PGSC0003DMT400045647	M1BHZ7	4-hydroxyphenylpyruvate dioxygenase	2.97404
PGSC0003DMT400019128	M1ABM9	Fatty acyl-CoA reductase (EC 1.2.1.84)	4.62663
PGSC0003DMT400060438	M1C5V2	ATP-binding cassette transporter	2.59033
PGSC0003DMT400010957	M0ZYU5	Oligopeptide transporter	3.39711
PGSC0003DMT400079357	M1D1P2	Hydrolase, hydrolyzing O-glycosyl compounds	3.57295
PGSC0003DMT400057690	M1C1H6	MYB transcription factor	2.34113
PGSC0003DMT400039340	M1B858	LEA_2 domain-containing protein	4.01384
PGSC0003DMT400030111	M1ATR6	Amino acid transporter	3.06855
PGSC0003DMT400034555	M1B0W3	Tonoplast dicarboxylate transporter	1.72325
PGSC0003DMT400074358	M1CTK2	ATP binding protein	4.98439
PGSC0003DMT400043193	M1BE83	Uncharacterized protein	3.82535
PGSC0003DMT400019029	M1ABI1	3-ketoacyl-CoA synthase (EC 2.3.1.-)	2.9283
PGSC0003DMT400032245	M1AX28	Phosphoenolpyruvate carboxylase (EC 4.1.1.31)	3.69042
PGSC0003DMT400030549	M1AUE6	Uncharacterized protein	4.33641
PGSC0003DMT400034831	M1B1C4	Protease inhibitor/seed storage/lipid transfer protein family protein	2.81453
PGSC0003DMT400020382	M1ADE2	Protein WAX2	3.14209
PGSC0003DMT400038864	M1B7I2	ATP binding protein	3.08379
PGSC0003DMT400029762	M1ATD3	Group I late embryogenesis abundant protein	4.44783
PGSC0003DMT400060751	M1C6D6	Lipid binding protein	2.98963
PGSC0003DMT400000694	M0ZH66	HB1	2.2231
PGSC0003DMT400032684	M1AXT7	Glycosyltransferase (EC 2.4.1.-)	4.22134
PGSC0003DMT400053378	M1BUW0	Lipid transfer VAS	2.99842
PGSC0003DMT400020222	M1AD45	GDSL esterase/lipase	3.82794
PGSC0003DMT400069955	M1CLG8	MYB-like DNA-binding domain protein	3.60941
PGSC0003DMT400019126	M1ABM7	Fatty acyl-CoA reductase (EC 1.2.1.84)	4.04518
PGSC0003DMT400048249	M1BM52	Cytochrome P450-dependent fatty acid hydroxylase	2.53168
PGSC0003DMT400045435	M1BHN5	Alpha-amylase	2.03671
PGSC0003DMT400003336	M0ZLG7	Tubulin alpha chain	2.53666
PGSC0003DMT400023517	M1AII6	Protein-serine/threonine phosphatase (EC 3.1.3.16)	3.44873
PGSC0003DMT400030976	M1AV12	Alanine-glyoxylate aminotransferase	2.38579
PGSC0003DMT400017061	M1A8I8	ASR3	2.61659
PGSC0003DMT400045907	M1BIC6	Uncharacterized protein	2.37473
PGSC0003DMT400049728	M1BP85	Cytochrome P450 hydroxylase	3.81395
PGSC0003DMT400021808	M1AFR1	Uncharacterized protein	4.14484
PGSC0003DMT400004106	M0ZMW3	Phospholipase C	2.22428
PGSC0003DMT400007216	M0ZSN7	Uncharacterized protein	2.40269
PGSC0003DMT400003844	M0ZME3	Nucleic acid binding protein	2.37722
PGSC0003DMT400041814	M1BC22	ATP-binding cassette transporter	2.24049
PGSC0003DMT400051216	M1BRF7	4-coumarate--CoA ligase (EC 6.2.1.12)	1.83837
PGSC0003DMT400047767	M1BLE4	Aluminum-activated malate transporter	3.09858
PGSC0003DMT400060617	M1C663	Uncharacterized protein	3.22988
PGSC0003DMT400081182	M1D4C2	Feruloyl transferase	2.62158
PGSC0003DMT400074569	M1CTW4	Uncharacterized protein	2.45605
PGSC0003DMT400097242	M1E073	Cytochrome P450	2.99408
PGSC0003DMT400078399	M1D014	E3 ubiquitin-protein ligase RHA2A	2.09489
PGSC0003DMT400039670	M1B8M1	Jasmonic acid 2	2.42269
PGSC0003DMT400045988	M1BIH8	Cinnamoyl-CoA reductase	3.82285
PGSC0003DMT400064079	M1CBP5	Protein kinase APK1B, chloroplast	1.99489
PGSC0003DMT400051428	M1BRQ8	Seed biotinylated protein 68 kDa isoform	4.7656
PGSC0003DMT400027316	M1APH8	CYP72A54	3.04264
PGSC0003DMT400038205	M1B6H2	p-coumaroyl quinate/shikimate 3'-hydroxylase	3.28771
PGSC0003DMT400075642	M1CVJ2	Zinc finger protein	3.52669
PGSC0003DMT400000152	M0ZG69	GPAT (Glycerol-3-phosphate SN-2-acyltransferase 4)	1.88565
PGSC0003DMT400018398	M1AAJ4	ABC transporter family protein	1.68395
PGSC0003DMT400011792	M1A065	3-hydroxyacyl-CoA dehydrogenase (EC 1.1.1.35) (EC 4.2.1.17) (EC 5.1.2.3) (EC 5.3.3.8) (Enoyl-CoA hydratase/3-2-trans-enoyl-CoA isomerase/3-hydroxybutyryl-CoA epimerase)	1.39378
PGSC0003DMT400042742	M1BDL0	Stress enhanced protein 2	1.73842
PGSC0003DMT400068379	M1CIZ2	Major pollen allergen Ory s 1	5.24688
PGSC0003DMT400073781	M1CSN4	Uncharacterized protein	2.74229
PGSC0003DMT400035873	M1B2X7	Bidirectional sugar transporter SWEET	3.12212
PGSC0003DMT400038863	M1B7I1	Protein kinase	2.75505
PGSC0003DMT400004325	M0ZN90	E3 ubiquitin-protein ligase ATL4	2.36318
PGSC0003DMT400062852	M1C9M6	ATP-binding cassette transporter	2.81195
PGSC0003DMT400047316	M1BKJ0	Uncharacterized protein	4.55225
PGSC0003DMT400008621	M0ZUU4	F-box and wd40 domain protein	3.65723
PGSC0003DMT400011076	M0ZZ12	MTN3 homolog	4.73226
PGSC0003DMT400041938	M1BC82	Lipid binding protein	2.50966
PGSC0003DMT400060276	M1C5I6	NAC domain protein	2.44164
PGSC0003DMT400079445	M1D1V3	EIN3-binding F-box protein 1	1.43609
PGSC0003DMT400028031	M1AQK4	21kD protein (Pectinmethylesterase inhibitor)	2.74142
PGSC0003DMT400048240	M1BM47	Xyloglucan endotransglucosylase/hydrolase (EC 2.4.1.207)	2.22732
PGSC0003DMT400026138	M1AMQ2	Zinc finger protein	1.42288
PGSC0003DMT400007165	M1D9R8	Anaerobic basic leucine zipper protein	3.18201
PGSC0003DMT400036707	M1B436	AP2 domain-containing transcription factor	2.41035
PGSC0003DMT400071599	M1CP12	Geranylgeranyl pyrophosphate synthase 2	2.70956
PGSC0003DMT400037493	M1B5H4	MtN19	2.00456
PGSC0003DMT400080457	M1D3J1	DUF4149 domain-containing protein	3.55465
PGSC0003DMT400020128	M1AD15	Citrate synthase	1.32293
PGSC0003DMT400017390	M1A8V5	Cytokinin dehydrogenase (EC 1.5.99.12)	2.82587
PGSC0003DMT400071807	M1CPB7	Sucrose-phosphate synthase (EC 2.4.1.14)	1.49914
PGSC0003DMT400080507	M1D3L7	Amino acid transporter family protein	1.71685
PGSC0003DMT400068829	M1CJJ5	Delta-1-pyrroline-5-carboxylate synthase [Includes: Glutamate 5-kinase (GK) (EC 2.7.2.11) (Gamma-glutamyl kinase); Gamma-glutamyl phosphate reductase (GPR) (EC 1.2.1.41) (Glutamate-5-semialdehyde dehydrogenase) (Glutamyl-gamma-semialdehyde dehydrogenase)]	2.4974
PGSC0003DMT400038202	M1B6H1	p-coumaroyl quinate/shikimate 3'-hydroxylase	3.19894
PGSC0003DMT400054524	M1BWH7	Uncharacterized protein	2.09341
PGSC0003DMT400003795	M0ZMB9	PGmPM3	3.50949
PGSC0003DMT400059040	M1C3P7	Transcription factor BZIP1	1.45073
PGSC0003DMT400026262	M1AMX8	Uncharacterized protein	2.42962
PGSC0003DMT400057442	M1C125	Extracellular ligand-gated ion channel	1.76321
PGSC0003DMT400003039	M0ZL28	Peroxisomal enoyl-CoA hydratase/isomerase family protein	1.12175
PGSC0003DMT400076781	M1CXD7	Uncharacterized protein	1.46429
PGSC0003DMT400012233	M1A0Y3	L-lactate dehydrogenase (EC 1.1.1.27)	2.07845
PGSC0003DMT400001612	M0ZIS8	Flavonol synthase/flavanone 3-hydroxylase	1.85166
PGSC0003DMT400077988	M1CZ64	Protein phosphatase 2C	3.17782
PGSC0003DMT400007401	M0ZSX2	Purple acid phosphatase (EC 3.1.3.2)	1.32303
PGSC0003DMT400073479	M1CS37	Uncharacterized protein	2.92783
PGSC0003DMT400061003	M1C6V8	Glycosyltransferase (EC 2.4.1.-)	2.76243
PGSC0003DMT400019125	M1ABM6	Fatty acyl-CoA reductase (EC 1.2.1.84)	3.8895
PGSC0003DMT400053051	M1BUB0	Selenium-binding protein	1.37105
PGSC0003DMT400072761	M1CQW9	Ninja-family protein AFP2	1.33246
PGSC0003DMT400054673	M1BWP7	Nectarin 5	1.84766
PGSC0003DMT400008624	M0ZUU6	Cytochrome P450	2.18842
PGSC0003DMT400014431	M1A479	Protein DETOXIFICATION (Multidrug and toxic compound extrusion protein)	1.84236
PGSC0003DMT400045479	M1BHQ9	DUF1338 domain-containing protein	1.2509
PGSC0003DMT400003838	M0ZME0	Uncharacterized protein	2.33892
PGSC0003DMT400064806	M1CCY2	Sorbitol transporter	1.55166
PGSC0003DMT400004191	M0ZN17	Peptide transporter	3.36524
PGSC0003DMT400009057	M0ZVJ4	Hexosyltransferase (EC 2.4.1.-)	2.37557
PGSC0003DMT400035101	M1B1U1	Polygalacturonase	3.09192
PGSC0003DMT400031363	M1AVJ9	Pectin methlyesterase inhibitor protein 1	2.21408
PGSC0003DMT400005470	M0ZPX6	Purine transporter	1.01901
PGSC0003DMT400052242	M1BT25	Amino acid transporter	1.55398
PGSC0003DMT400007125	M0ZSH7	Alkaline/neutral invertase (EC 3.2.1.26)	1.03176
PGSC0003DMT400052072	M1BSR5	CLC-Nt2 protein	1.35552
PGSC0003DMT400060224	M1C5F4	TSC13 protein	1.07226
PGSC0003DMT400048241	M1BM48	Xyloglucan endotransglucosylase/hydrolase (EC 2.4.1.207)	1.55895
PGSC0003DMT400045470	M1BHQ1	Homeobox protein	1.85815
PGSC0003DMT400035987	E1AXT4	Beta-fructofuranosidase (EC 3.2.1.26)	1.4882
PGSC0003DMT400027077	M1AP49	PGG domain-containing protein	2.35548
PGSC0003DMT400077990	M1CZ66	Protein-serine/threonine phosphatase (EC 3.1.3.16)	3.49365
PGSC0003DMT400002201	M0ZJS6	Uncharacterized protein	1.33722
PGSC0003DMT400072047	M1CPM9	Uncharacterized protein	2.39822
PGSC0003DMT400047311	M1BKI7	Wound induced protein	2.55204
PGSC0003DMT400045471	M1BHQ2	Homeobox protein	1.99555
PGSC0003DMT400025576	M1ALM9	Nucleoredoxin	1.72083
PGSC0003DMT400001994	M0ZJG3	Salicylic acid-binding protein 2	2.09336
PGSC0003DMT400056723	M1BZU5	Aspartic proteinase	1.59509
PGSC0003DMT400048955	M1BN30	Diacylglycerol kinase (DAG kinase) (EC 2.7.1.107)	1.77519
PGSC0003DMT400025787	M1AM23	CDSP32 protein (Chloroplast Drought-induced Stress Protein of 32kDa)	2.37954
PGSC0003DMT400059108	M1C3T6	Thioredoxin h	1.69417
PGSC0003DMT400066344	M1CFE6	DEM2	0.971916
PGSC0003DMT400064087	M1CBP9	C1C-Nt1 protein	2.12013
PGSC0003DMT400006734	M0ZRW8	Avr9/Cf-9 rapidly elicited protein 146	1.1294
PGSC0003DMT400074197	M1CTC4	V-ATPase 69 kDa subunit (EC 7.1.2.2) (V-type proton ATPase catalytic subunit A) (Vacuolar proton pump subunit alpha)	0.991051
PGSC0003DMT400048585	M1BMM5	Aspartic proteinase nepenthesin-1	1.65229
PGSC0003DMT400036615	M1B3X3	Stromal cell-derived factor 2	1.00905
PGSC0003DMT400007918	M0ZTR3	Remorin_C domain-containing protein	1.90737
PGSC0003DMT400007341	M0ZSU1	NAC domain protein NAC2	1.43151
PGSC0003DMT400003895	M0ZMH7	Uncharacterized protein	1.49522
PGSC0003DMT400039412	M1B893	Cytochrome P450	2.55285
PGSC0003DMT400009069	M0ZVK4	Abscisic acid and environmental stress-inducible protein TAS14	3.69866
PGSC0003DMT400058318	M1C2H2	Uncharacterized protein	2.4266
PGSC0003DMT400035505	M1B2D6	JmjC domain containing protein	2.02002
PGSC0003DMT400030668	M1AUL5	Uncharacterized protein	1.44304
PGSC0003DMT400005527	M0ZQ10	Uncharacterized protein	2.4329
PGSC0003DMT400024354	M1AJZ1	Polygalacturonase QRT3	2.21215
PGSC0003DMT400010341	M0ZXV6	ATP binding protein	1.67709
PGSC0003DMT400014824	M1A4Y5	Uncharacterized protein	1.66045
PGSC0003DMT400023368	M1AI80	WRKY transcription factor	1.64911
PGSC0003DMT400023078	M1AHR0	Transcription factor	1.25676
PGSC0003DMT400050137	M1BPU2	Carboxylic ester hydrolase	1.83253
PGSC0003DMT400079538	M1D204	Uncharacterized protein	1.31024
PGSC0003DMT400049546	M1BNX3	Uncharacterized protein	2.24313
PGSC0003DMT400089631	M1DIK1	Gag-pol protein	2.04946
PGSC0003DMT400047168	M1BK76	Uncharacterized protein	1.18559
PGSC0003DMT400047266	M1BKF1	Uncharacterized protein	1.26629
PGSC0003DMT400025590	M1ALP3	Phospholipase D (EC 3.1.4.4)	2.04145
PGSC0003DMT400032534	M1AXL2	Multidrug resistance pump	1.77068
PGSC0003DMT400005528	M0ZQ11	Uncharacterized protein	2.6906
PGSC0003DMT400038861	M1B7I0	Protein kinase	2.13337
PGSC0003DMT400025786	M1AM22	Syringolide-induced protein 14-1-1	1.2804
PGSC0003DMT400001037	M0ZHS2	Zinc finger protein	2.40477
PGSC0003DMT400037876	M1B621	ATRAD3	1.69542
PGSC0003DMT400081211	M1D4D5	Bidirectional sugar transporter SWEET	1.69106
PGSC0003DMT400040670	M1BA75	Glutathione s-transferase	3.35121
PGSC0003DMT400018396	M1AAJ5	ABC transporter family protein	1.54784
PGSC0003DMT400051048	M1BR80	JA-induced WRKY protein	2.82607
PGSC0003DMT400021122	M1AEN2	Uncharacterized protein	2.21889
PGSC0003DMT400047353	M1BKL5	Uridine cytidine kinase I	0.894172
PGSC0003DMT400057302	M1C0T1	Ubiquitin carrier protein	1.05226
PGSC0003DMT400010497	M0ZY56	Plasma membrane ATPase (EC 7.1.2.1)	0.766451
PGSC0003DMT400063717	M1CB32	Bidirectional sugar transporter SWEET	3.1425
PGSC0003DMT400070157	M1CLR6	Uncharacterized protein	2.7481
PGSC0003DMT400018642	M1AAY0	Bidirectional sugar transporter SWEET	1.54842
PGSC0003DMT400040043	M1B975	Hexosyltransferase (EC 2.4.1.-)	3.31968
PGSC0003DMT400020525	M1ADM5	DRE binding protein 1	1.10488
PGSC0003DMT400062093	M1C8H6	Glycerol-3-phosphate permease	1.83079
PGSC0003DMT400079864	M1D2L3	Leucine-rich receptor kinase	1.43824
PGSC0003DMT400046260	M1BIV5	Purple acid phosphatase (EC 3.1.3.2)	1.45471
PGSC0003DMT400057975	Q3HVN6	Cytidine deaminase	1.05038
PGSC0003DMT400051465	M1BRS8	Uncharacterized protein	1.10212
PGSC0003DMT400071220	M1CND2	Uncharacterized protein	1.8642
PGSC0003DMT400024259	M1AJR6	Uncharacterized protein	1.2895
PGSC0003DMT400046380	M1BJ06	Protein-serine/threonine phosphatase (EC 3.1.3.16)	1.25757
PGSC0003DMT400028634	M1ARF2	CPRD49	2.19928
PGSC0003DMT400024317	M1AJW4	Glutaredoxin-C9	1.3766
PGSC0003DMT400008432	M0ZUJ8	Taxane 13-alpha-hydroxylase cytochrome P450	2.25907
PGSC0003DMT400002020	M0ZJH7	Short-chain dehydrogenase	1.44673
PGSC0003DMT400047342	M1BKK9	Uncharacterized protein	2.30016
PGSC0003DMT400034827	M1B1C2	NAC domain-containing protein	3.08521
PGSC0003DMT400041157	M1BB01	Aldo/keto reductase	3.03996
PGSC0003DMT400003893	M0ZMH5	Uncharacterized protein	1.46864
PGSC0003DMT400072522	M1CQG4	V-type proton ATPase subunit	0.761507
PGSC0003DMT400046958	Q8H9B8	Low temperature and salt responsive protein	0.732847
PGSC0003DMT400008366	M0ZUG8	SAUR family protein	1.77133
PGSC0003DMT400001992	M0ZJG2	Salicylic acid-binding protein 2	2.35775
PGSC0003DMT400047350	M1BKL3	Uridine cytidine kinase I	0.863976
PGSC0003DMT400057384	M1C0X9	Fasciclin-like arabinogalactan protein 10	1.70947
PGSC0003DMT400074766	M1CU54	Purine permease	1.06153
PGSC0003DMT400035020	M1B1P4	Uncharacterized protein	2.11569
PGSC0003DMT400061842	M1C847	Zinc finger, RING-type	1.39323
PGSC0003DMT400049669	M1BP52	Uncharacterized protein	2.90706
PGSC0003DMT400034604	M1B0Z7	Uncharacterized protein	2.09815
PGSC0003DMT400034534	M1B0V2	Uncharacterized protein	2.82737
PGSC0003DMT400044590	M1BGF1	ATFP4	1.28561
PGSC0003DMT400038860	M1B7H9	Mitogen-activated protein kinase kinase kinase	2.32861
PGSC0003DMT400055203	M1BXJ3	1-aminocyclopropane-1-carboxylate synthase 3	1.71969
PGSC0003DMT400007086	M0ZSG0	COR413-PM2	1.0906
PGSC0003DMT400017025	M1A8H0	Embryonic abundant protein 1	2.42968
PGSC0003DMT400015633	M1A6B6	3-ketoacyl-CoA synthase (EC 2.3.1.-)	1.07032
PGSC0003DMT400079895	M1D2N4	Uncharacterized protein	1.44897
PGSC0003DMT400047881	M1BLL0	Glycosyl transferase family 17 protein	1.38571
PGSC0003DMT400003253	M0ZLB5	Uncharacterized protein	2.2783
PGSC0003DMT400028917	M1ARW2	Joka8	0.788776
PGSC0003DMT400037918	M1B647	Glutathione transferase (EC 2.5.1.18)	1.09183
PGSC0003DMT400057712	M1C1I3	NADH:ubiquinone reductase (non-electrogenic) (EC 1.6.5.9)	1.20744
PGSC0003DMT400072447	M1CQB1	Molybdopterin-binding	1.08092
PGSC0003DMT400012383	M1A164	Phospholipid-transporting ATPase (EC 7.6.2.1)	0.74061
PGSC0003DMT400039187	M1B7W2	Copine	0.987732
PGSC0003DMT400042096	M1BCI0	ATBET12	1.04829
PGSC0003DMT400016580	M1A7W1	Protein TIFY 9	2.45403
PGSC0003DMT400033801	M1AZP7	Threonine dehydratase (EC 4.3.1.19) (Threonine deaminase)	2.59546
PGSC0003DMT400039272	M1B813	Cytochrome P450	2.10024
PGSC0003DMT400039933	M1B900	Hydrolase	0.772066
PGSC0003DMT400003545	M0ZLW1	Paired amphipathic helix protein Sin3-like 2	0.985689
PGSC0003DMT400049494	M1BNU8	Organic cation transporter	1.37385
PGSC0003DMT400065096	M1CDE0	Alpha-galactosidase (EC 3.2.1.22) (Melibiase)	1.5097
PGSC0003DMT400051785	M1BS74	Catechol O-methyltransferase	2.43312
PGSC0003DMT400055377	M1BXT4	CTP synthase (EC 6.3.4.2) (UTP--ammonia ligase)	1.52802
PGSC0003DMT400040211	M1B9J3	UPA23	0.910369
PGSC0003DMT400033391	M1AZ27	Class II ethylene responsive element binding factor	1.10532
PGSC0003DMT400049817	M1BPD7	Biotin-containing subunit of methylcrotonyl-CoA carboxylase	1.1418
PGSC0003DMT400005384	M0ZPT5	TLDc domain-containing protein	2.26708
PGSC0003DMT400032908	M1AYA4	GTP-binding 2	0.724774
PGSC0003DMT400078851	M1D0U6	F-box-containing protein 1	1.71344
PGSC0003DMT400072600	M1CQM5	OJ000126_13.10 protein	1.90561
PGSC0003DMT400013032	M1A268	Uncharacterized protein	1.86739
PGSC0003DMT400009032	M0ZVH0	Abhydrolase domain containing	0.832382
PGSC0003DMT400017057	M1A8I4	ASR4	2.48046
PGSC0003DMT400048698	M1BMS3	F-box/kelch-repeat protein SKIP25	1.65978
PGSC0003DMT400047888	M1BLL4	PB1 domain-containing protein	1.43238
PGSC0003DMT400020910	M1AEA2	Carbonic anhydrase (EC 4.2.1.1)	1.44913
PGSC0003DMT400016513	A8UGP3	1,2-dihydroxy-3-keto-5-methylthiopentene dioxygenase (EC 1.13.11.54) (Acireductone dioxygenase (Fe(2+)-requiring)) (ARD) (Fe-ARD)	0.62646
PGSC0003DMT400062174	M1C8M4	Major intrinsic protein 2	0.881807
PGSC0003DMT400089011	M1DH88	Uncharacterized protein	1.90383
PGSC0003DMT400048795	M1BMW2	Terpene cyclase/mutase family member (EC 5.4.99.-)	1.29144
PGSC0003DMT400035288	M1B234	Pyruvate dehydrogenase E1 component subunit alpha (EC 1.2.4.1)	0.60705
PGSC0003DMT400046482	M1BJ52	Uncharacterized protein	0.984484
PGSC0003DMT400012831	M1A1V5	UDP-glucose 4-epimerase	2.0771
PGSC0003DMT400004120	M0ZMX3	Translation initiation factor	0.756889
PGSC0003DMT400038335	M1B6N8	Jumonji domain protein	1.13316
PGSC0003DMT400078183	M1CZK1	DCD domain-containing protein	1.44713
PGSC0003DMT400051880	M1BSD4	Uncharacterized protein	2.48957
PGSC0003DMT400053645	M1BV92	Uncharacterized protein	1.71895
PGSC0003DMT400065429	M1CDY8	Desacetoxyvindoline 4-hydroxylase	1.29913
PGSC0003DMT400019238	M1ABT4	RAB5B	0.644851
PGSC0003DMT400052104	M1BST6	Cytochrome C1	0.599439
PGSC0003DMT400079428	M1D1U4	Cucumber peeling cupredoxin	1.4693
PGSC0003DMT400036993	M1B4L7	Uncharacterized protein	1.44864
PGSC0003DMT400072343	M1CQ40	Hin1	1.23732
PGSC0003DMT400035019	M1B1P3	Uncharacterized protein	2.10074
PGSC0003DMT400043201	M1BE89	PHD-finger family protein	1.24967
PGSC0003DMT400048013	M1BLT1	Uncharacterized protein	0.717905
PGSC0003DMT400084722	M1D7W8	F-box family protein	0.61759
PGSC0003DMT400020044	M1ACX7	Cytidine deaminase (EC 3.5.4.5)	0.972014
PGSC0003DMT400094545	M1DUC5	Endo-1,3(4)-beta-glucanase (EC 3.2.1.6)	1.00418
PGSC0003DMT400017815	M1A9I1	Aldose 1-epimerase	1.54927
PGSC0003DMT400079485	M1D1X1	Histidinol-phosphatase (EC 3.1.3.15) (Histidinol-phosphate phosphatase)	0.799662
PGSC0003DMT400037207	M1B500	4-coumarate--CoA ligase (EC 6.2.1.12)	1.14037
PGSC0003DMT400075778	M1CVP2	RING-type E3 ubiquitin transferase (EC 2.3.2.27)	1.46458
PGSC0003DMT400010685	M0ZYF6	Asparagine synthetase [glutamine-hydrolyzing] (EC 6.3.5.4)	1.1711
PGSC0003DMT400015481	M1A639	RING-H2 finger protein ATL1L	1.16946
PGSC0003DMT400074531	M1CTU4	Uncharacterized protein	1.97193
PGSC0003DMT400055567	M1BY57	7-keto-8-amino pelargonic acid synthase	1.64985
PGSC0003DMT400061066	M1C6Z9	Ankyrin-repeat protein HBP1	0.565783
PGSC0003DMT400074645	M1CTZ8	Aminotransferase ybdL	0.72877
PGSC0003DMT400003712	M0ZM68	Ninja-family protein Os03g0419100	0.597365
PGSC0003DMT400049823	M1BPE1	7S globulin	2.34673
PGSC0003DMT400046787	M1BJM1	UBX domain-containing protein 8-B	0.804324
PGSC0003DMT400046207	M1BIS7	Late embryogenis abundant protein 5	0.7677
PGSC0003DMT400077567	M1CYK1	Avr9/Cf-9 rapidly elicited protein 180	1.73867
PGSC0003DMT400034955	M1B1K6	F-box family protein	2.20522
PGSC0003DMT400057046	M1C099	Coated vesicle membrane protein	0.5697
PGSC0003DMT400007733	M0ZTF8	Uncharacterized protein	0.580475
PGSC0003DMT400081309	Q3HRZ8	Protein induced upon tuberization	0.686826
PGSC0003DMT400091765	M1DNC8	F-box family protein	0.598321
PGSC0003DMT400066508	M1CFN0	Uncharacterized protein	1.37072
PGSC0003DMT400076481	M1CWU9	NAC domain-containing protein	1.03729
PGSC0003DMT400062283	M1C8U3	2-oxoglutarate-dependent dioxygenase	0.535406
PGSC0003DMT400018589	M1AAW7	CXE carboxylesterase	1.22832
PGSC0003DMT400083792	M1D756	Periaxin	5.75039
PGSC0003DMT400049736	M1BP88	Non-specific lipid-transfer protein	3.10406
PGSC0003DMT400029257	M1ASH6	MYB transcription factor	2.00209
PGSC0003DMT400057397	M1C0Y9	Uncharacterized protein	5.63383
PGSC0003DMT400027692	M1AQ25	GMP synthase	2.4006
PGSC0003DMT400082104	M1D5M4	Lipid binding protein	3.52862
PGSC0003DMT400056910	M1C023	Lipid binding protein	3.11065
PGSC0003DMT400083790	M1D754	Gamma-gliadin	4.72881
PGSC0003DMT400021521	M1AF84	Uncharacterized protein	4.25626
PGSC0003DMT400064262	M1CC18	N-acetyltransferase	2.91637
PGSC0003DMT400089342	M1DHZ0	YUP8H12R.21 protein	4.51412
PGSC0003DMT400023280	M1AI33	Stachyose synthase	4.00492
PGSC0003DMT400070684	M1CMJ2	Xylose isomerase (EC 5.3.1.5)	1.83771
PGSC0003DMT400071809	M1CPB9	Uncharacterized protein	3.16183
PGSC0003DMT400037595	M1B5L3	Tyramine N-feruloyltransferase 4/11	5.18366
PGSC0003DMT400057598	M1C1C5	Structural constituent of cell wall	4.09578
PGSC0003DMT400069728	M1CL08	Laccase (EC 1.10.3.2) (Benzenediol:oxygen oxidoreductase) (Diphenol oxidase) (Urishiol oxidase)	3.06378
PGSC0003DMT400074346	M1CTJ3	Beta-carotene hydroxylase	2.06649
PGSC0003DMT400049641	M1BP33	Uncharacterized protein	3.51146
PGSC0003DMT400045755	M1BI60	Oligopeptide transporter	2.18875
PGSC0003DMT400003651	M0ZM31	Cyclic nucleotide-gated ion channel	2.74112
PGSC0003DMT400037958	M1B658	HAP3 subunit of HAP complex	1.88288
PGSC0003DMT400017744	M1A9D7	Uncharacterized protein	1.73245
PGSC0003DMT400078104	M1CZE4	Laccase (EC 1.10.3.2) (Benzenediol:oxygen oxidoreductase) (Diphenol oxidase) (Urishiol oxidase)	3.6219
PGSC0003DMT400032386	M1AXC4	Uncharacterized protein	1.76226
PGSC0003DMT400003479	M0ZLR9	Fgenesh protein 125	2.59403
PGSC0003DMT400011081	M0ZZ13	Bidirectional sugar transporter SWEET	4.48803
PGSC0003DMT400015350	M1A5W3	Metal ion binding protein	2.0527
PGSC0003DMT400052264	M1BT36	Phospholipase A1 (EC 3.1.1.-)	2.33953
PGSC0003DMT400071770	M1CP96	Inositol-3-phosphate synthase (EC 5.5.1.4)	2.7789
PGSC0003DMT400036226	M1B3E6	Calcium lipid binding protein	3.7906
PGSC0003DMT400039289	M1B826	Uncharacterized protein	2.86631
PGSC0003DMT400054391	M1BW89	Reticuline oxidase	2.17765
PGSC0003DMT400000269	M0ZGF0	Glucose-6-phosphate 1-epimerase (EC 5.1.3.15)	3.88052
PGSC0003DMT400018441	M1AAN1	Anthranilate N-benzoyltransferase protein	3.06114
PGSC0003DMT400067717	M1CHR4	Uncharacterized protein	1.97093
PGSC0003DMT400001680	M0ZIX0	Late embryogenesis abundant protein	2.71076
PGSC0003DMT400067635	M1CHL1	Tyramine N-feruloyltransferase 10/30	1.6289
PGSC0003DMT400024479	M1AK65	Metal-binding isoprenylated protein	3.67045
PGSC0003DMT400093941	M1DT16	Cytochrome P450	2.06937
PGSC0003DMT400079714	M1D2B8	MYB transcription factor	2.64722
PGSC0003DMT400073335	M1CRU9	Uncharacterized protein	1.71861
PGSC0003DMT400063710	M1CB27	Serine/threonine-protein phosphatase (EC 3.1.3.16)	1.35489
PGSC0003DMT400052558	M1BTL3	Polygalacturonase 1	3.35546
PGSC0003DMT400073477	M1CS35	Uncharacterized protein	2.99271
PGSC0003DMT400082814	M1D6B1	C3HL domain class transcription factor	3.48469
PGSC0003DMT400026363	M1AN25	Beta-carotene hydroxylase	1.50719
PGSC0003DMT400059885	M1C4W1	AP2/ERF domain-containing transcription factor	2.77381
PGSC0003DMT400017544	M1A923	Uncharacterized protein	3.62088
PGSC0003DMT400051882	M1BSD6	Uncharacterized protein	2.64254
PGSC0003DMT400015940	M1A6V1	Gamma-gliadin	3.60897
PGSC0003DMT400025569	M1ALM3	Zinc finger protein	2.27149
PGSC0003DMT400031584	M1AVW0	Uncharacterized protein	1.96324
PGSC0003DMT400053145	M1BUH0	Acyl-coenzyme A oxidase	1.41979
PGSC0003DMT400065364	M1CDU5	Pyruvate dehydrogenase E1 component subunit beta (EC 1.2.4.1)	2.90104
PGSC0003DMT400074139	M1CT79	Uncharacterized protein	2.08737
PGSC0003DMT400047925	M1BLM9	Uncharacterized protein	2.03999
PGSC0003DMT400058342	M1C2I3	CASP-like protein	1.50377
PGSC0003DMT400080139	M1D321	Cytochrome P450	1.59834
PGSC0003DMT400074570	M1CTW5	Uncharacterized protein	2.83926
PGSC0003DMT400090976	M1DLM2	Mitogen-activated protein kinase kinase kinase	3.00289
PGSC0003DMT400030366	M1AU43	Aldose reductase	3.81217
PGSC0003DMT400075057	M1CUL2	Ferritin (EC 1.16.3.1)	1.85476
PGSC0003DMT400003387	M0ZLJ9	Uncharacterized protein	2.20566
PGSC0003DMT400019530	M1AC75	Uncharacterized protein	2.23716
PGSC0003DMT400003933	M0ZMK4	Beta-amylase (EC 3.2.1.2)	1.71835
PGSC0003DMT400026361	M1AN23	UDP-N-acetylmuramate-alanine ligase	1.9151
PGSC0003DMT400042152	M1BCK6	Uncharacterized protein	2.52874
PGSC0003DMT400015936	M1A6U9	Gamma-gliadin	4.11334
PGSC0003DMT400017543	M1A922	Uncharacterized protein	3.22727
PGSC0003DMT400067210	M1CGW1	ABC transporter	1.28432
PGSC0003DMT400000594	M0ZH00	Uncharacterized protein	3.6094
PGSC0003DMT400000613	M0ZH16	4-coumarate--CoA ligase (EC 6.2.1.12)	1.41801
PGSC0003DMT400041385	M1BBB3	Uncharacterized protein	3.34028
PGSC0003DMT400037843	M1B5Z4	Rhamnogalacturonan endolyase (EC 4.2.2.23)	3.30247
PGSC0003DMT400073731	M1CSK2	VQ domain-containing protein	3.00217
PGSC0003DMT400060748	M1C6D3	Receptor kinase	2.29694
PGSC0003DMT400079194	M1D1D7	Arabinogalactan-protein	1.44877
PGSC0003DMT400039054	M1B7Q2	9-cis-epoxy-carotenoid dioxygenase 2	2.5091
PGSC0003DMT400053083	M1BUD0	Rhg4-like receptor kinase II	1.35644
PGSC0003DMT400031707	M1AW31	Translation initiation factor IF-2	1.22552
PGSC0003DMT400025239	M1AL73	Chloride channel Stclc1	1.14295
PGSC0003DMT400075055	M1CUL0	Uncharacterized protein	2.86072
PGSC0003DMT400058317	M1C2H1	Reverse transcriptase Ty1/copia-type domain-containing protein	2.65957
PGSC0003DMT400046819	M1BJP3	Armadillo/beta-catenin repeat family protein	1.25251
PGSC0003DMT400013074	M1A291	DNA binding protein	1.16576
PGSC0003DMT400043252	M1BEC1	Avr9/Cf-9 rapidly elicited protein 75	2.02165
PGSC0003DMT400037627	M1B5M1	BURP domain-containing protein	1.85896
PGSC0003DMT400046624	M1BJD2	Cell division cycle protein 48	1.74168
PGSC0003DMT400039972	M1B927	Sugar transporter	1.59543
PGSC0003DMT400047270	M1BKF4	HIN1	3.46968
PGSC0003DMT400034830	M1B1C3	Lipid binding protein	3.26945
PGSC0003DMT400009459	M0ZWA4	Pectinesterase (EC 3.1.1.11)	2.98834
PGSC0003DMT400012549	M1A1E3	Alanine aminotransferase	1.59536
PGSC0003DMT400037083	M1B4S7	Low-temperature-induced 65 kDa protein	3.99775
PGSC0003DMT400066759	M1CG50	Uncharacterized protein	1.67938
PGSC0003DMT400064456	M1CCE5	Copper ion binding protein	1.56112
PGSC0003DMT400068625	M1CJA7	Indole-3-acetic acid-amido synthetase GH3.3	2.63466
PGSC0003DMT400045906	M1BIC5	RNA binding protein	2.52627
PGSC0003DMT400015764	M1A6J4	RSN1_7TM domain-containing protein	2.70269
PGSC0003DMT400010342	M0ZXV7	ATP binding protein	2.52858
PGSC0003DMT400043902	M1BFB8	Uncharacterized protein	1.50939
PGSC0003DMT400007315	M0ZSS9	Uncharacterized protein	2.71246
PGSC0003DMT400062931	M1C9T1	RING-type E3 ubiquitin transferase (EC 2.3.2.27)	1.32997
PGSC0003DMT400020468	M1ADJ3	Glycosyltransferase (EC 2.4.1.-)	2.26939
PGSC0003DMT400048045	M1BLV7	Amino acid transporter	1.71884
PGSC0003DMT400080660	M1D3T1	Seed maturation protein PM27	1.71364
PGSC0003DMT400032090	M1AWU5	WRKY transcription factor 19	2.58261
PGSC0003DMT400023251	M1AI13	Triacylglycerol lipase	1.08785
PGSC0003DMT400042392	M1BCY7	Uncharacterized protein	2.43196
PGSC0003DMT400067408	M1CH73	Transferase, transferring glycosyl groups	2.57091
PGSC0003DMT400003878	M0ZMG3	Acidic 27 kDa endochitinase	2.62199
PGSC0003DMT400029079	M1AS77	HQT	2.02633
PGSC0003DMT400067535	M1CHG5	ATERF-2/ATERF2/ERF2	2.10595
PGSC0003DMT400050960	M1BR38	Multidrug resistance pump	1.85825
PGSC0003DMT400020244	M1AD59	Roothairless1/slippery	1.4941
PGSC0003DMT400067469	M1CHB4	Ubiquitin carboxyl-terminal hydrolase (EC 3.4.19.12)	1.58131
PGSC0003DMT400065260	M1CDN2	Protein kinase	1.83418
PGSC0003DMT400021124	M1AEN4	Heat shock protein DnaJ	1.57439
PGSC0003DMT400077544	M1CYJ5	Na(+)/H(+) antiporter	2.20636
PGSC0003DMT400051879	M1BSD3	Non-specific lipid-transfer protein	2.91935
PGSC0003DMT400017094	M1A8J9	Sucrose synthase	1.80301
PGSC0003DMT400044797	M1BGP6	Vacuolar protein	1.92703
PGSC0003DMT400005578	M0ZQ42	DUF1624 domain-containing protein	0.962345
PGSC0003DMT400066758	M1CG49	Uncharacterized protein	1.81424
PGSC0003DMT400002779	M0ZKM5	Fatty acid hydroperoxide lyase	1.91058
PGSC0003DMT400068277	M1CIR5	Pleiotropic drug resistance protein 2	1.33502
PGSC0003DMT400028042	M1AQL0	PME inhibitor	2.90453
PGSC0003DMT400008036	M0ZTY1	ATP binding protein	0.995275
PGSC0003DMT400045908	M1BIC7	RNA binding protein	2.32135
PGSC0003DMT400046818	M1BJP2	Histone deacetylase (EC 3.5.1.98)	1.47549
PGSC0003DMT400025543	M1ALK9	DNAJ	1.37979
PGSC0003DMT400013851	M1A3E4	Cytochrome b561 and DOMON domain-containing protein	1.85373
PGSC0003DMT400030430	M1AU88	Chalcone-flavonone isomerase family protein	3.48181
PGSC0003DMT400072931	M1CR80	Ureide permease	2.21516
PGSC0003DMT400033112	M1AYM2	Glycerol-3-phosphate dehydrogenase [NAD(+)] (EC 1.1.1.8)	1.33604
PGSC0003DMT400056799	M1BZW7	Transketolase (EC 2.2.1.1)	3.31484
PGSC0003DMT400021053	M1AEI5	YA3	2.75158
PGSC0003DMT400068121	M1CIH1	Acyl-[acyl-carrier-protein] hydrolase (EC 3.1.2.-)	1.6063
PGSC0003DMT400065485	M1CE27	Uncharacterized protein	1.18378
PGSC0003DMT400055332	Q94F65	1-aminocyclopropane-1-carboxylate oxidase	1.99218
PGSC0003DMT400064871	M1CD13	NAD(P)H dehydrogenase (quinone) (EC 1.6.5.2)	1.00384
PGSC0003DMT400038323	M1B6N1	Uncharacterized protein	1.75155
PGSC0003DMT400007060	M0ZSE7	Homeodomain	1.685
PGSC0003DMT400079611	M1D253	Nucleoredoxin	1.49832
PGSC0003DMT400032398	M1AXD2	Phytosulfokine receptor	0.919337
PGSC0003DMT400083137	M1D6K2	P5CDH1	2.05075
PGSC0003DMT400083975	M1D7G1	Hydrolase, alpha/beta fold family protein	3.05973
PGSC0003DMT400003379	M0ZLJ2	CASP-like protein	2.11901
PGSC0003DMT400071252	M1CNF4	Uncharacterized protein	1.3683
PGSC0003DMT400012925	M1A212	Cotton fiber expressed protein 1	2.04546
PGSC0003DMT400007545	M0ZT63	EIN3-binding F-box protein 1	0.965246
PGSC0003DMT400073540	M1CS71	Uncharacterized protein	2.00496
PGSC0003DMT400005378	M0ZPT0	Abscisic acid receptor PYR1	1.03106
PGSC0003DMT400052065	M1BSR4	Cytochrome P450	1.35572
PGSC0003DMT400023263	M1AI22	Uncharacterized protein	1.32208
PGSC0003DMT400013077	M1A293	Proline iminopeptidase	1.23012
PGSC0003DMT400035024	M1B1P8	Uncharacterized protein	1.6793
PGSC0003DMT400009495	M0ZWC8	TLC domain-containing protein	2.49011
PGSC0003DMT400074955	M1CUE8	Amino acid transporter	1.11888
PGSC0003DMT400061155	M1C754	Embryo-specific 3	1.67238
PGSC0003DMT400054528	M1BWI1	Uncharacterized protein	3.48061
PGSC0003DMT400060662	M1C684	Cytochrome P450	1.69868
PGSC0003DMT400019465	M1AC52	Ocs element-binding factor	2.40085
PGSC0003DMT400065258	M1CDN1	Uncharacterized protein	2.82346
PGSC0003DMT400064446	M1CCD9	Cytochrome c oxidase copper chaperone	1.1261
PGSC0003DMT400068040	M1CIB9	AP2/ERF domain-containing transcription factor	1.381
PGSC0003DMT400015374	M1A5X5	Zinc finger (B-box type) family protein	2.16624
PGSC0003DMT400002240	M0ZJT7	Hydroxyproline-rich glycoprotein family protein	1.01156
PGSC0003DMT400066776	M1CG63	Ulp1 protease family, C-terminal catalytic domain containing protein	1.61534
PGSC0003DMT400013037	M1A273	Beta-glucosidase	1.49804
PGSC0003DMT400006517	M0ZRH9	Small GTPase Rab2	0.971764
PGSC0003DMT400031387	M1AVL2	Gamma-gliadin	1.13967
PGSC0003DMT400045883	M1BIC0	Ureide permease 1	2.92825
PGSC0003DMT400039661	M1B8L5	Uncharacterized protein	2.70168
PGSC0003DMT400074141	M1CT81	Glycine rich protein-interacting protein	2.56217
PGSC0003DMT400042473	M1BD35	Uncharacterized protein	2.7994
PGSC0003DMT400072024	M1CPL8	Sterol desaturase	2.18138
PGSC0003DMT400048796	M1BMW3	Terpene cyclase/mutase family member (EC 5.4.99.-)	1.35396
PGSC0003DMT400005678	M0ZQ93	Protein pim1	1.08418
PGSC0003DMT400079399	M1D1S2	Rif1_N domain-containing protein	1.50853
PGSC0003DMT400068830	M1CJJ6	Delta 1-pyrroline-5-carboxylate synthetase	1.90505
PGSC0003DMT400058591	M1C2Y1	F-box family protein	1.21301
PGSC0003DMT400075270	M1CUV2	Protein-serine/threonine phosphatase (EC 3.1.3.16)	1.07562
PGSC0003DMT400079517	M1D1Z2	BEL30 protein	1.13068
PGSC0003DMT400045877	M1BIB9	Hydrolase, hydrolyzing O-glycosyl compounds	1.48012
PGSC0003DMT400031909	M1AWG7	Uncharacterized protein	1.46865
PGSC0003DMT400061291	M1C7B8	Uncharacterized protein	1.01355
PGSC0003DMT400026368	M1AN27	Uncharacterized protein	2.09454
PGSC0003DMT400072930	M1CR80	Ureide permease	1.68818
PGSC0003DMT400001216	M0ZI36	Lethal leaf spot 1	1.00268
PGSC0003DMT400075611	M1CVH4	Catalase (EC 1.11.1.6)	1.01234
PGSC0003DMT400000365	M0ZGM0	SAUR family protein	1.45317
PGSC0003DMT400066768	M1CG57	Uncharacterized protein	1.77568
PGSC0003DMT400003894	M0ZMH6	Uncharacterized protein	0.970061
PGSC0003DMT400023513	M1AII2	Trehalose 6-phosphate phosphatase (EC 3.1.3.12)	2.35007
PGSC0003DMT400004645	M0ZNR5	Lon protease homolog 2, peroxisomal (EC 3.4.21.-)	1.0886
PGSC0003DMT400044514	M1BGA6	CYP72A57	2.00051
PGSC0003DMT400018411	M1AAK7	Uncharacterized protein	1.24437
PGSC0003DMT400003587	M0ZLZ0	Transcription factor style2.1	2.71433
PGSC0003DMT400039669	M1B8M0	Jasmonic acid 2	1.73777
PGSC0003DMT400061915	M1C888	Thioredoxin Y1, chloroplastic	0.872233
PGSC0003DMT400067534	M1CHG4	AP2 domain class transcription factor	1.80055
PGSC0003DMT400072700	M1CQT0	Nodulin family protein	1.05884
PGSC0003DMT400034972	M1B1L4	Very-long-chain 3-oxoacyl-CoA synthase (EC 2.3.1.199)	3.16402
PGSC0003DMT400057619	M1C1D8	Carboxypeptidase (EC 3.4.16.-)	1.96392
PGSC0003DMT400075915	M1CVX7	Desacetoxyvindoline 4-hydroxylase	1.02399
PGSC0003DMT400013990	M1A3L7	Protein kinase family protein	1.12861
PGSC0003DMT400032862	M1AY79	Succinate dehydrogenase [ubiquinone] iron-sulfur subunit, mitochondrial (EC 1.3.5.1)	0.885926
PGSC0003DMT400079929	M1D2Q8	Non-specific lipid-transfer protein	1.64823
PGSC0003DMT400019462	M1AC50	Uncharacterized protein	1.40428
PGSC0003DMT400060654	Q6R2P7	14-3-3 protein (14-3-3 protein isoform 20R)	0.768325
PGSC0003DMT400020671	M1ADX3	ABRE binding factor	1.48043
PGSC0003DMT400067013	M1CGJ5	Ethylene-responsive transcription factor 13	3.07664
PGSC0003DMT400020361	M1ADD1	E3 ubiquitin-protein ligase RMA1H1	1.51383
PGSC0003DMT400060797	M1C6F7	S-acyltransferase (EC 2.3.1.225) (Palmitoyltransferase)	2.10069
PGSC0003DMT400005679	M0ZQ93	Protein pim1	1.03517
PGSC0003DMT400067458	M1CHA3	Major pollen allergen Ory s 1	3.25183
PGSC0003DMT400033585	M1AZD2	14-3-3 protein	0.841028
PGSC0003DMT400049359	M1BNK9	Acyl-CoA dehydrogenase	0.808077
PGSC0003DMT400037015	M1B4N4	Protein DETOXIFICATION (Multidrug and toxic compound extrusion protein)	1.77999
PGSC0003DMT400052105	M1BST7	Uncharacterized protein	1.10266
PGSC0003DMT400082065	M1D5J8	Homocysteine s-methyltransferase	1.72798
PGSC0003DMT400076175	M1CWA6	3-ketoacyl CoA thiolase 2	0.692422
PGSC0003DMT400000685	M0ZH61	Cytochrome P450	1.66688
PGSC0003DMT400007070	M0ZSF3	LEA protein group 3	2.66315
PGSC0003DMT400001025	M0ZHR4	HSF domain class transcription factor	1.22604
PGSC0003DMT400064508	M1CCH2	Holocarboxylase synthetase	1.48527
PGSC0003DMT400054386	M1BW86	FAD-binding PCMH-type domain-containing protein	1.54829
PGSC0003DMT400047690	M1BL97	Yellow stripe	1.21913
PGSC0003DMT400005782	M0ZQF3	Uncharacterized protein	2.10298
PGSC0003DMT400023143	M1AHV8	Carboxylic ester hydrolase	1.1364
PGSC0003DMT400075660	M1CVK4	Uncharacterized protein	1.55729
PGSC0003DMT400022054	M1AG30	Acetyl-CoA carboxylase (EC 6.4.1.2)	1.12159
PGSC0003DMT400040055	M1B983	Dehydrin DH2a	3.20277
PGSC0003DMT400047440	M1BKS3	NAC domain protein NAC2	1.40153
PGSC0003DMT400003839	M0ZME1	Uncharacterized protein	2.35665
PGSC0003DMT400059085	M1C3S1	Ribosomal protein S6 kinase	1.47026
PGSC0003DMT400045782	M1BI71	14-3-3 protein	0.736599
PGSC0003DMT400040689	M1BA89	High-affinity nitrate transporter	2.03679
PGSC0003DMT400049648	M1BP37	DUF4408 domain-containing protein	1.82064
PGSC0003DMT400011617	M0ZZV1	Ubiquitin-associated /TS-N domain-containing protein	0.865218
PGSC0003DMT400049606	M1BP12	Uncharacterized protein	1.8306
PGSC0003DMT400019824	M1ACM5	Cinnamoyl-CoA reductase	2.80056
PGSC0003DMT400078667	M1D0I5	Oligopeptidase A	0.764628
PGSC0003DMT400003455	M0ZLP8	Esterase PIR7B	0.813963
PGSC0003DMT400027659	M1AQ06	Beta-amylase (EC 3.2.1.2)	1.17961
PGSC0003DMT400046962	M1BJX9	Low temperature and salt responsive protein	0.872838
PGSC0003DMT400067987	M1CI86	Serine-threonine protein kinase, plant-type	1.80255
PGSC0003DMT400009070	M0ZVK5	Dhn1 protein	2.48395
PGSC0003DMT400001687	M0ZIX7	Lactoylglutathione lyase	2.4511
PGSC0003DMT400024173	M1AJK8	Uncharacterized protein	2.02674
PGSC0003DMT400078833	M1D0T4	Uncharacterized protein	1.12696
PGSC0003DMT400042632	M1BDD7	Pollen-specific kinase partner protein	1.49623
PGSC0003DMT400007732	M0ZTF7	Strictosidine synthase	1.1814
PGSC0003DMT400026362	M1AN24	UDP-N-acetylmuramate-alanine ligase	1.82031
PGSC0003DMT400017093	M1A8J8	Sucrose synthase	1.78802
PGSC0003DMT400038539	M1B721	Uncharacterized protein	2.60606
PGSC0003DMT400084798	M1D828	Uncharacterized protein	1.37917
PGSC0003DMT400010683	M0ZYF4	Uncharacterized protein	0.902269
PGSC0003DMT400078103	M1CZE3	Laccase (EC 1.10.3.2) (Benzenediol:oxygen oxidoreductase) (Diphenol oxidase) (Urishiol oxidase)	2.28215
PGSC0003DMT400005889	M0ZQJ1	Early-responsive to dehydration 4	1.65419
PGSC0003DMT400026576	M1AND5	MADS-box transcription factor FBP28	1.18386
PGSC0003DMT400072518	M1CQG0	Cationic amino acid transporter	0.739202
PGSC0003DMT400090325	M1DK54	Hypothetical retrotransposon	1.45316
PGSC0003DMT400042609	M1BDC1	Avr9/Cf-9 rapidly elicited protein 146	0.935932
PGSC0003DMT400061572	M1C7Q2	AMME syndrome candidateprotein 1 protein	0.798317
PGSC0003DMT400095618	M1DWP9	RNA-directed DNA polymerase (Reverse transcriptase); Ribonuclease H	2.55023
PGSC0003DMT400064945	M1CD56	Exoenzymes regulatory protein aepA	0.777112
PGSC0003DMT400080247	M1D371	Non-specific lipid-transfer protein	2.89946
PGSC0003DMT400079427	M1D1U3	Cucumber peeling cupredoxin	1.45692
PGSC0003DMT400041064	M1BAV2	AP2/ERF domain-containing transcription factor	1.65538
PGSC0003DMT400058589	M1C2X9	Membrane bound O-acyl transferase family protein	0.853509
PGSC0003DMT400046946	M1BJW7	Uncharacterized protein	1.5428
PGSC0003DMT400054387	M1BW87	FAD-binding PCMH-type domain-containing protein	1.46805
PGSC0003DMT400057984	M1C1X8	Uncharacterized protein	1.03146
PGSC0003DMT400025593	M1ALP6	Mechanosensitive ion channel protein	1.70517
PGSC0003DMT400081790	M1D530	Isocitrate dehydrogenase [NADP] (EC 1.1.1.42)	0.821303
PGSC0003DMT400080505	M1D3L5	Amino acid transporter family protein	1.5742
PGSC0003DMT400036668	M1B409	Glycerol kinase (EC 2.7.1.30)	0.783127
PGSC0003DMT400004181	M0ZN12	Arginine decarboxylase (EC 4.1.1.19)	1.07117
PGSC0003DMT400010308	M0ZXU7	Ubiquitin-protein ligase	0.94519
PGSC0003DMT400009868	M0ZX25	Nodulin-like domain-containing protein	2.78903
PGSC0003DMT400049821	M1BPD9	Biotin-containing subunit of methylcrotonyl-CoA carboxylase	0.880871
PGSC0003DMT400000221	M0ZGB0	Ethylene-responsive late embryogenesis	1.96704
PGSC0003DMT400076394	M1CWN5	Late embryogenesis abundant domain-containing protein	2.92396
PGSC0003DMT400091740	M1DNA6	Uncharacterized protein	0.922541
PGSC0003DMT400072046	M1CPM8	Uncharacterized protein	2.76958
PGSC0003DMT400066516	M1CFN5	Protein SYM1	0.972682
PGSC0003DMT400062992	M1C9X4	Ribonucloprotein	1.32666
PGSC0003DMT400040864	M1BAJ9	Uncharacterized protein	1.77522
PGSC0003DMT400075059	M1CUL4	Uncharacterized protein	1.73552
PGSC0003DMT400014967	M1A570	Uncharacterized protein	0.695222
PGSC0003DMT400012322	M1A129	Acyl-coenzyme A oxidase	0.893495
PGSC0003DMT400059949	M1C4Y6	Diacylglycerol kinase (DAG kinase) (EC 2.7.1.107)	0.825878
PGSC0003DMT400055473	M1BXZ3	NRAMP2	0.750086
PGSC0003DMT400013810	M1A3C7	Sigma factor binding protein 1	1.15974
PGSC0003DMT400059318	M1C437	Uncharacterized protein	2.4229
PGSC0003DMT400001611	M0ZIS7	Flavonol synthase/flavanone 3-hydroxylase	1.37068
PGSC0003DMT400014214	M1A3V6	Kinesin-like protein	1.38654
PGSC0003DMT400066127	M1CF17	Phytosulfokine-beta	1.63625
PGSC0003DMT400071266	M1CNG0	TIR1	1.25527
PGSC0003DMT400026417	M1AN50	Transcription factor HBP-1b	2.26646
PGSC0003DMT400018244	M1AAA8	Protein kinase domain-containing protein	1.63744
PGSC0003DMT400084751	M1D7Y9	Zinc finger protein	1.05209
PGSC0003DMT400049750	M1BP98	Protein AFR	1.26272
PGSC0003DMT400041747	M1BBW7	HVA22-like protein	1.1897
PGSC0003DMT400015797	M1A6L7	Plant synaptotagmin	1.07261
PGSC0003DMT400012487	M1A1A7	DNA binding protein	2.80767
PGSC0003DMT400001303	M0ZI98	Formate dehydrogenase, mitochondrial (FDH) (EC 1.17.1.9) (NAD-dependent formate dehydrogenase)	0.647031
PGSC0003DMT400043075	M1BE10	Kinase	1.17812
PGSC0003DMT400004125	Q9XF12	Peptidyl-prolyl cis-trans isomerase (PPIase) (EC 5.2.1.8)	0.950086
PGSC0003DMT400037192	M1B4Z0	Remorin	1.2168
PGSC0003DMT400004126	M0ZMX6	Proline-rich protein	1.7823
PGSC0003DMT400002777	M0ZKM4	Condensin complex subunit 2	0.908014
PGSC0003DMT400024575	M1AKD1	Uncharacterized protein	1.19115
PGSC0003DMT400015969	M1A6W6	Uncharacterized protein	0.78323
PGSC0003DMT400019062	M1ABK4	Non-specific serine/threonine protein kinase (EC 2.7.11.1)	0.703026
PGSC0003DMT400065278	M1CDP8	V-type proton ATPase subunit a	0.918155
PGSC0003DMT400074549	M1CTV2	Non-specific lipid-transfer protein	1.17717
PGSC0003DMT400065370	M1CDV0	DNA binding protein	0.857145
PGSC0003DMT400061156	M1C755	Embryo-specific 3	1.00719
PGSC0003DMT400032491	M1AXH9	L-lactate dehydrogenase (EC 1.1.1.27)	0.843963
PGSC0003DMT400063080	M1CA13	Basic 7S globulin 2 small subunit	1.29129
PGSC0003DMT400082079	M1D5K7	Non-specific lipid-transfer protein	1.35877
PGSC0003DMT400057792	M1C1P0	Serine/threonine-protein kinase PBS1	0.772495
PGSC0003DMT400076932	M1CXM0	GRAS9	1.18224
PGSC0003DMT400031996	M1AWM9	Uncharacterized protein	1.04686
PGSC0003DMT400047348	M1BKL2	Uncharacterized protein	0.806039
PGSC0003DMT400000553	M0ZGX5	1-aminocyclopropane-1-carboxylate synthase 2	1.48909
PGSC0003DMT400050287	M1BQ30	MYB domain class transcription factor	1.24376
PGSC0003DMT400051959	M1BSJ2	RNA-binding protein	2.56604
PGSC0003DMT400023804	M1AJ04	Sucrose transport protein	0.897172
PGSC0003DMT400029044	M1AS53	Non-specific serine/threonine protein kinase (EC 2.7.11.1)	1.11473
PGSC0003DMT400018366	M1AAH8	Histone H2B	1.37357
PGSC0003DMT400067483	M1CHC8	Uncharacterized protein	0.724586
PGSC0003DMT400075824	M1CVS7	Gamma-gliadin	1.30126
PGSC0003DMT400072393	M1CQ80	Stress-associated protein 9	0.970779
PGSC0003DMT400064290	M1CC38	Indole-3-acetic acid-amido synthetase GH3.3	1.39594
PGSC0003DMT400017518	M1A913	Glutamate/malate translocator	1.62058
PGSC0003DMT400011750	M1A033	ABA-induced MYB transcription factor	1.61489
PGSC0003DMT400031901	M1AWG6	Cystathionine gamma-synthase	1.27244
PGSC0003DMT400089080	M1DHE3	Ubiquitin-protein ligase	2.44896
PGSC0003DMT400063639	M1CAY2	Alpha-L-fucosidase 2	1.21454
PGSC0003DMT400020768	M1AE23	Protein Z	0.618141
PGSC0003DMT400041206	M1BB26	Uncharacterized protein	1.18336
PGSC0003DMT400004585	M0ZNN2	Enoyl-CoA-hydratase	2.11336
PGSC0003DMT400014243	M1A3W9	Uncharacterized protein	1.81238
PGSC0003DMT400037560	M1B5J8	Zinc finger family protein	1.21783
PGSC0003DMT400023327	Q38M59	GTP-binding protein SAR1A-like protein (NtSar1 protein) (NtSar1 protein-like)	0.638552
PGSC0003DMT400043603	M1BEX8	RCG54054	2.52144
PGSC0003DMT400002555	M0ZKA3	Acyl-[acyl-carrier-protein] desaturase (EC 1.14.19.-)	0.655762
PGSC0003DMT400025767	M1AM09	Subtilisin-type protease	1.18117
PGSC0003DMT400007048	M0ZSD6	Phosphopyruvate hydratase (EC 4.2.1.11)	0.982035
PGSC0003DMT400050271	M1BQ19	Calcium ion binding protein	1.59619
PGSC0003DMT400078701	M1D0K5	DNA binding protein	2.69425
PGSC0003DMT400014566	M1A4G9	Uncharacterized protein	1.22828
PGSC0003DMT400014741	M1A4T3	RAB11F	1.00903
PGSC0003DMT400077452	M1CYF9	Malic enzyme	1.72078
PGSC0003DMT400049908	M1BPI8	Ubiquitin carrier protein	0.929522
PGSC0003DMT400020495	M1ADK9	Rnf5	1.53703
PGSC0003DMT400059324	M1C441	Kelch repeat-containing F-box family protein	0.893052
PGSC0003DMT400012283	M1A109	Metalloendoproteinase 1	0.847134
PGSC0003DMT400044721	M1BGK7	WRKY transcription factor	1.3369
PGSC0003DMT400076791	M1CXE0	Amino acid transporter	2.53099
PGSC0003DMT400083138	M1D6K3	P5CDH1	1.95717
PGSC0003DMT400068351	M1CIX4	SET domain protein	1.52033
PGSC0003DMT400003740	M0ZM93	Amino acid transporter	1.19418
PGSC0003DMT400003796	M0ZMC0	MYB transcription factor	1.17293
PGSC0003DMT400058445	M1C2N2	Protein kinase APK1A, chloroplast	2.70613
PGSC0003DMT400032767	M1AY03	Uncharacterized protein	1.04608
PGSC0003DMT400074659	M1CU05	Phosphatidylinositol 4-phosphate 5-kinase (EC 2.7.1.68)	0.647339
PGSC0003DMT400002281	M0ZJV7	Protein kinase APK1B, chloroplast	1.82718
PGSC0003DMT400015210	M1A5N1	Fk506 binding protein	0.718728
PGSC0003DMT400061511	M1C7L9	LOB domain-containing protein	2.33585
PGSC0003DMT400052265	M1BT37	Ribosomal protein	1.46977
PGSC0003DMT400076930	M1CXL8	C2 domain-containing protein	0.895953
PGSC0003DMT400052206	M1BSZ6	Yellow stripe 1.1	0.937891
PGSC0003DMT400079003	M1D137	Uncharacterized protein	1.05365
PGSC0003DMT400034557	M1B0W5	Cystatin	1.30502
PGSC0003DMT400022063	M1AG38	Glycosyltransferase (EC 2.4.1.-)	1.04635
PGSC0003DMT400014204	M1A3V0	Ubiquitin fusion-degradation protein	0.66117
PGSC0003DMT400032993	B7SSK0	3-ketoacyl-CoA synthase (EC 2.3.1.-)	1.29899
PGSC0003DMT400028088	M1AQP5	Tyramine N-feruloyltransferase 4/11	2.70635
PGSC0003DMT400007295	M0ZSS3	ATP-dependent DNA helicase (EC 3.6.4.12)	2.062
PGSC0003DMT400047352	M1BKL4	Uridine cytidine kinase I	0.886735
PGSC0003DMT400032990	M1AYF0	Cytochrome P450	1.63089
PGSC0003DMT400037421	M1B5D3	Uncharacterized protein	1.25095
PGSC0003DMT400025166	M1AL40	Calcium ion binding protein	1.55132
PGSC0003DMT400006090	M0ZQT3	Coatomer alpha subunit	1.18934
PGSC0003DMT400036961	M1B4K0	ATP-dependent Clp protease ATP-binding subunit clpA homolog CD4A, chloroplastic	0.955712
PGSC0003DMT400069547	M1CKN2	Nucleic acid binding protein	1.35981
PGSC0003DMT400052597	M1BTN1	Aspartate aminotransferase (EC 2.6.1.1)	0.900772
PGSC0003DMT400031379	M1AVL0	Periaxin	1.55724
PGSC0003DMT400081442	M1D4T0	Binding protein	0.876581
PGSC0003DMT400029874	M1ATH9	PEPC kinase 1b	2.24252
PGSC0003DMT400071313	M1CNI7	UDP-glucuronate decarboxylase 1	0.77186
PGSC0003DMT400062232	M1C8R3	Pseudo response regulator	1.52068
PGSC0003DMT400028926	P56335	Eukaryotic translation initiation factor 5A-3 (eIF-5A-3) (eIF-4D)	0.585304
PGSC0003DMT400000682	M0ZH60	ATP binding protein	1.07634
PGSC0003DMT400050817	M1BQX7	Uncharacterized protein	2.18205
PGSC0003DMT400079791	M1D2G1	Nam 4	0.814764
PGSC0003DMT400054385	M1BW85	FAD-binding PCMH-type domain-containing protein	1.16641
PGSC0003DMT400001171	M0ZI10	Ring zinc finger protein	0.845063
PGSC0003DMT400079822	M1D2H8	Small GTPase Rab2	0.674596
PGSC0003DMT400047317	M1BKJ1	Wound induced protein	2.6276
PGSC0003DMT400007906	M0ZTQ5	Osmotin OSML15	2.09132
PGSC0003DMT400029761	M1ATD2	Protein LE25	2.61926
PGSC0003DMT400000378	M0ZGN3	Phospholipase D (EC 3.1.4.4)	1.01015
PGSC0003DMT400048000	M1BLS0	Multicopper oxidase	1.7201
PGSC0003DMT400076417	M1CWQ3	Pentatricopeptide repeat-containing protein	1.2957
PGSC0003DMT400061190	M1C775	Cytochrome P450 (Cytochrome P450 90A1)	0.909727
PGSC0003DMT400062064	M1C8F2	Oleosin	1.72472
PGSC0003DMT400040893	M1BAL5	Pectate lyase (EC 4.2.2.2)	1.23875
PGSC0003DMT400077751	M1CYV5	Transcription factor	1.43106
PGSC0003DMT400081445	M1D4T3	2-Hydroxyisoflavanone dehydratase	0.941593
PGSC0003DMT400001833	M0ZJ62	Glucan endo-1,3-beta-D-glucosidase (EC 3.2.1.39)	1.3679
PGSC0003DMT400041073	M1BAV8	Ammonium transporter	1.31291
PGSC0003DMT400048452	M1BMG0	Thioredoxin	1.07506
PGSC0003DMT400096469	M1DYI3	Uncharacterized protein	1.26083
PGSC0003DMT400015111	M1A5H1	Regulator of gene silencing	1.04319
PGSC0003DMT400022096	M1AG66	Integral membrane single C2 domain protein	1.55781
PGSC0003DMT400048407	M1BME2	AP2/ERF domain-containing transcription factor	1.73502
PGSC0003DMT400023067	M1AHQ3	Inorganic diphosphatase (EC 3.6.1.1)	2.35031
PGSC0003DMT400049609	M1BP15	Uncharacterized protein	0.665614
PGSC0003DMT400060477	M1C5Y7	CASP-like protein	1.16982
PGSC0003DMT400036346	M1B3I6	Proline transporter 1	0.682896
PGSC0003DMT400001596	M0ZIR8	Flavonol synthase/flavanone 3-hydroxylase	1.50502
PGSC0003DMT400020932	M1AEB5	Zinc finger family protein	1.04351
PGSC0003DMT400042449	M1BD24	Derlin	0.687324
PGSC0003DMT400023711	M1AIV1	AP2 domain-containing transcription factor	2.63219
PGSC0003DMT400054207	M1BVY7	Purine transporter	1.20874
PGSC0003DMT400001384	M0ZID3	Kinase	1.66807
PGSC0003DMT400014823	M1A4Y4	Uncharacterized protein	0.744668
PGSC0003DMT400019535	M1AC78	Uncharacterized protein	1.05656
PGSC0003DMT400039668	M1B8L9	Jasmonic acid 2	1.87273
PGSC0003DMT400050263	M1BQ15	YGL010w	0.722229
PGSC0003DMT400082472	M1D607	NAC domain protein	1.1958
PGSC0003DMT400040214	M1B9J5	Nutrient reservoir	1.04939
PGSC0003DMT400060734	M1C6B9	Endoplasmic reticulum transmembrane protein	0.619019
PGSC0003DMT400035520	M1B2E3	Copper transporter	0.653403
PGSC0003DMT400076055	M1CW46	Catechol oxidase (EC 1.10.3.1)	2.50438
PGSC0003DMT400031045	M1AV43	NAC domain protein	1.09101
PGSC0003DMT400000752	M0ZH91	Cytokinin dehydrogenase (EC 1.5.99.12)	2.05739
PGSC0003DMT400041105	Q38M54	Cytochrome b-c1 complex subunit Rieske, mitochondrial (EC 7.1.1.8)	0.575826
PGSC0003DMT400053173	M1BUI9	Uncharacterized protein	1.8295
PGSC0003DMT400078170	M1CZJ0	Uncharacterized protein	1.44585
PGSC0003DMT400036729	M1B451	U2 small nuclear ribonucleoprotein A	1.33731
PGSC0003DMT400054393	M1BW90	Reticuline oxidase	1.41753
PGSC0003DMT400077027	M1CXT2	WAT1-related protein	2.39791
PGSC0003DMT400076803	M1CXE9	Ornithine aminotransferase (EC 2.6.1.13)	0.779211
PGSC0003DMT400034244	M1B0D3	Uncharacterized protein	1.93137
PGSC0003DMT400074947	M1CUE2	Uncharacterized protein	1.31657
PGSC0003DMT400018619	M1AAX8	GTP-binding protein	0.848728
PGSC0003DMT400032058	M1AWS3	DNA binding protein	1.51792
PGSC0003DMT400004782	M0ZNY7	VQ domain-containing protein	0.658238
PGSC0003DMT400018480	M1AAQ1	B-type cyclin	1.04861
PGSC0003DMT400040741	M1BAC1	Protein O-GlcNAc transferase (EC 2.4.1.255)	0.674327
PGSC0003DMT400015941	M1A6V2	Gamma-gliadin	2.58666
PGSC0003DMT400069678	M1CKW8	Boron transporter	0.914537
PGSC0003DMT400013500	Q84Y17	Glucose-6-phosphate/phosphate translocator 2	2.53867
PGSC0003DMT400074098	M1CT50	Calcium-binding allergen Ole e 8	1.38475
PGSC0003DMT400002254	M0ZJU5	AMP-activated protein kinase, gamma regulatory subunit	0.841986
PGSC0003DMT400048964	M1BN32	B-box zinc finger protein 17 (Zinc finger protein)	2.45101
PGSC0003DMT400039423	M1B8A0	Protein tyrosine phosphatase	0.73442
PGSC0003DMT400028640	M1ARF5	Acyl-CoA dehydrogenase	1.40811
PGSC0003DMT400064509	M1CCH3	Holocarboxylase synthetase	1.2476
PGSC0003DMT400056986	M1C064	Chaperone protein DNAj	0.929044
PGSC0003DMT400000786	M0ZHB2	Profilin	0.600417
PGSC0003DMT400020749	M1AE04	Hydrolase	0.670052
PGSC0003DMT400009066	M0ZVK1	Mitogen-activated protein kinase (EC 2.7.11.24)	0.827376
PGSC0003DMT400052409	M1BTC9	AER	1.18234
PGSC0003DMT400025955	M1AME5	Patatin (EC 3.1.1.-)	1.58664
PGSC0003DMT400074958	M1CUF0	Uncharacterized protein	0.909288
PGSC0003DMT400061896	M1C879	Uncharacterized protein	0.693226
PGSC0003DMT400075661	M1CVK5	Uncharacterized protein	1.31244
PGSC0003DMT400040093	M1B9A4	Germin-like protein	1.73706
PGSC0003DMT400057528	M1C187	FAD-linked oxidoreductase 1	1.7036
PGSC0003DMT400007275	M0ZSQ6	Nicotianamine synthase	0.985403
PGSC0003DMT400075612	M1CVH5	RING-type E3 ubiquitin transferase (EC 2.3.2.27)	1.60064
PGSC0003DMT400066532	M1CFP4	Seed maturation protein PM23	0.562287
PGSC0003DMT400015913	M1A6T5	Uncharacterized protein	1.21232
PGSC0003DMT400031298	M1AVG7	Amidase	2.49667
PGSC0003DMT400053123	M1BUF4	Uncharacterized protein	2.46112
PGSC0003DMT400003995	M0ZMP4	Str_synth domain-containing protein	0.924908
PGSC0003DMT400067776	M1CHV6	Ferredoxin	1.18405
PGSC0003DMT400071010	M1CN27	PMEI domain-containing protein	1.91816
PGSC0003DMT400009206	M0ZVR8	Transcription regulator	0.600809
PGSC0003DMT400095019	M1DVE2	Uncharacterized protein	1.8922
PGSC0003DMT400049634	M1BP29	Usp domain-containing protein	0.671849
PGSC0003DMT400046671	M1BJF7	Uncharacterized protein	0.854322
PGSC0003DMT400060993	M1C6U8	Uncharacterized protein	1.03508
PGSC0003DMT400049907	M1BPI7	Ubiquitin carrier protein	0.852202
PGSC0003DMT400071012	M1CN28	Serine palmitoyltransferase I	0.588465
PGSC0003DMT400058480	M1C2Q7	Non-specific serine/threonine protein kinase (EC 2.7.11.1)	1.88444
PGSC0003DMT400008364	M0ZUG6	SAUR family protein	1.20635
PGSC0003DMT400063955	M1CBI1	F-box protein SKP2A	0.974774
PGSC0003DMT400042401	M1BCZ3	Aspartic proteinase	0.882279
PGSC0003DMT400007296	M0ZSS4	DNA helicase hus2	1.90499
PGSC0003DMT400023645	M1AIR0	Ubiquitin conjugating enzyme 2	1.0125
PGSC0003DMT400000227	M0ZGB5	RING-H2 finger protein ATL67	0.997869
PGSC0003DMT400011762	Q29YB6	Invertase inhibitor (Putative invertase inhibitor)	1.02113
PGSC0003DMT400060308	M1C5K7	Phenylalanine ammonia-lyase (EC 4.3.1.24)	0.895652
PGSC0003DMT400026096	M1AMN5	DNA binding protein	1.46469
PGSC0003DMT400033819	M1AZR0	Hydrolase, alpha/beta fold family	0.924537
PGSC0003DMT400049751	M1BP99	SHSP domain-containing protein	0.790577
PGSC0003DMT400007297	M0ZSS5	ATP-dependent DNA helicase Q-like 1	1.61147
PGSC0003DMT400063686	M1CB11	Glutathione-S-transferase	1.03324
PGSC0003DMT400071378	M1CNN4	Non-specific serine/threonine protein kinase (EC 2.7.11.1)	0.695268
PGSC0003DMT400057146	M1C0I3	Wax synthase isoform 3	1.51086
PGSC0003DMT400031181	M1AVA5	Uncharacterized protein	2.47412
PGSC0003DMT400019550	M1AC86	DNA binding protein	1.97712
PGSC0003DMT400016320	M1A7G4	Protein DETOXIFICATION (Multidrug and toxic compound extrusion protein)	1.32934
PGSC0003DMT400069840	M1CL86	Dihydrolipoyl dehydrogenase (EC 1.8.1.4)	0.610466
PGSC0003DMT400020344	M1ADB9	Ribosomal-protein-alanine acetyltransferase	1.22379
PGSC0003DMT400025812	M1AM40	25 kDa protein dehydrin (ERD10C)	1.12084
PGSC0003DMT400028324	M1AQZ8	Xyloglucan endotransglucosylase/hydrolase (EC 2.4.1.207)	2.09299
PGSC0003DMT400022740	M1AH56	Transcriptional regulator SUPERMAN	1.258
PGSC0003DMT400074347	M1CTJ5	Uncharacterized protein	0.930668
PGSC0003DMT400082049	M1D5I9	Uncharacterized protein	1.23949
PGSC0003DMT400044674	M1BGH8	S-locus-specific glycoprotein	1.01917
PGSC0003DMT400001903	M0ZJA2	Sec14 cytosolic factor	1.19392
PGSC0003DMT400006409	M0ZRA8	PRA1 family protein	0.69647
PGSC0003DMT400037957	M1B657	Uncharacterized protein	1.33847
PGSC0003DMT400016422	M1A7M4	14-3-3 protein (14-3-3 protein 7)	0.739889
PGSC0003DMT400034421	M1B0M9	Glutamine synthetase (EC 6.3.1.2)	0.889719
PGSC0003DMT400041874	M1BC63	Acyl-[acyl-carrier-protein] desaturase (EC 1.14.19.-)	1.41967
PGSC0003DMT400046794	M1BJM8	Cyclin D2.1 protein	0.800579
PGSC0003DMT400064634	M1CCN9	Uncharacterized protein	1.15873
PGSC0003DMT400032733	M1AXX3	F-box family protein	0.77426
PGSC0003DMT400006632	M0ZRR0	5'-nucleotidase (EC 3.1.3.5)	0.55261
PGSC0003DMT400014713	M1A4R6	Alpha-dioxygenase 2	0.739832
PGSC0003DMT400024517	M1AK98	Sulfate transporter	1.5219
PGSC0003DMT400078699	M1D0K4	DNA binding protein	2.13072
PGSC0003DMT400029317	M1ASL0	Pentatricopeptide repeat-containing protein	0.873738
PGSC0003DMT400006612	M0ZRP9	Actin-binding protein ABP140	1.54741
PGSC0003DMT400087405	M1DDS4	CXE carboxylesterase	1.02884
PGSC0003DMT400050718	M1BQQ2	AP2/ERF domain-containing transcription factor	2.05242
PGSC0003DMT400057388	M1C0Y1	Lipid binding protein	1.69186
PGSC0003DMT400050367	M1BQ69	CYSTM domain-containing protein	0.749005
PGSC0003DMT400010527	M0ZY68	Trehalose 6-phosphate synthase	0.758111
PGSC0003DMT400097155	M1E012	F-box family protein	1.19377
PGSC0003DMT400028200	M1AQU0	Uncharacterized protein	1.51354
PGSC0003DMT400092688	M1DQB9	Steroleosin	1.90735
PGSC0003DMT400017060	M1A8I6	Ci21A protein	1.18476
PGSC0003DMT400008365	M0ZUG7	SAUR family protein	1.2713
PGSC0003DMT400045865	M1BIB6	Ce-LEA	1.36827
PGSC0003DMT400057443	M1C126	Ethylene-responsive transcription factor 3	0.651099
PGSC0003DMT400008182	M0ZU79	4-coumarate--CoA ligase (EC 6.2.1.12)	1.10298
PGSC0003DMT400069054	M1CJV7	RNA recognition motif-containing protein	0.632655
PGSC0003DMT400009647	M0ZWQ0	V-type proton ATPase proteolipid subunit	0.705578
PGSC0003DMT400067463	M1CHA8	Small GTP-binding protein	0.852597
PGSC0003DMT400052987	M1BU84	Gamma interferon inducible lysosomal thiol reductase family protein	0.759455
PGSC0003DMT400074110	M1CT60	Glycosyltransferase (EC 2.4.1.-)	1.48635
PGSC0003DMT400016545	M1A7U3	GDSL-like Lipase/Acylhydrolase family protein	1.11892
PGSC0003DMT400053686	M1BVC3	RabA2	0.81362
PGSC0003DMT400007122	M0ZSH4	Clathrin-associated adaptor complexes medium subunit	0.766529
PGSC0003DMT400025791	M1AM26	DNL-type domain-containing protein	0.732213
PGSC0003DMT400038285	M1B6L1	Tyramine hydroxycinnamoyl transferase	1.33908
PGSC0003DMT400016844	M1A882	Pyruvate kinase (EC 2.7.1.40)	0.68438
PGSC0003DMT400063237	M1CAA7	Glycosyltransferase (EC 2.4.1.-)	1.19092
PGSC0003DMT400039061	M1B7Q5	WRKY transcription factor	0.736023
PGSC0003DMT400009339	M0ZWQ0	V-type proton ATPase proteolipid subunit	0.632998
PGSC0003DMT400073650	M1CSE0	Signal peptidase complex subunit 3 (EC 3.4.-.-) (Microsomal signal peptidase 22 kDa subunit)	0.625941
PGSC0003DMT400074364	M1CTK8	SGT1	1.45204
PGSC0003DMT400064047	M1CBN1	Uncharacterized protein	1.36651
PGSC0003DMT400029216	M1ASF3	Amine oxidase	1.97932
PGSC0003DMT400019823	M1ACM4	Cinnamoyl-CoA reductase	1.07089
PGSC0003DMT400054236	M1BW04	ATP-dependent Clp protease ATP-binding subunit clpA homolog CD4A, chloroplastic	0.884577
PGSC0003DMT400047936	M1BLN2	Uncharacterized protein	0.809308
PGSC0003DMT400052983	M1BU82	E1 ubiquitin-activating enzyme (EC 6.2.1.45)	0.508652
PGSC0003DMT400079777	M1D2F1	Cysteine proteinase	2.22918
PGSC0003DMT400054213	M1BVZ2	Uncharacterized protein	0.939967
PGSC0003DMT400034320	M1B0H1	PRA1 family protein	0.734848
PGSC0003DMT400045207	M1BHA3	Uncharacterized protein	1.35172
PGSC0003DMT400065261	Q8LT15	Mitogen-activated protein kinase (EC 2.7.11.24)	0.682733
PGSC0003DMT400033037	M1AYI2	GRAS family transcription factor	0.73526
PGSC0003DMT400017059	M1A8I6	Ci21A protein	1.10225
PGSC0003DMT400077144	M1CXZ0	LRX1	0.641321
PGSC0003DMT400068974	M1CJR2	Uncharacterized protein	2.2043
PGSC0003DMT400014815	M1A4X6	Plant cell wall protein SlTFR88	1.48742
PGSC0003DMT400001565	M0ZIP6	Serine-threonine protein kinase, plant-type	0.865625
PGSC0003DMT400055257	M1BXN8	NHL25 (NDR1/HIN1-LIKE 25)	1.4083
PGSC0003DMT400010287	D5M912	Zeaxanthin epoxidase, chloroplastic (EC 1.14.15.21)	1.0798
PGSC0003DMT400001636	M0ZIU4	Uncharacterized protein	0.780218
PGSC0003DMT400075317	M1CUY6	Ubiquitin-fold modifier 1	0.991102
PGSC0003DMT400019668	M1ACE7	I-box binding factor	0.968043
PGSC0003DMT400000837	M0ZHE9	Uncharacterized protein	0.637804
PGSC0003DMT400078715	M1D0L9	Protein DETOXIFICATION (Multidrug and toxic compound extrusion protein)	1.61898
PGSC0003DMT400072441	M1CQA8	Molybdopterin-binding	1.02645
PGSC0003DMT400044218	Q8H9D5	Actin depolymerizing factor 6	0.577348
PGSC0003DMT400038576	M1B744	Succinate dehydrogenase [ubiquinone] flavoprotein subunit, mitochondrial (EC 1.3.5.1)	0.554056
PGSC0003DMT400020318	M1ADA2	F-box family protein	0.803411
PGSC0003DMT400039934	M1B901	MAPKKK5	1.65126
PGSC0003DMT400024326	M1AJX0	Ring finger protein	1.02147
PGSC0003DMT400026697	M1ANL3	Adaptin ear-binding coat-associated protein	0.767147
PGSC0003DMT400032376	M1AXB5	Sodium/calcium exchanger family protein	1.13811
PGSC0003DMT400001635	M0ZIU3	Ubiquitin-protein ligase	1.40975
PGSC0003DMT400027539	M1APT1	Uncharacterized protein	1.87288
PGSC0003DMT400069974	M1CLI4	Phytochrome	0.981453
PGSC0003DMT400065290	M1CDQ2	Uncharacterized protein	1.24461
PGSC0003DMT400093823	M1DSS8	Uncharacterized protein	1.46686
PGSC0003DMT400061642	M1C7U4	Trehalose-6-phosphate synthase	0.724218
PGSC0003DMT400057468	M1C145	Uncharacterized protein	0.897788
PGSC0003DMT400047085	M1BK47	Uncharacterized protein	0.991824
PGSC0003DMT400055051	M1BX99	RING-type E3 ubiquitin transferase (EC 2.3.2.27)	1.73246
PGSC0003DMT400066554	M1CFR1	Stress-enhanced protein 1	0.712026
PGSC0003DMT400014429	M1A477	Eukaryotic peptide chain release factor GTP-binding subunit	1.06038
PGSC0003DMT400022542	M1AGW4	Monomeric G-protein	1.30751
PGSC0003DMT400009623	M0ZWN2	Thioredoxin	0.695108
PGSC0003DMT400006708	M0ZRV3	Uncharacterized protein	0.667982
PGSC0003DMT400044175	M1BFQ7	Zinc finger	1.83742
PGSC0003DMT400034971	M1B1L3	ADP-ribosylation factor	0.537213
PGSC0003DMT400053373	M1BUV8	Peptide/nitrate transporter	0.768992
PGSC0003DMT400029532	M1ASZ1	Cold-induced thioredoxin domain-containing protein	0.607892
PGSC0003DMT400079419	M1D1T9	C2 domain-containing protein	1.66906
PGSC0003DMT400056008	M1BYU4	Retinoblastoma-binding protein	0.90123
PGSC0003DMT400016032	M1A6Z1	Phosphatidylethanolamine binding protein	2.28314
PGSC0003DMT400026594	M1ANE7	Uncharacterized protein	1.07526
PGSC0003DMT400018181	M1AA62	Chalcone-flavonone isomerase family protein	1.56041
PGSC0003DMT400023254	M1AI16	PIT1	0.722887
PGSC0003DMT400033313	M1AYX9	Cytochrome P450	1.52545
PGSC0003DMT400063311	M1CAG4	Usp domain-containing protein	1.91877
PGSC0003DMT400078339	M1CZX2	TPX2 domain-containing protein	0.748487
PGSC0003DMT400048254	M1BM55	Uncharacterized protein	0.603895
PGSC0003DMT400011708	M0ZZZ9	Embryonic protein DC-8	2.26871
PGSC0003DMT400029760	M1ATD1	LEA D113 homologue type1	1.54917
PGSC0003DMT400045208	M1BHA4	Senescence-associated protein 5	1.98785
PGSC0003DMT400070902	M1CMX6	Electron transporter	0.710999
PGSC0003DMT400026053	M1AMK3	S-adenosylmethionine decarboxylase proenzyme (EC 4.1.1.50)	1.18636
PGSC0003DMT400079928	M1D2Q7	Non-specific lipid-transfer protein	1.41061
PGSC0003DMT400071782	M1CPA6	Gag-pol polyprotein	1.79488
PGSC0003DMT400027651	M1AQ00	Superoxide dismutase [Cu-Zn] (EC 1.15.1.1)	0.597613
PGSC0003DMT400071319	M1CNJ1	2-oxoglutarate dehydrogenase	0.899396
PGSC0003DMT400083169	M1D6M9	Uncharacterized protein	0.638497
PGSC0003DMT400065450	M1CE06	Phosphofructokinase	1.53186
PGSC0003DMT400023326	M1AI62	Multidrug resistance protein ABC transporter family protein	1.06815
PGSC0003DMT400064428	M1CCC7	NAC domain protein	1.32118
PGSC0003DMT400035882	M1B2Y3	Nitrate transporter	1.30459
PGSC0003DMT400096564	M1DYR0	Hexosyltransferase (EC 2.4.1.-)	1.70903
PGSC0003DMT400020562	M1ADQ4	Annexin	0.5476
PGSC0003DMT400076676	M1CX75	Uncharacterized protein	2.26643
PGSC0003DMT400030193	M1ATV3	Early-responsive to dehydration protein	0.996023
PGSC0003DMT400065812	M1CEL6	UDP-galactose transporter	1.11162
PGSC0003DMT400038322	M1B6N2	Uncharacterized protein	1.99563
PGSC0003DMT400052681	M1BTU0	PMR5N domain-containing protein	1.23256
PGSC0003DMT400073925	M1CSV4	Uncharacterized protein	0.564824
PGSC0003DMT400053106	M1BUD9	Ubiquinol-cytochrome c reductase complex 6.7 kDa protein	0.595989
PGSC0003DMT400002802	M0ZKP2	Uncharacterized protein	1.33082
PGSC0003DMT400008454	M0ZUL2	Uncharacterized protein	0.694185
PGSC0003DMT400079814	M1D2H3	Nodulin family protein	1.05784
PGSC0003DMT400031087	M1AV67	Pirin	1.8294
PGSC0003DMT400066383	M1CFH2	CXE carboxylesterase	0.767236
PGSC0003DMT400030448	M1AUA0	COesterase domain-containing protein	1.81
PGSC0003DMT400063206	M1CA91	Uncharacterized protein	1.51281
PGSC0003DMT400055348	M1BXS1	Uncharacterized protein	2.23589
PGSC0003DMT400070433	M1CM59	EF hand family protein	0.614811
PGSC0003DMT400072136	M1CPS1	Uncharacterized protein	0.797348
PGSC0003DMT400009831	M0ZX00	GID1-like gibberellin receptor	0.725683
PGSC0003DMT400021567	M1AFC2	F-box family protein	2.2142
PGSC0003DMT400077141	M1CXY8	Uncharacterized protein	0.767917
PGSC0003DMT400016516	M1A7S7	Epidermal patterning factor-like protein	1.9293
PGSC0003DMT400044106	M1BFL7	Nodulin family protein	1.55237
PGSC0003DMT400071094	M1CN65	Gibberellin 2-oxidase	2.19167
PGSC0003DMT400032307	M1AX69	Protein phosphatase 2C	0.69181
PGSC0003DMT400066577	M1CFT3	Uncharacterized protein	0.672184
PGSC0003DMT400005182	M0ZPK9	AT-hook motif nuclear-localized protein	1.10786
PGSC0003DMT400043686	M1BF26	Mannan endo-1,4-beta-mannosidase (EC 3.2.1.78)	0.555698
PGSC0003DMT400057575	M1C1A9	F-box family protein	1.53054
PGSC0003DMT400020708	M1AE01	26S proteasome regulatory subunit RPN11	0.494333
PGSC0003DMT400034028	M1B024	GTP-binding protein	0.594216
PGSC0003DMT400043228	M1BEA8	Cytochrome P450	2.19181
PGSC0003DMT400064705	M1CCR8	Cystathionine gamma synthase	0.48783
PGSC0003DMT400074631	M1CTZ3	CHCH domain-containing protein	0.570009
PGSC0003DMT400008812	M0ZV43	Uncharacterized protein	1.6166
PGSC0003DMT400005546	M0ZQ23	Glutathione S-transferase	0.830765
PGSC0003DMT400071331	M1CNK2	Actin-97	0.837423
PGSC0003DMT400045466	M1BHP7	Nitrate transporter	1.3648
PGSC0003DMT400024174	M1AJK9	Uncharacterized protein	1.28975
PGSC0003DMT400077578	M1CYK8	Coated vesicle membrane protein	0.574069
PGSC0003DMT400030572	M1AUF6	Pentatricopeptide repeat-containing protein	0.905425
PGSC0003DMT400055259	M1BXP0	Guanine nucleotide regulatory protein	0.556938
PGSC0003DMT400055049	M1BX97	RING-type E3 ubiquitin transferase (EC 2.3.2.27)	1.44227
PGSC0003DMT400086167	M1DB50	Guanylate kinase (EC 2.7.4.8)	0.579364
PGSC0003DMT400021966	M1AFY3	MtN3 protein	2.19931
PGSC0003DMT400027065	M1AP38	CHP-rich zinc finger protein	1.61264
PGSC0003DMT400029479	M1ASW0	Hypoxia-responsive family protein	0.823927
PGSC0003DMT400040298	M1B9P1	Gibberellin-regulated protein 3	1.76936
PGSC0003DMT400017962	M1A9T9	Chloride channel protein	0.79321
PGSC0003DMT400047010	M1BK12	Uncharacterized protein	0.548353
PGSC0003DMT400000900	M0ZHI7	Beta-galactosidase (EC 3.2.1.23)	1.7854
PGSC0003DMT400001512	M0ZIL7	Catechol O-methyltransferase	1.20765
PGSC0003DMT400016260	M1A7D5	Telomere binding protein TBP1	0.853736
PGSC0003DMT400012952	M1A227	Negative regulator of the PHO system	2.15556
PGSC0003DMT400081312	M1D4J9	Pectinesterase (EC 3.1.1.11)	1.79383
PGSC0003DMT400043331	M1BEG5	O-fucosyltransferase family protein	1.22572
PGSC0003DMT400036745	M1B458	Polyphosphoinositide binding protein	1.57177
PGSC0003DMT400064102	M1CBR3	Uncharacterized protein	0.564469
PGSC0003DMT400052233	M1BT17	Polcalcin Jun o	1.02155
PGSC0003DMT400011358	M0ZZG2	Selenoprotein T	0.544657
PGSC0003DMT400065515	M1CE52	Uncharacterized protein	0.923101
PGSC0003DMT400002727	M0ZKJ0	Septum-promoting GTP-binding protein 1 (GTPase spg1)	0.699665
PGSC0003DMT400079770	M1D2E6	AtRab GTP-binding protein	1.24504
PGSC0003DMT400042494	M1BD47	Autophagy-related protein	0.632682
PGSC0003DMT400054615	M1BWM0	CASP-like protein	0.862344
PGSC0003DMT400073388	M1CRY2	Uncharacterized protein	1.21832
PGSC0003DMT400039743	M1B8P1	Thioredoxin m(Mitochondrial)-type	0.680025
PGSC0003DMT400071339	M1CNK8	Actin-depolymerizing factor 2	0.527273
PGSC0003DMT400039676	M1B8M3	White-brown-complex ABC transporter family	2.1975
PGSC0003DMT400027312	M1APH7	Uncharacterized protein	0.557042
PGSC0003DMT400032622	M1AXQ0	DREB1	1.2094
PGSC0003DMT400069755	M1CL31	Anthocyanin 5-aromatic acyltransferase	1.28072
PGSC0003DMT400050487	M1BQD1	Poly(A)-specific ribonuclease (EC 3.1.13.4)	1.47414
PGSC0003DMT400016688	M1A814	Uncharacterized protein	2.19509
PGSC0003DMT400064310	M1CC50	Phosphatase tensin-type domain-containing protein	1.63342
PGSC0003DMT400063740	M1CB51	F-box domain-containing protein	2.02979
PGSC0003DMT400010993	M0ZYW5	Ubiquitin-protein ligase BRE1A	0.710081
PGSC0003DMT400029743	M1ATB6	TGA10 transcription factor	0.820522
PGSC0003DMT400051437	M1BRR4	Pectin acetylesterase (EC 3.1.1.-)	0.758956
PGSC0003DMT400041812	M1BC20	Peroxidase (EC 1.11.1.7)	0.636253
PGSC0003DMT400068626	M1CJA8	Cytochrome p450	2.19765
PGSC0003DMT400083063	M1D6E8	Ribulose bisphosphate carboxylase large chain (EC 4.1.1.39)	0.561299
PGSC0003DMT400093764	M1DSN0	Uncharacterized protein	0.936764
PGSC0003DMT400016296	M1A7F1	Cytochrome P450 92B1	1.87832
PGSC0003DMT400050026	M1BPP9	PRA1 family protein	0.646139
PGSC0003DMT400035609	M1B2J4	Cytochrome P450	1.0089
PGSC0003DMT400010772	M0ZYJ3	32 kDa thylakoid membrane protein	0.593709
PGSC0003DMT400001608	M0ZIS6	Flavonol synthase/flavanone 3-hydroxylase	1.00704
PGSC0003DMT400066924	M1CGE2	Uncharacterized protein	0.593571
PGSC0003DMT400003380	M0ZLJ3	Nam 14	0.951812
PGSC0003DMT400078460	M1D058	Nutrient reservoir	0.52396
PGSC0003DMT400037746	M1B5U3	Aspergillus nuclease S(1) (EC 3.1.30.1)	2.16918
PGSC0003DMT400009322	M0ZW15	Nuclear receptor binding set domain containing protein 1, nsd	0.710549
PGSC0003DMT400016143	M1A762	DC1 domain containing protein	1.35535
PGSC0003DMT400001701	M0ZIY3	CAPIP2	0.904845
PGSC0003DMT400054599	M1BWK8	Kinase	0.712111
PGSC0003DMT400023739	M1AIW8	Mitogen-activated protein kinase kinase	0.571329
PGSC0003DMT400014826	M1A4Y7	Uncharacterized protein	0.734905
PGSC0003DMT400017957	M1A9T6	Transcription regulator	0.568291
PGSC0003DMT400017716	M1A9C2	Uncharacterized protein	0.484193
PGSC0003DMT400028817	M1ARR8	Alkyl transferase (EC 2.5.1.-)	1.46417
PGSC0003DMT400029590	M1AT26	UDP-glucuronate decarboxylase 3	0.904713
PGSC0003DMT400093652	M1DSF0	Uncharacterized protein	0.629073
PGSC0003DMT400020777	M1AE27	Uncharacterized protein	1.07019
PGSC0003DMT400003908	M0ZMI4	Uncharacterized protein	1.27146
PGSC0003DMT400004137	M0ZMY2	Mta/sah nucleosidase	0.543738
PGSC0003DMT400047709	M1BLA9	Uncharacterized protein	0.60097
PGSC0003DMT400045828	M1BI95	Arabinogalactan-protein	1.28391
PGSC0003DMT400072238	M1CPX2	LRR protein	0.473352
PGSC0003DMT400014570	M1A4H3	Transcription initiation factor IIE alpha subunit family protein	0.973901
PGSC0003DMT400057639	M1C1F1	Clathrin light chain	0.724588
PGSC0003DMT400030574	M1D6B8	Uncharacterized protein	0.942401
PGSC0003DMT400014784	M1A4V7	Uncharacterized protein	1.08563
PGSC0003DMT400035649	M1B2L7	Guanosine nucleotide diphosphate dissociation inhibitor	0.479516
PGSC0003DMT400078837	M1D0T6	Arogenate dehydrogenase	0.609771
PGSC0003DMT400033755	M1AZL9	Uncharacterized protein	0.746983
PGSC0003DMT400058621	M1C302	RING-type E3 ubiquitin transferase (EC 2.3.2.27)	1.35915
PGSC0003DMT400008561	M0ZUR5	Uncharacterized protein	1.48792
PGSC0003DMT400063290	M1CAE4	Uridine cytidine kinase I	1.07345
PGSC0003DMT400030733	M1AUP3	Mannose-6-phosphate isomerase (EC 5.3.1.8)	0.656243
PGSC0003DMT400045469	M1BHQ0	Homeobox-leucine zipper protein ATHB-54	0.775197
PGSC0003DMT400011664	M0ZZY4	WD-repeat protein	1.80348
PGSC0003DMT400018331	M1AAF4	Cytochrome P450	1.34689
PGSC0003DMT400003657	M0ZM36	Hexosyltransferase (EC 2.4.1.-)	1.092
PGSC0003DMT400061103	M1C726	Uncharacterized protein	0.590047
PGSC0003DMT400032703	M1AXV1	Ubiquitin carboxyl-terminal hydrolase	0.50504
PGSC0003DMT400023748	M1AIX6	Exo84_C domain-containing protein	0.580305
PGSC0003DMT400037700	M1B5Q8	Uncharacterized protein	0.849646
PGSC0003DMT400060437	M1C5V1	Blue copper protein	1.2465
PGSC0003DMT400000897	M0ZHI4	Beta-galactosidase	1.6211
PGSC0003DMT400026052	M1AMK3	S-adenosylmethionine decarboxylase proenzyme (EC 4.1.1.50)	1.08308
PGSC0003DMT400060093	M1C575	Glycine-rich cell wall structural protein 1	1.97043
PGSC0003DMT400047408	M1BKP9	Chalcone reductase	1.90609
PGSC0003DMT400049296	M1BNI9	Small GTP-binding protein	0.465487
PGSC0003DMT400080555	M1D3N6	Pyruvate dehydrogenase E1 component subunit beta (EC 1.2.4.1)	0.9085
PGSC0003DMT400061466	M1C7I7	ATP-binding cassette transporter	0.673599
PGSC0003DMT400027004	M1AP09	RNase H family protein	2.08609
PGSC0003DMT400025711	M1ALW8	Auxin efflux carrier family protein	1.86966
PGSC0003DMT400022764	M1AH71	RHOMBOID-like protein (EC 3.4.21.-) (Rhomboid-like protein)	0.669485
PGSC0003DMT400072566	M1CQK0	Hin1	1.20325
PGSC0003DMT400050122	M1BPS9	NFU4 (NFU domain protein 4)	1.0267
PGSC0003DMT400055223	M1BXL0	Uncharacterized protein	1.41562
PGSC0003DMT400004743	M0ZNW1	Uncharacterized protein	1.30764
PGSC0003DMT400076004	M1CW21	Galactokinase	0.765175
PGSC0003DMT400087497	M1DDZ1	Uncharacterized protein	2.12373
PGSC0003DMT400006502	M0ZRG7	Uncharacterized protein	0.843461
PGSC0003DMT400069841	M1CL87	R2R3 transcription factor MYB108 1	1.77274
PGSC0003DMT400034521	M1B0U2	Mitochondrial pyruvate carrier	0.547595
PGSC0003DMT400034954	M1B1K5	Non-specific lipid-transfer protein	1.16526
PGSC0003DMT400028951	M1ARY8	Hydrophobic protein OSR8	0.771464
PGSC0003DMT400042608	M1BDC0	Avr9/Cf-9 rapidly elicited protein 146	0.600579
PGSC0003DMT400052213	M1BT01	Nuclear transport factor	0.453625
PGSC0003DMT400020691	M1ADY8	Lipin family protein	0.499344
PGSC0003DMT400071285	M1CNH0	Ankyrin repeat-containing protein	1.04958
PGSC0003DMT400043889	M1BFB1	Protein transporter	0.665122
PGSC0003DMT400029800	K7W5R9	Calcium load-activated calcium channel (CLAC channel)	0.494745
PGSC0003DMT400033417	M1AZ41	Non-specific lipid-transfer protein	1.96134
PGSC0003DMT400079356	M1D1P1	12-oxophytodienoate reductase 3	0.703078
PGSC0003DMT400083265	M1D6T5	NBS-coding resistance gene analog	0.939581
PGSC0003DMT400044383	M1BG41	Ethylene-responsive transcription factor	2.06316
PGSC0003DMT400038464	M1B6X0	Transcription factor	0.708114
PGSC0003DMT400050446	M1BQA7	Protein-serine/threonine phosphatase (EC 3.1.3.16)	0.815199
PGSC0003DMT400025808	M1AM39	Neutral ceramidase (EC 3.5.1.23)	1.59645
PGSC0003DMT400014039	M1A3N4	Uncharacterized protein	0.606128
PGSC0003DMT400021103	M1AEM3	Sdl1	1.88873
PGSC0003DMT400036102	M1B3A3	Endoplasmic reticulum transmembrane protein	1.42625
PGSC0003DMT400024110	M1AJH3	Receptor protein kinase	2.00368
PGSC0003DMT400063446	M1CAP3	Lipoxygenase (EC 1.13.11.-)	1.98951
PGSC0003DMT400094181	M1DTL0	Root-knot nematode resistance protein	1.08144
PGSC0003DMT400063104	M1CA26	Diacylglycerol kinase (DAG kinase) (EC 2.7.1.107)	1.48847
PGSC0003DMT400055897	M1BYQ8	(-)-a-terpineol synthase	1.39341
PGSC0003DMT400059356	M1C455	Regulator of chromosome condensation RCC1	0.754791
PGSC0003DMT400049557	M1BNY4	Structural constituent of cell wall	1.41731
PGSC0003DMT400043249	M1BEB8	Uncharacterized protein	1.08643
PGSC0003DMT400002818	M0ZKQ7	Cytochrome P450	2.0179
PGSC0003DMT400015416	M1A601	Uncharacterized protein	0.892187
PGSC0003DMT400069878	M1CLA6	Adenosine diphosphatase	0.573465
PGSC0003DMT400048453	M1BMG1	Thioredoxin	1.35611
PGSC0003DMT400037788	M1B5X1	Uncharacterized protein	2.09414
PGSC0003DMT400055387	M1BXT9	Uncharacterized protein	0.986557
PGSC0003DMT400093537	M1DS61	STS14 protein	2.09765
PGSC0003DMT400041668	M1BBR7	7-transmembrane G-protein-coupled receptor	1.43639
PGSC0003DMT400074807	P48502	Cytochrome b-c1 complex subunit 7 (CR14) (Complex III subunit 7) (Complex III subunit VII) (Ubiquinol-cytochrome c reductase complex 14 kDa protein)	0.497151
PGSC0003DMT400061250	M1C7A0	Microsomal oleic acid desaturase	2.08883
PGSC0003DMT400042170	M1BCL9	Transcription factor TCP7	1.30212
PGSC0003DMT400079323	M1D1M0	Uncharacterized protein	0.480791
PGSC0003DMT400083788	M1D752	Uncharacterized protein	1.0146
PGSC0003DMT400049997	M1BPN5	Annexin	1.06955
PGSC0003DMT400078835	M1D0T5	H(+)-exporting diphosphatase (EC 7.1.3.1)	0.594321
PGSC0003DMT400076005	M1CW22	Galactokinase	0.770522
PGSC0003DMT400054841	M1BWY9	Heat shock protein DnaJ	1.5959
PGSC0003DMT400020797	M1AE35	Uncharacterized protein	0.497525
PGSC0003DMT400052752	M1BTX9	Atpase n2b	0.803253
PGSC0003DMT400031790	M1AW88	Zinc finger family protein	0.749054
PGSC0003DMT400036619	M1B3X4	Stromal cell-derived factor 2	0.798623
PGSC0003DMT400022056	M1AG32	Mannan endo-1,4-beta-mannosidase (EC 3.2.1.78)	1.01353
PGSC0003DMT400065322	M1CDS2	Uncharacterized protein	1.35051
PGSC0003DMT400043399	M1BEK2	Uncharacterized histidine-rich protein DDB_G0274557	1.09751
PGSC0003DMT400070773	M1CMN7	TPX2 domain-containing protein	0.734626
PGSC0003DMT400077939	Q2XPW1	Histone H2B	0.597099
PGSC0003DMT400000205	M0ZG98	Transferase, transferring glycosyl groups	1.15916
PGSC0003DMT400072896	K7XKT7	UDP-arabinopyranose mutase (EC 5.4.99.30)	0.65991
PGSC0003DMT400082075	M1D5K4	Proteasome subunit beta (EC 3.4.25.1)	0.501863
PGSC0003DMT400003533	M0ZLV4	Alpha-mannosidase (EC 3.2.1.-)	0.468237
PGSC0003DMT400011243	M0ZZ92	Expansin	1.92648
PGSC0003DMT400044462	M1BG88	Photosystem II D2 protein	0.756168
PGSC0003DMT400036743	M1B456	Uncharacterized protein	0.602408
PGSC0003DMT400075406	M1CV45	Uncharacterized protein	2.07203
PGSC0003DMT400020229	M1AD52	Stress induced protein	0.995213
PGSC0003DMT400031629	M1AVY8	Uncharacterized protein	0.927827
PGSC0003DMT400073478	M1CS35	Uncharacterized protein	2.03697
PGSC0003DMT400031306	M1AVH0	High-affinity nitrate transporter	0.625294
PGSC0003DMT400034275	M1B0E7	B-box zinc finger protein 30 (DNA binding protein)	1.46496
PGSC0003DMT400063726	M1CB39	Pectinesterase (EC 3.1.1.11)	1.11977
PGSC0003DMT400060749	M1C665	Lipid binding protein	2.05474
PGSC0003DMT400046439	M1BJ35	Uncharacterized protein	1.05115
PGSC0003DMT400062968	M1C9W1	Uncharacterized protein	0.756462
PGSC0003DMT400055046	M1BX96	U-box protein	1.32883
PGSC0003DMT400077668	M1CYR0	Chlorophyll b reductase	0.828976
PGSC0003DMT400051972	M1BSK1	ATP binding protein	0.799911
PGSC0003DMT400057654	Q3HVL7	TSJT1 (TSJT1-like protein)	0.654342
PGSC0003DMT400009588	M0ZWK0	Proteasome subunit alpha type	0.530171
PGSC0003DMT400076466	M1CWU0	Uncharacterized protein	1.60574
PGSC0003DMT400027096	M1AP63	Transitional endoplasmic reticulum ATPase	0.444173
PGSC0003DMT400043112	M1BE41	Light-induced protein, chloroplastic	0.816184
PGSC0003DMT400006102	M0ZQU1	BSD domain containing protein	0.584551
PGSC0003DMT400058672	M1C335	Cytochrome B561	1.69487
PGSC0003DMT400038072	M1B6A5	N-acetylglucosaminyltransferase I	0.51438
PGSC0003DMT400029234	M1ASG4	NEDD8 RUB2	0.453351
PGSC0003DMT400057917	M1C1W4	Gibberellin receptor GID1	1.09015
PGSC0003DMT400028828	M1ARS6	Oxidoreductase	2.06341
PGSC0003DMT400045709	M1BI21	VQ domain-containing protein	0.620512
PGSC0003DMT400063289	M1CAE2	Uridine cytidine kinase I	0.915733
PGSC0003DMT400082471	M1D606	NAC domain protein	1.39993
PGSC0003DMT400038146	M1B6E2	Enzyme of the cupin superfamily	1.06646
PGSC0003DMT400067502	M1CHE2	Transcription factor	0.657892
PGSC0003DMT400009584	M0ZWJ7	CBS domain-containing protein	1.36659
PGSC0003DMT400096763	M1DZ71	Uncharacterized protein	0.779818
PGSC0003DMT400081387	M1D4N9	Uncharacterized protein	0.6053
PGSC0003DMT400047661	M1BL75	Acyl-CoA-binding domain-containing protein 1	0.455478
PGSC0003DMT400024504	M1AK89	WD-repeat protein	0.871834
PGSC0003DMT400003630	M0ZM13	Pro-resilin	0.659734
PGSC0003DMT400028045	M1AQL3	Uncharacterized protein	1.66454
PGSC0003DMT400079609	M1D251	Nucleoredoxin	1.25352
PGSC0003DMT400054822	M1BWX5	Leucine-rich repeat family protein	1.37382
PGSC0003DMT400042532	M1BD72	Avr9/Cf-9 rapidly elicited protein 146	0.515111
PGSC0003DMT400042492	M1BD46	Arogenate dehydratase (EC 4.2.1.91)	0.984997
PGSC0003DMT400018486	M1AAQ5	BZIP transcription factor family protein	0.482517
PGSC0003DMT400053149	M1BUH4	Elicitor-inducible protein EIG-J7	0.907368
PGSC0003DMT400011741	M1A028	Dihydrolipoyl dehydrogenase (EC 1.8.1.4)	0.535432
PGSC0003DMT400007736	M0ZTG1	Regulator of gene silencing	1.05234
PGSC0003DMT400078266	M1CZR9	Non-specific serine/threonine protein kinase (EC 2.7.11.1)	1.14952
PGSC0003DMT400030966	M1AV08	F-box protein, atfbl3	0.79723
PGSC0003DMT400048282	M1BM78	Helicase	0.859325
PGSC0003DMT400035547	M1B2G5	RING-H2 finger protein ATL80	1.16484
PGSC0003DMT400090449	M1DKE8	Trehalose 6-phosphate phosphatase (EC 3.1.3.12)	2.00784
PGSC0003DMT400051028	M1BR66	Uncharacterized protein	2.02976
PGSC0003DMT400061566	M1C7Q0	F-box domain-containing protein	0.911092
PGSC0003DMT400037157	M1B4X5	Methyl binding domain protein	0.905821
PGSC0003DMT400064274	M1CC25	Subtilisin-like protease	1.07585
PGSC0003DMT400021558	M1AFB4	Small basic intrinsic protein 1-2	0.659135
PGSC0003DMT400072926	M1CR76	WAK_assoc domain-containing protein	1.87654
PGSC0003DMT400037074	M1B4S0	Uncharacterized protein	0.574591
PGSC0003DMT400057335	M1C0V8	Vesicle transport protein	0.57379
PGSC0003DMT400006955	M0ZS86	Purple acid phosphatase (EC 3.1.3.2)	1.57651
PGSC0003DMT400013826	M1A3D4	Peptidyl-prolyl cis-trans isomerase (PPIase) (EC 5.2.1.8)	0.543617
PGSC0003DMT400026153	M1AMR1	F-box and wd40 domain protein	1.60901
PGSC0003DMT400079506	M1D1Y4	Cysteine proteinase	0.870176
PGSC0003DMT400007415	M0ZSY2	Uncharacterized protein	0.608002
PGSC0003DMT400037155	M1B4X3	Methyl binding domain protein	1.18782
PGSC0003DMT400005891	M0ZQJ2	Early-responsive to dehydration 4	1.4893
PGSC0003DMT400078750	M1D0N2	Uncharacterized protein	0.8645
PGSC0003DMT400039867	M1B8W6	Uncharacterized protein	0.882951
PGSC0003DMT400060119	M1C597	Protein YIP	0.55299
PGSC0003DMT400071567	M1CNZ1	Uncharacterized protein	1.34034
PGSC0003DMT400016899	M1A8B1	Receptor serine-threonine protein kinase	0.894002
PGSC0003DMT400064111	M1CBR6	Uncharacterized protein	1.02936
PGSC0003DMT400053208	M1BUL4	Uncharacterized protein	1.62401
PGSC0003DMT400039311	M1B835	Protein transport protein SEC61 subunit gamma	0.658218
PGSC0003DMT400029392	M1ASR2	Plasma membrane polypeptide	1.15972
PGSC0003DMT400049664	M1BP48	NAC domain-containing protein	0.711706
PGSC0003DMT400065366	M1CDU7	Pyruvate dehydrogenase E1 component subunit beta (EC 1.2.4.1)	2.01112
PGSC0003DMT400045829	M1BI96	Arabinogalactan-protein	1.26935
PGSC0003DMT400011505	M0ZZN3	Uncharacterized protein	1.97344
PGSC0003DMT400007890	M0ZTP4	RHOMBOID-like protein (EC 3.4.21.-) (Rhomboid-like protein)	1.03756
PGSC0003DMT400044378	M1BG38	Uncharacterized protein	0.805109
PGSC0003DMT400035755	M1B2S8	DUF26 domain-containing protein 2	1.97837
PGSC0003DMT400028768	M1ARN8	Avr9/Cf-9 rapidly elicited protein 137	0.939103
PGSC0003DMT400051816	M1BS96	dCTP pyrophosphatase 1 (EC 3.6.1.12)	0.924372
PGSC0003DMT400002144	M0ZJQ0	Lysine/histidine transporter	0.8599
PGSC0003DMT400033581	M1AZC8	Uncharacterized protein	0.71297
PGSC0003DMT400001705	M0ZIY6	GTP binding protein	0.706176
PGSC0003DMT400029235	M1ASG5	R2r3-myb transcription factor	1.55837
PGSC0003DMT400010375	M0ZXX7	Serine/threonine protein phosphatase 2a regulatory subunit A	0.43608
PGSC0003DMT400037417	M1B5D3	Uncharacterized protein	0.932394
PGSC0003DMT400014752	M1A4U2	Auxin efflux carrier component	0.660287
PGSC0003DMT400013957	M1A3J3	Cytochrome b5	0.653913
PGSC0003DMT400039270	M1B811	Cytochrome P450	1.61572
PGSC0003DMT400067845	M1CHY4	Cgi67 serine protease	0.569292
PGSC0003DMT400002220	M0ZJT0	Uncharacterized protein	1.11474
PGSC0003DMT400064470	M1CCE9	Uncharacterized protein	2.00528
PGSC0003DMT400090964	M1DLL0	Protein transport protein Sec61 subunit beta	0.717814
PGSC0003DMT400047676	M1BL87	Carboxylesterase np	0.882176
PGSC0003DMT400078301	M1CZU6	26S protease regulatory subunit 6B homolog	0.479368
PGSC0003DMT400053098	M1BUD6	PMR5N domain-containing protein	1.7996
PGSC0003DMT400028046	M1AQL4	3-ketoacyl-CoA synthase (EC 2.3.1.-)	2.00143
PGSC0003DMT400050843	M1BQZ2	Peroxisomal acetoacetyl-coenzyme A thiolase	0.885405
PGSC0003DMT400001031	M0ZHR7	Uncharacterized protein	0.525543
PGSC0003DMT400079216	M1BEC3	Histone H3	0.610791
PGSC0003DMT400071281	M1CNG6	LOB domain-containing protein	1.76064
PGSC0003DMT400007215	M0ZSN6	ABC transporter family protein	1.05714
PGSC0003DMT400071781	M1CPA5	Uncharacterized protein	1.98405
PGSC0003DMT400027849	M1AQ94	ERF transcription factor 4	1.0782
PGSC0003DMT400067462	M1CHA7	Monoxygenase	0.838084
PGSC0003DMT400032271	M1AX47	Uncharacterized protein	1.04953
PGSC0003DMT400078161	M1CZI1	CRAL/TRIO domain containing protein	0.582567
PGSC0003DMT400013151	M1A2D7	2-hydroxyacid dehydrogenase	0.61659
PGSC0003DMT400029192	M1ASD8	Sodium/potassium/calcium exchanger 6	1.06838
PGSC0003DMT400012239	M1A0Y8	Autophagy-related protein	0.805833
PGSC0003DMT400070407	M1CM45	ATP synthase subunit d, mitochondrial	0.478582
PGSC0003DMT400077954	M1CZ41	Actin	1.73071
PGSC0003DMT400008404	M0ZUI9	Uncharacterized protein	0.815387
PGSC0003DMT400074806	M1CU73	Uncharacterized protein	1.13041
PGSC0003DMT400013234	M1A2J2	NBS-coding resistance gene analog	0.675887
PGSC0003DMT400060592	M1C649	Diphosphoinositol polyphosphate phosphohydrolase	0.897659
PGSC0003DMT400067001	M1CGI3	Palmitoyl-protein thioesterase	1.81917
PGSC0003DMT400027345	M1APJ2	Uncharacterized protein	1.85433
PGSC0003DMT400027092	M1AP62	Uncharacterized protein	1.94466
PGSC0003DMT400069648	M1CKU8	Alliin lyase	1.22957
PGSC0003DMT400031315	M1AVH8	ATP binding protein	0.589752
PGSC0003DMT400018592	M1AAW8	CXE carboxylesterase	1.57034
PGSC0003DMT400005637	M0ZQ73	Protein phosphatase-2c	0.601284
PGSC0003DMT400014873	M1A518	Valacyclovir hydrolase	1.07024
PGSC0003DMT400036171	M1B3D0	DUF4477 domain-containing protein	0.782932
PGSC0003DMT400083267	M1D6T7	Tospovirus resistance protein C	0.530033
PGSC0003DMT400006957	M0ZS87	Stress-associated protein 8	0.890264
PGSC0003DMT400092910	M1DQU5	Circadian clock coupling factor ZGT	0.626378
PGSC0003DMT400064250	M1CC09	Avr9/Cf-9 rapidly elicited protein 189	0.910656
PGSC0003DMT400031751	M1AW61	DNA binding protein	1.96264
PGSC0003DMT400007183	Q3HRY1	Small GTP-binding protein Sar1BNt (Small GTP-binding protein Sar1BNt-like protein)	0.461525
PGSC0003DMT400060745	M1C6D0	Receptor kinase	1.67908
PGSC0003DMT400023845	M1AJ21	Uncharacterized protein	0.632119
PGSC0003DMT400001659	M0ZIV8	Uncharacterized protein	1.9723
PGSC0003DMT400006368	M0ZR81	Mitochondrial import inner membrane translocase subunit Tim17 family protein	0.474971
PGSC0003DMT400069883	M1CLA8	Protein-serine/threonine phosphatase (EC 3.1.3.16)	0.512254
PGSC0003DMT400006822	M0ZS11	Uncharacterized protein	0.550216
PGSC0003DMT400042427	M1BD06	Uncharacterized protein	1.36012
PGSC0003DMT400032266	M1AX44	Malate dehydrogenase (EC 1.1.1.37)	0.558276
PGSC0003DMT400088761	M1DGN4	Subtilisin-like protease	0.916475
PGSC0003DMT400079514	Q8H9D4	26S proteasome AAA-ATPase subunit RPT4a (26S proteasome AAA-ATPase subunit RPT4a-like protein)	0.440843
PGSC0003DMT400053010	M1BUA0	26S protease regulatory subunit 6B homolog	0.501808
PGSC0003DMT400021312	M1AEW8	Wound-responsive AP2 like factor 2	1.19718
PGSC0003DMT400054949	M1BX42	RING-type E3 ubiquitin transferase (EC 2.3.2.27)	1.33515
PGSC0003DMT400056716	M1BZU0	DNA binding protein	0.93688
PGSC0003DMT400023646	M1AIR1	Uncharacterized protein	1.13151
PGSC0003DMT400069737	M1CL14	Multiple inositol polyphosphate phosphatase 1	1.4266
PGSC0003DMT400076377	M1CWM6	DNA-binding WRKY; VQ	0.5715
PGSC0003DMT400059105	M1C3T4	Myosin heavy chain, embryonic smooth muscle isoform	1.05113
PGSC0003DMT400068964	M1CJR1	Tify domain-containing protein	1.82752
PGSC0003DMT400001997	M0ZJG6	Geraniol 10-hydroxylase	1.07843
PGSC0003DMT400070582	M1CMD8	Uncharacterized protein	0.781382
PGSC0003DMT400003655	M0ZM35	Hexosyltransferase (EC 2.4.1.-)	1.13848
PGSC0003DMT400064823	M1CCZ1	Acyl CoA synthetase	1.9462
PGSC0003DMT400036103	M1B3A4	Endoplasmic reticulum transmembrane protein	0.898545
PGSC0003DMT400057485	M1C160	Ubiquitin thioesterase OTU1 (EC 3.4.19.12)	0.484968
PGSC0003DMT400033406	M1AZ34	Uncharacterized protein	0.903326
PGSC0003DMT400035507	M1B2D7	Sugar transporter	0.852279
PGSC0003DMT400073565	M1CS94	Branched-chain amino acid aminotransferase	0.447646
PGSC0003DMT400015659	M1A6C9	PRA1 family protein	0.53214
PGSC0003DMT400033880	M1AZV3	Sigma factor sigb regulation protein rsbq	1.8336
PGSC0003DMT400069641	M1CKU2	PB1 domain-containing protein	0.508725
PGSC0003DMT400007126	M0ZSH8	Beta-fructofuranosidase (EC 3.2.1.26)	0.898934
PGSC0003DMT400053291	M1BUR4	Early nodulin	1.92729
PGSC0003DMT400012614	M1A1J2	Uncharacterized protein	1.33141
PGSC0003DMT400037644	M1B5N3	Auxin and ethylene responsive GH3	1.39207
PGSC0003DMT400081462	M1D4U5	Receptor-like serine/threonine-protein kinase (EC 2.7.11.1)	0.956651
PGSC0003DMT400083493	M1D6Y8	Lupus la ribonucleoprotein	1.93411
PGSC0003DMT400054459	M1BWD3	UDP-glucose 4-epimerase	0.755722
PGSC0003DMT400040759	M1BAC9	Ubiquitinyl hydrolase 1 (EC 3.4.19.12)	0.73335
PGSC0003DMT400001886	M0ZJ88	Basic helix-loop-helix protein BHLH7	0.9282
PGSC0003DMT400043495	M1BER1	Allene oxide synthase	1.04305
PGSC0003DMT400082080	M1D5K8	Non-specific lipid-transfer protein	1.25837
PGSC0003DMT400001049	M0ZHT2	RING-type E3 ubiquitin transferase (EC 2.3.2.27)	0.462524
PGSC0003DMT400005652	M0ZQ79	Aldehyde dehydrogenase	0.68325
PGSC0003DMT400043500	M1BER4	1-acyl-sn-glycerol-3-phosphate acyltransferase 4	0.862213
PGSC0003DMT400014569	M1A4H2	Transcription initiation factor IIE alpha subunit family protein	1.19825
PGSC0003DMT400046948	M1BJW9	Glutamyl-tRNA synthetase (EC 6.1.1.17)	0.471845
PGSC0003DMT400002762	M0ZKL6	Acyl-[acyl-carrier-protein] hydrolase (EC 3.1.2.-)	1.13589
PGSC0003DMT400057713	M1C1I4	Surface protein Pls	0.98142
PGSC0003DMT400055050	M1BX98	RING-type E3 ubiquitin transferase (EC 2.3.2.27)	1.25614
PGSC0003DMT400009862	M0ZX21	Uncharacterized protein	0.47842
PGSC0003DMT400068027	M1CIA9	Malic enzyme	0.479641
PGSC0003DMT400011065	M0ZZ04	S-acyltransferase (EC 2.3.1.225) (Palmitoyltransferase)	0.971683
PGSC0003DMT400013403	M1A2T1	Glycerophosphodiester phosphodiesterase (EC 3.1.4.46)	1.65686
PGSC0003DMT400055040	M1BX90	NC domain-containing protein	0.587625
PGSC0003DMT400063509	M1CAS1	SRC2	0.704405
PGSC0003DMT400071951	M1CPI8	Uncharacterized protein	0.566963
PGSC0003DMT400009930	M0ZX60	Molybdopterin-binding	0.74257
PGSC0003DMT400000215	M0ZGA4	WRKY transcription factor 23	0.989552
PGSC0003DMT400059279	M1C420	Hydrolase, hydrolyzing O-glycosyl compounds	1.93802
PGSC0003DMT400081472	K7WP02	ADP, ATP carrier protein (ADP,ATP carrier protein, mitochondrial)	0.534441
PGSC0003DMT400016382	M1A7K8	Uncharacterized protein	0.484792
PGSC0003DMT400001904	Q38JI9	GTP-binding protein	0.48162
PGSC0003DMT400077934	M1CZ27	ZPT2-12	1.21266
PGSC0003DMT400033829	M1AZR9	Uncharacterized protein	0.953997
PGSC0003DMT400018825	M1AB70	Protein-serine/threonine phosphatase (EC 3.1.3.16)	0.562632
PGSC0003DMT400070703	M1CMK1	STS14 protein	1.41394
PGSC0003DMT400001086	M0ZHW1	Transferase	0.823313
PGSC0003DMT400033837	M1AZS5	Uncharacterized protein	1.49227
PGSC0003DMT400068782	M1CJH3	Serine-threonine protein kinase, plant-type	0.599403
PGSC0003DMT400015179	M1A5K8	RING-type E3 ubiquitin transferase (EC 2.3.2.27)	1.23224
PGSC0003DMT400033385	M1AZ24	Auxin repressed/dormancy associated protein	1.75566
PGSC0003DMT400066363	M1CFG0	Phytocyanin domain-containing protein	1.54823
PGSC0003DMT400006221	M0ZR02	Protein YIP	0.513868
PGSC0003DMT400023432	M1AIC4	RNA polymerase sigma factor rpoD	0.511241
PGSC0003DMT400032309	M1AX71	3-hydroxyacyl-CoA dehyrogenase	0.481634
PGSC0003DMT400035496	M1B2C9	Leucine-rich repeat-containing protein	1.05688
PGSC0003DMT400067608	M1CHJ9	ER membrane protein complex subunit 4	0.486543
PGSC0003DMT400060750	M1C6D5	Uncharacterized protein	1.40847
PGSC0003DMT400006639	M0ZRR7	Cell wall invertase	1.27915
PGSC0003DMT400039561	M1B8H1	Uncharacterized protein	0.655324
PGSC0003DMT400018274	M1AAC2	BHLH domain-containing protein	1.46999
PGSC0003DMT400044692	M1BGI7	Citrate synthase	1.15865
PGSC0003DMT400072706	M1CQT3	Uncharacterized protein	1.41277
PGSC0003DMT400029881	M1ATI1	Stigma/style ABC transporter	1.29933
PGSC0003DMT400073130	M1CRK3	O-fucosyltransferase family protein	1.21183
PGSC0003DMT400003361	M0ZLI5	Uncharacterized protein	1.05056
PGSC0003DMT400011537	M0ZZQ0	AP2 domain class transcription factor	1.18281
PGSC0003DMT400036717	M1B444	Protein WAX2	0.976866
PGSC0003DMT400013320	M1A2N7	Autophagy-related protein	0.611952
PGSC0003DMT400049951	M1BPL4	Uncharacterized protein	1.20419
PGSC0003DMT400042616	M1BDC8	Sugar transporter	1.42845
PGSC0003DMT400054339	Q41461	K+ channel inward rectifying	0.714801
PGSC0003DMT400085311	M1D982	Glycosyltransferase (EC 2.4.1.-)	1.1671
PGSC0003DMT400028537	M1ARA4	Cytochrome P450 hydroxylase	1.1186
PGSC0003DMT400052998	M1BU92	Non-specific serine/threonine protein kinase (EC 2.7.11.1)	0.933554
PGSC0003DMT400043034	M1BDY8	Metal ion binding protein	0.874947
PGSC0003DMT400028669	M1ARH8	Light-inducible protein atls1	0.790986
PGSC0003DMT400078958	M1D109	Nodulin	0.756468
PGSC0003DMT400036429	M1B3M2	Serine rich protein	0.884072
PGSC0003DMT400016636	M1A7Y9	Receptor-kinase	1.46893
PGSC0003DMT400052369	M1BT98	mRNA capping enzyme	0.423053
PGSC0003DMT400032005	M1AWN6	Uncharacterized protein	0.54734
PGSC0003DMT400086405	M1DBN7	Glycosyltransferase (EC 2.4.1.-)	0.417335
PGSC0003DMT400002013	M0ZJH4	Protein ASYMMETRIC LEAVES2	1.04309
PGSC0003DMT400074366	M1CTK9	SGT1	1.52135
PGSC0003DMT400073528	M1CS61	Sugar transporter	1.83669
PGSC0003DMT400084737	M1D7Y0	Uncharacterized protein	0.62796
PGSC0003DMT400074629	M1CTZ2	CHCH domain-containing protein	0.454893
PGSC0003DMT400045887	M1BIC2	Leucine-rich repeat receptor protein kinase EXS	1.82457
PGSC0003DMT400090534	M1DKL6	RTM1 protein	1.26163
PGSC0003DMT400078507	M1D096	ATP synthase subunit beta (EC 7.1.2.2)	0.428478
PGSC0003DMT400042581	M1BDA2	Uncharacterized protein	1.35796
PGSC0003DMT400064019	M1CBL3	Small GTP-binding protein	0.470021
PGSC0003DMT400043849	M1BFA0	Pentatricopeptide repeat-containing protein	0.90882
PGSC0003DMT400006421	M0ZRB2	Zinc finger protein	0.818404
PGSC0003DMT400086265	M1DBD5	Inositol-tetrakisphosphate 1-kinase (EC 2.7.1.134)	0.772311
PGSC0003DMT400047319	M1BKJ2	Diacylglycerol kinase variant A	0.982449
PGSC0003DMT400076378	M1CWM7	Smg-7	0.615121
PGSC0003DMT400062091	M1C8H4	Glycerol-3-phosphate permease	1.88613
PGSC0003DMT400018379	M1AAI5	Carboxypeptidase (EC 3.4.16.-)	0.785721
PGSC0003DMT400057320	M1C0U7	Alkaline alpha-galactosidase seed imbibition protein	0.709716
PGSC0003DMT400070429	M1CM56	ACI13	0.78365
PGSC0003DMT400034963	M1B1K9	Coated vesicle membrane protein	0.492525
PGSC0003DMT400080577	M1D3P6	Autophagy-related protein 9	0.46081
PGSC0003DMT400015361	M1A5W9	Membrane associated ring finger 1,8	0.683102
PGSC0003DMT400061524	M1C7M5	Poly(A)-binding protein C-terminal interacting protein 6	0.721644
PGSC0003DMT400008913	M0ZV99	Actin depolymerizing factor 3	0.430195
PGSC0003DMT400036920	M1B4H5	Calnexin	0.612117
PGSC0003DMT400011352	M0ZZF8	Carboxylic ester hydrolase	0.4779
PGSC0003DMT400054523	M1BWH6	Proteasome subunit alpha type	0.504873
PGSC0003DMT400052751	M1BTX8	Uncharacterized protein	1.34795
PGSC0003DMT400074113	M1CT62	Uncharacterized protein	0.676586
PGSC0003DMT400003650	M0ZM30	Cyclic nucleotide-gated ion channel	1.85404
PGSC0003DMT400000643	M0ZH27	Phragmoplastin	1.18109
PGSC0003DMT400073381	M1CRX8	Uncharacterized protein	0.440971
PGSC0003DMT400079931	M1D2R0	Beta-hexosaminidase (EC 3.2.1.52)	1.02741
PGSC0003DMT400038406	M1B6T5	Xyloglucan endotransglucosylase/hydrolase (EC 2.4.1.207)	0.97212
PGSC0003DMT400074733	M1CU35	Polynucleotide adenylyltransferase (EC 2.7.7.19)	0.571714
PGSC0003DMT400032086	M1AWU2	Reticulon-like protein	0.539054
PGSC0003DMT400007217	M0ZSN8	Uncharacterized protein	1.3503
PGSC0003DMT400045826	M1BI94	Avr9/Cf-9 rapidly elicited protein 75	0.954259
PGSC0003DMT400060347	M1C5P2	Translation initiation factor	0.430523
PGSC0003DMT400045324	Q38HU1	CASP-like protein	0.535317
PGSC0003DMT400006490	M0ZRF7	SEC13 family protein	0.795057
PGSC0003DMT400003983	M0ZMN4	High mobility group protein	0.478737
PGSC0003DMT400021373	M1AF11	Uncharacterized protein	0.818409
PGSC0003DMT400018011	M1A9W3	Protein transport protein Sec61 subunit beta	0.666587
PGSC0003DMT400021144	M1AEP5	WRKY transcription factor	0.764867
PGSC0003DMT400034631	M1B114	Aspartic proteinase nepenthesin-1	0.485605
PGSC0003DMT400012346	M1A141	Phosphatase	1.50003
PGSC0003DMT400015411	M1A5Z8	Adenylate isopentenyltransferase	1.16509
PGSC0003DMT400042611	M1BDC3	Avr9/Cf-9 rapidly elicited protein 146	0.530298
PGSC0003DMT400077363	M1CYA9	Protein tyrosine	1.06438
PGSC0003DMT400066721	M1CG24	Extensin	1.49143
PGSC0003DMT400063291	M1CAE4	Uridine cytidine kinase I	1.02459
PGSC0003DMT400032091	M1AWU6	WRKY transcription factor	0.613572
PGSC0003DMT400007921	M0ZTR5	Uncharacterized protein	1.04039
PGSC0003DMT400001712	M0ZIZ0	Uncharacterized protein	0.624385
PGSC0003DMT400034794	M1B1A0	Uncharacterized protein	0.601641
PGSC0003DMT400043130	M1BE56	Eukaryotic translation initiation factor 3 subunit G (eIF3g) (Eukaryotic translation initiation factor 3 RNA-binding subunit) (eIF-3 RNA-binding subunit) (Eukaryotic translation initiation factor 3 subunit 4)	1.13862
PGSC0003DMT400012844	M1A1V8	Metal ion binding protein	1.19312
PGSC0003DMT400073054	M1CRF7	Zinc ion binding protein	0.633518
PGSC0003DMT400088273	M1DFL5	Cytochrome P450	0.821975
PGSC0003DMT400049933	M1BPK7	WRKY transcription factor	0.933836
PGSC0003DMT400065512	M1CE49	Isocitrate lyase	1.83395
PGSC0003DMT400037558	M1B5J6	Zinc finger family protein	1.50069
PGSC0003DMT400065854	M1CEQ0	F-box protein interaction domain containing protein	1.62189
PGSC0003DMT400023438	M1AIC6	Uncharacterized protein	1.50409
PGSC0003DMT400069660	M1CKV3	Nitrate transporter	1.31663
PGSC0003DMT400064972	M1CD71	Uncharacterized protein	0.963714
PGSC0003DMT400079771	M1D2E7	AtRab GTP-binding protein	1.40194
PGSC0003DMT400057511	M1C177	Uncharacterized protein	1.65138
PGSC0003DMT400052710	M1BTV5	ATP binding protein	1.30286
PGSC0003DMT400031342	M1AVJ0	Nuclear receptor binding set domain containing protein 1, nsd	0.737813
PGSC0003DMT400029507	M1ASX7	Src2	0.634173
PGSC0003DMT400057398	M1C0Z0	Uncharacterized protein	1.09108
PGSC0003DMT400027691	M1AQ24	Methylmalonate-semialdehyde dehydrogenase (CoA acylating) (EC 1.2.1.27)	0.481175
PGSC0003DMT400032969	M1AYE0	Uncharacterized protein	0.419081
PGSC0003DMT400068333	M1CIV9	Uncharacterized protein	1.2958
PGSC0003DMT400001071	M0ZHU7	UDP-glucuronate decarboxylase 2	0.647642
PGSC0003DMT400023249	M1AI12	Chaperone protein dnaJ	0.873476
PGSC0003DMT400040385	M1B9T8	Aspartate aminotransferase (EC 2.6.1.1)	0.430399
PGSC0003DMT400052750	M1BTX8	Uncharacterized protein	1.75176
PGSC0003DMT400017092	M1A8J7	Sucrose synthase	1.49548
PGSC0003DMT400023091	M1AHR9	Invertase	1.85863
PGSC0003DMT400024569	M1AKC8	BRASSINOSTEROID INSENSITIVE 1-associated receptor kinase 1	1.83821
PGSC0003DMT400085430	M1D9H2	Cucumisin	1.2007
PGSC0003DMT400004361	M0ZNB1	Uncharacterized protein	0.813919
PGSC0003DMT400046947	M1BJW8	Uncharacterized protein	0.606592
PGSC0003DMT400057257	A0A0C4B0N5	Photosystem II 10 kDa polypeptide, chloroplastic	0.554143
PGSC0003DMT400052836	M1BU20	Transcription factor	0.528963
PGSC0003DMT400031632	M1AVZ0	Kinesin light chain	1.26197
PGSC0003DMT400002571	M0ZKB4	Uncharacterized protein	1.35629
PGSC0003DMT400079170	M1D1C7	Uncharacterized protein	0.8415
PGSC0003DMT400080576	M1D3P5	Integral membrane single C2 domain protein	0.707096
PGSC0003DMT400067489	M1CHD3	MybSt1	0.605954
PGSC0003DMT400062273	M1C8T8	Spermidine synthase (EC 2.5.1.16)	0.578411
PGSC0003DMT400033123	M1AYM8	Cytokinin dehydrogenase (EC 1.5.99.12)	0.600769
PGSC0003DMT400055673	M1BYB7	Peptidase S26A, signal peptidase I; Esterase/lipase/thioesterase; Lipase, class 3	1.09506
PGSC0003DMT400089149	M1DHJ4	Polyubiquitin	0.65328
PGSC0003DMT400029058	M1AS61	Uncharacterized protein	0.611413
PGSC0003DMT400000010	M0ZFY4	ATPase 102598324 (EC 3.6.-.-) (Arsenical pump-driving ATPase) (Arsenite-stimulated ATPase)	0.426127
PGSC0003DMT400014619	M1A4K3	Uncharacterized protein	0.794244
PGSC0003DMT400077568	M1CYK2	Avr9/Cf-9 rapidly elicited protein 180	1.05386
PGSC0003DMT400000538	M0ZGW4	Polygalacturonase	0.980662
PGSC0003DMT400018282	M1AAC8	BES1/BZR1 homolog protein 4	1.00701
PGSC0003DMT400020750	M1AE05	Hydrolase	0.65183
PGSC0003DMT400052797	M1BTZ2	Vesicle-associated membrane protein	0.60498
PGSC0003DMT400073774	M1CSN0	Uncharacterized protein	0.472692
PGSC0003DMT400077712	M1CYT5	SAUR family protein	0.430976
PGSC0003DMT400077980	M1CZ62	Eukaryotic RNA polymerase II heptapeptide repeat	1.50154
PGSC0003DMT400008334	M0ZUE8	RNA-binding protein	0.469147
PGSC0003DMT400013297	M1A2M6	Patellin 1	0.401426
PGSC0003DMT400081241	M1D4F4	MdVOZ1 protein	0.548729
PGSC0003DMT400069513	M1CKK7	Serine protease inhibitor, Kazal-type family protein	0.789489
PGSC0003DMT400010359	M0ZXW9	Root phototropism protein	0.842864
PGSC0003DMT400069469	M1CKH5	Uncharacterized protein	0.639391
PGSC0003DMT400074206	M1CTC7	ATP synthase epsilon chain, mitochondrial	0.50725
PGSC0003DMT400057423	M1C107	Syntaxin-51	0.484647
PGSC0003DMT400095128	M1DVN0	Interferon-induced GTP-binding protein mx	1.53773
PGSC0003DMT400079043	M1D157	S-adenosylmethionine decarboxylase proenzyme (EC 4.1.1.50)	1.01755
PGSC0003DMT400072555	M1CQI9	Mal d 1-associated protein	0.621806
PGSC0003DMT400083093	M1D6H2	Heparanase-2	0.660944
PGSC0003DMT400076007	M1CW23	Uncharacterized protein	0.565545
PGSC0003DMT400007276	M0ZSQ7	Uncharacterized protein	0.849762
PGSC0003DMT400057919	M1C1W5	Gibberellin receptor GID1	1.82136
PGSC0003DMT400047968	M1BLP9	Uncharacterized protein	1.24571
PGSC0003DMT400049398	M1BNN6	PAP2_C domain-containing protein	0.905765
PGSC0003DMT400014179	M1A3T7	Transcription factor	0.540931
PGSC0003DMT400007088	Q2VCJ3	Non-specific serine/threonine protein kinase (EC 2.7.11.1)	0.530919
PGSC0003DMT400060747	M1C6D2	Lipid binding protein	1.7797
PGSC0003DMT400057649	M1C1G1	Allantoinase (EC 3.5.2.5)	1.17011
PGSC0003DMT400089964	M1DJA6	Pectinesterase (EC 3.1.1.11)	1.00256
PGSC0003DMT400007960	M0ZTT9	MDR-like ABC transporter	0.451584
PGSC0003DMT400002999	M0ZL04	Calcium uniporter protein	0.897492
PGSC0003DMT400001668	M0ZIW5	CUE domain-containing protein	0.505763
PGSC0003DMT400038321	M1B6N1	Uncharacterized protein	1.31326
PGSC0003DMT400024514	M1AK97	Uncharacterized protein	0.67655
PGSC0003DMT400078184	M1CZK2	Rab5-interacting protein	0.59064
PGSC0003DMT400024508	M1AK92	Dehydration-responsive element binding protein 3	0.550398
PGSC0003DMT400011386	M0ZZH7	Paramyosin	0.863949
PGSC0003DMT400025820	M1AM45	Uncharacterized protein	0.770013
PGSC0003DMT400052032	M1BSN6	Mitochondrial phosphate carrier protein	0.42871
PGSC0003DMT400042082	M1BCH3	Phosphatidylcholine transfer protein	0.426128
PGSC0003DMT400012344	M1A139	Phosphatase	1.65628
PGSC0003DMT400018569	Q38M72	Calmodulin	0.433542
PGSC0003DMT400012203	M1A0V8	Protein ODORANT1	0.723342
PGSC0003DMT400024176	M1AJL1	Uncharacterized protein	1.17395
PGSC0003DMT400014444	M1A486	Uncharacterized protein	0.738804
PGSC0003DMT400014389	M1A453	Amsh	0.606802
PGSC0003DMT400061780	M1C800	NPL4 family protein	0.43197
PGSC0003DMT400017443	M1A8Y0	Silencing group B protein	0.517683
PGSC0003DMT400037024	M1B4P0	SEU1 protein	0.586701
PGSC0003DMT400052059	M1BSQ9	Uncharacterized protein	1.57423
PGSC0003DMT400043661	M1BF10	Uncharacterized protein	0.610916
PGSC0003DMT400004231	M0ZN36	Phosphatidylinositol n-acetylglucosaminyltransferase subunit p	0.838274
PGSC0003DMT400075537	M1CVC3	Uncharacterized protein	0.600122
PGSC0003DMT400001498	M0ZIK7	Nam 1	0.709589
PGSC0003DMT400045507	M1BHS3	Cyclin-dependent kinase inhibitor	0.592486
PGSC0003DMT400081219	M1D4E1	Uncharacterized protein	1.15691
PGSC0003DMT400026967	M1ANY0	Homeodomain leucine-zipper 1	1.53074
PGSC0003DMT400079040	M1D154	Acyl carrier protein	0.454219
PGSC0003DMT400046864	M1BJS5	Cytochrome P450 71A4	1.39697
PGSC0003DMT400052734	M1BTW6	Uncharacterized protein	1.16292
PGSC0003DMT400063430	M1CAN8	Uncharacterized protein	1.23708
PGSC0003DMT400060813	M1C6G5	Uncharacterized protein	0.952947
PGSC0003DMT400030729	M1AUP1	Amino acid transporter	0.857307
PGSC0003DMT400073506	M1CS52	Receptor protein kinase	0.955619
PGSC0003DMT400073578	M1CSA0	Chloroplast-targeted copper chaperone	0.501115
PGSC0003DMT400030364	M1AU41	Patellin-6	1.00851
PGSC0003DMT400001291	M0ZI90	Phospholipid-transporting ATPase (EC 7.6.2.1)	1.28233
PGSC0003DMT400070325	M1CM01	Uncharacterized protein	0.687103
PGSC0003DMT400056916	M1C029	Salicylic acid-induced protein 19	0.602093
PGSC0003DMT400033762	M1AZM2	Protein phosphatase 2A	0.393178
PGSC0003DMT400060553	M1C631	GRAS1	0.511669
PGSC0003DMT400049957	M1BPL8	Serine-threonine protein kinase, plant-type	1.65576
PGSC0003DMT400066582	M1CFT7	Diacylglycerol O-acyltransferase (EC 2.3.1.20)	0.592753
PGSC0003DMT400030113	M1ATR8	Inositol-tetrakisphosphate 1-kinase (EC 2.7.1.134)	0.542903
PGSC0003DMT400030727	M1AUN9	Amino acid transporter	0.868116
PGSC0003DMT400070135	M1CLR0	AG-motif binding protein-5	0.987047
PGSC0003DMT400008587	M0ZUT0	1-aminocyclopropane-1-carboxylate synthase	1.64093
PGSC0003DMT400094795	M1DUW7	Photosystem Q(B) protein	0.893895
PGSC0003DMT400003550	M0ZLW6	Uncharacterized protein	1.20023
PGSC0003DMT400062202	M1C8P1	Neighbor of COX4	0.46372
PGSC0003DMT400051115	M1BRB3	Translocon-associated protein, beta subunit	0.779722
PGSC0003DMT400074477	M1CTQ5	Charged multivesicular body protein 4b	0.715249
PGSC0003DMT400078498	M1D088	Membrane associated ring finger 1,8	0.877275
PGSC0003DMT400028915	M1ARW1	NADP-dependent glyceraldehyde-3-phosphate dehydrogenase	0.77453
PGSC0003DMT400084231	M1D7M0	Universal stress protein family protein	1.76787
PGSC0003DMT400072661	M1CQR2	Cys2-His2 type zinc finger protein	0.911459
PGSC0003DMT400006739	M0ZRX0	Uncharacterized protein	1.12817
PGSC0003DMT400032623	M1AXQ1	DREB1	1.2665
PGSC0003DMT400056871	M1C005	Phosphoglycerate kinase (EC 2.7.2.3)	0.476523
PGSC0003DMT400035271	M1B225	Thioredoxin-dependent peroxiredoxin (EC 1.11.1.24)	1.74838
PGSC0003DMT400021221	M1AES9	Uncharacterized protein	0.704167
PGSC0003DMT400081427	M1D4R6	Vacuole membrane protein	0.413604
PGSC0003DMT400056863	M1C000	Similar to	1.44261
PGSC0003DMT400034100	M1B051	Germin-like protein	1.19814
PGSC0003DMT400051853	M1BSC0	AAA ATPase containing von Willebrand factor type A	0.858203
PGSC0003DMT400055828	M1BYM1	E3 ubiquitin-protein ligase RMA1H1	1.02745
PGSC0003DMT400004221	M0ZN32	Structural constituent of ribosome	0.744286
PGSC0003DMT400048015	M1BLT3	NmrA domain-containing protein	1.43523
PGSC0003DMT400013499	M1A2X9	Septum-promoting GTP-binding protein 1 (GTPase spg1)	1.46008
PGSC0003DMT400064447	M1CCE1	Uncharacterized protein	0.797146
PGSC0003DMT400060978	M1C6T6	Remorin	0.619251
PGSC0003DMT400024250	M1AJR1	AT-hook DNA-binding protein	0.815247
PGSC0003DMT400044368	M1BG32	Transmembrane protein	1.04242
PGSC0003DMT400022116	M1AG81	Glycosyltransferase, CAZy family GT47	0.944002
PGSC0003DMT400063786	M1CB87	RING-H2 finger protein ATL18	1.14191
PGSC0003DMT400079950	M1D2S0	Heat-shock protein	1.67367
PGSC0003DMT400055959	M1BYS9	Glycosyltransferase (EC 2.4.1.-)	0.485857
PGSC0003DMT400001392	M0ZID8	Non-specific serine/threonine protein kinase (EC 2.7.11.1)	0.462584
PGSC0003DMT400039470	M1B8B6	CONSTANS interacting protein 2a	0.560592
PGSC0003DMT400040295	M1B9P0	UDP-glucose:glucosyltransferase	1.67465
PGSC0003DMT400001869	M0ZJ77	Coatomer subunit gamma	0.432669
PGSC0003DMT400039186	M1B7W1	Copine	0.815901
PGSC0003DMT400080607	M1D3Q8	Non-specific serine/threonine protein kinase (EC 2.7.11.1)	0.373043
PGSC0003DMT400009624	M0ZWN3	Cysteine protease	0.488537
PGSC0003DMT400043253	M1BEC2	Avr9/Cf-9 rapidly elicited protein 75	1.16146
PGSC0003DMT400001934	M0ZJC8	Protein RER1	0.435507
PGSC0003DMT400007520	M0ZT51	Proteasome subunit alpha type	0.406918
PGSC0003DMT400039271	M1B812	Cytochrome P450	1.63283
PGSC0003DMT400032949	M1AYD2	Ubiquitin carrier protein	1.23233
PGSC0003DMT400041368	M1BBA4	Uncharacterized protein	1.07462
PGSC0003DMT400019522	M1AC69	Lipase class 3 family protein	0.468655
PGSC0003DMT400067824	M1CHX3	Lipid transfer protein family protein	1.56093
PGSC0003DMT400040138	M1B9D3	Ethylene-responsive small GTP-binding protein	1.22197
PGSC0003DMT400067866	M1CI02	Uncharacterized protein	0.827201
PGSC0003DMT400051918	M1BSG4	Succinate--CoA ligase [ADP-forming] subunit beta, mitochondrial (EC 6.2.1.5) (Succinyl-CoA synthetase beta chain) (SCS-beta)	0.398419
PGSC0003DMT400033425	M1AZ45	Pirin	0.823572
PGSC0003DMT400079498	M1D1X9	Beta-galactosidase (EC 3.2.1.23)	1.21077
PGSC0003DMT400004384	M0ZNC5	SAT5	0.492051
PGSC0003DMT400029064	M1AS66	Endo/exonuclease/phosphatase domain-containing protein	0.72505
PGSC0003DMT400004141	M0ZMY4	39 kDa EF-Hand containing protein	1.48585
PGSC0003DMT400072577	M1CQL0	Retinoblastoma-binding protein	0.443077
PGSC0003DMT400072862	M1CR36	Uncharacterized protein	0.517762
PGSC0003DMT400080958	M1D480	Protein transport protein SEC23	0.417946
PGSC0003DMT400058315	M1C2H0	Uncharacterized protein	1.33827
PGSC0003DMT400074078	M1CT40	Uncharacterized protein	0.673091
PGSC0003DMT400051896	M1BSE6	Auxin-responsive protein	1.25328
PGSC0003DMT400041150	M1BAZ8	Amine oxidase	0.635402
PGSC0003DMT400052472	M1BTG8	PAP2_C domain-containing protein	0.843679
PGSC0003DMT400027549	M1APT9	F-box family protein	0.603532
PGSC0003DMT400095976	M1DXG0	C2H2-type zinc finger protein	0.573077
PGSC0003DMT400002789	M0ZKN4	ATP synthase subunit H protein	0.425635
PGSC0003DMT400071057	M1CN56	Glutathione s-transferase	1.35912
PGSC0003DMT400066574	M1CFT0	Glycosyltransferase (EC 2.4.1.-)	0.771077
PGSC0003DMT400056192	M1BZ42	Inositol-3-phosphate synthase (EC 5.5.1.4)	0.568737
PGSC0003DMT400007182	M0ZSL5	Dihydrolipoyl dehydrogenase	0.680222
PGSC0003DMT400003263	M0ZLC0	mRNA, 1290 bp sequence	0.682548
PGSC0003DMT400038314	M1B6M6	Ubiquitinyl hydrolase 1 (EC 3.4.19.12)	0.913715
PGSC0003DMT400068296	M1CIS9	Phytoene dehydrogenase	0.565856
PGSC0003DMT400006607	M0ZRP4	Protein phosphatase 2C ABI2 homolog	0.759551
PGSC0003DMT400029242	M1ASG7	Glyceraldehyde-3-phosphate dehydrogenase (EC 1.2.1.-)	0.451102
PGSC0003DMT400063421	M1CAN2	Uncharacterized protein	0.436559
PGSC0003DMT400063129	M1CA43	Carbamoyl phosphate synthase small subunit	0.396398
PGSC0003DMT400008577	M0ZUS3	ADP-ribosylation factor	0.495798
PGSC0003DMT400055045	M1BX95	U-box protein	1.21191
PGSC0003DMT400020769	M1AE24	Uncharacterized protein	0.957256
PGSC0003DMT400042783	M1BDM6	MAC/Perforin domain containing protein	0.455936
PGSC0003DMT400065028	M1CDA3	Small molecular weight G-protein 1	0.484494
PGSC0003DMT400062985	M1C9W9	Cell growth defect factor	0.401846
PGSC0003DMT400077488	M1CYH3	MLO-like protein	1.02818
PGSC0003DMT400080073	M1D2Y4	ELMO domain-containing protein	1.06731
PGSC0003DMT400040310	M1B9Q1	Iaa-amino acid hydrolase 10	1.51842
PGSC0003DMT400030711	M1AUN7	Polygalacturonase	0.517438
PGSC0003DMT400030420	M1AU81	Alpha-soluble NSF attachment protein	0.478591
PGSC0003DMT400079474	M1D1W3	BZIP transcription factor	0.610057
PGSC0003DMT400074555	M1CTV5	Transferase, transferring glycosyl groups	0.40406
PGSC0003DMT400048805	M1BMW5	Signal peptidase I (EC 3.4.21.89)	0.465052
PGSC0003DMT400000554	M0ZGX6	Potyviral helper component protease-interacting protein 1	1.02961
PGSC0003DMT400021314	M1AEW9	Wound-responsive AP2 like factor 2	1.01421
PGSC0003DMT400055230	M1BXL6	NADH-ubiquinone oxidoreductase 18 kDa subunit	0.459264
PGSC0003DMT400022512	M1AGU2	Peptidylprolyl isomerase (EC 5.2.1.8)	0.479375
PGSC0003DMT400084206	M1D7K2	TAF-3	1.49946
PGSC0003DMT400032818	M1AY42	Clostridium pasteurianum ferredoxin homolog	0.43237
PGSC0003DMT400025756	M1AM02	Cyclin B	1.12192
PGSC0003DMT400001218	M0ZI38	Cyclin-dependent kinases regulatory subunit	0.535445
PGSC0003DMT400008622	M0ZUU5	P450 mono-oxygenase	1.08219
PGSC0003DMT400009061	M0ZVJ7	AAA-type ATPase	1.09532
PGSC0003DMT400009565	M0ZWI3	Hemolysin	0.489479
PGSC0003DMT400003540	M0ZLV9	Paired amphipathic helix protein Sin3-like 2	0.723645
PGSC0003DMT400077411	M1CYD9	CXE carboxylesterase	1.68949
PGSC0003DMT400008147	M0ZU56	zf-CHCC domain-containing protein	0.480136
PGSC0003DMT400021349	M1AEZ6	Uncharacterized protein	1.06617
PGSC0003DMT400022095	M1AG65	Integral membrane single C2 domain protein	1.34249
PGSC0003DMT400026419	M1AN52	MYB transcription factor	0.701077
PGSC0003DMT400001528	M0ZIM7	NADH dehydrogenase [ubiquinone] 1 alpha subcomplex subunit 12	0.459427
PGSC0003DMT400067005	M1CGI7	Palmitoyl-protein thioesterase	1.49788
PGSC0003DMT400041172	M1BB13	Zinc ion binding protein	0.48217
PGSC0003DMT400038493	M1B6Y9	BZIP transcription factor bZIP16	0.70672
PGSC0003DMT400069612	M1CKR8	Uncharacterized protein	1.23243
PGSC0003DMT400063709	M1CB26	Uncharacterized protein	1.26453
PGSC0003DMT400040717	M1BAA6	Serine hydroxymethyltransferase (EC 2.1.2.1)	0.600679
PGSC0003DMT400012896	M1A1Z0	Ormdl	0.506729
PGSC0003DMT400044529	M1BGB3	Uncharacterized protein	0.505262
PGSC0003DMT400000151	M0ZG68	Water channel protein	1.23609
PGSC0003DMT400000759	M0ZH95	Dolichyl-diphosphooligosaccharide-protein glycosyltransferase subunit OST5	0.466535
PGSC0003DMT400074994	M1CUG9	Histone H2B	0.806186
PGSC0003DMT400021555	M1AFB1	Patatin B2	0.582565
PGSC0003DMT400065447	M1CE05	ATP-dependent 6-phosphofructokinase (ATP-PFK) (Phosphofructokinase) (EC 2.7.1.11) (Phosphohexokinase)	1.29953
PGSC0003DMT400051584	M1BRW8	Terpene cyclase/mutase family member (EC 5.4.99.-)	1.2502
PGSC0003DMT400003437	M0ZLN7	Mitochondrial processing peptidase	0.457037
PGSC0003DMT400059083	M1C3R9	Alpha-hydroxynitrile lyase	1.38406
PGSC0003DMT400055486	M1BY01	Uncharacterized protein	0.596297
PGSC0003DMT400047315	M1BKI9	Wound induced protein	1.13246
PGSC0003DMT400031631	M1AVY9	Kinesin light chain	0.553258
PGSC0003DMT400022071	M1AG45	60S ribosomal protein L18a, plant	0.424333
PGSC0003DMT400014635	Q2V996	Uncharacterized protein	1.43265
PGSC0003DMT400053742	M1BVE5	Serine-threonine protein kinase, plant-type	0.979735
PGSC0003DMT400037158	M1B4X6	Steroid binding protein	0.52036
PGSC0003DMT400025594	M1ALP6	Mechanosensitive ion channel protein	0.839875
PGSC0003DMT400009533	M0ZWF4	Cell growth defect factor 2	0.461709
PGSC0003DMT400049672	M1BP54	F-box/leucine rich repeat protein	1.11886
PGSC0003DMT400021166	M1AEQ1	Eukaryotic initiation factor 4A-14	0.419432
PGSC0003DMT400055929	M1BYS0	Transcription factor	1.37417
PGSC0003DMT400015011	M1A594	Transcription factor	0.98933
PGSC0003DMT400065196	M1CDJ2	Nitrate transporter NRT1-5	0.788541
PGSC0003DMT400011294	Q3HVP1	V-type proton ATPase proteolipid subunit	0.450113
PGSC0003DMT400050253	M1BQ08	Exonuclease	0.639243
PGSC0003DMT400066566	M1CFS2	Cysteine protease	0.838301
PGSC0003DMT400065464	M1CE12	Profilin	0.37253
PGSC0003DMT400049116	B3F8F4	Glutaredoxin	0.486524
PGSC0003DMT400056253	M1BZ71	Glutaredoxin	0.993823
PGSC0003DMT400046979	M1BJY8	Uncharacterized protein	1.09329
PGSC0003DMT400020230	M1AD53	Transmembrane 9 superfamily member	0.467977
PGSC0003DMT400068117	M1CIG9	Protein kinase family protein	0.408069
PGSC0003DMT400065283	M1CDQ1	4,5-DOPA dioxygenase extradiol	0.605846
PGSC0003DMT400057823	M1C1Q9	Serine/threonine-protein kinase bri1	0.917878
PGSC0003DMT400013154	M1A2E0	Glucan endo-1,3-beta-glucosidase	0.615861
PGSC0003DMT400045308	M1BHF7	GONST5 Golgi Nucleotide sugar transporter	0.502079
PGSC0003DMT400045410	M1BHM2	Transport protein	0.958124
PGSC0003DMT400069796	M1CL67	ER glycerol-phosphate acyltransferase	1.04033
PGSC0003DMT400069588	M1CKQ8	Kunitz-type protease inhibitor KPI-D12	1.6925

## Sheet: Down-Glad
GeneID	Protein ID	Protein name	log2(FC)-Glad
PGSC0003DMT400087993	M1DF07	Uncharacterized protein	-4.02048
PGSC0003DMT400029104	M1AS87	Heat shock protein hsp70	-3.95667
PGSC0003DMT400050718	M1BQQ2	AP2/ERF domain-containing transcription factor	-3.85896
PGSC0003DMT400054872	M1BX06	Uncharacterized protein	-3.31613
PGSC0003DMT400010275	M0ZXS5	Lipase_3 domain-containing protein	-3.10413
PGSC0003DMT400080932	M1D468	Peptidylprolyl isomerase (EC 5.2.1.8)	-2.99899
PGSC0003DMT400014160	M1A3S9	Cytochrome P450 71A4	-2.99569
PGSC0003DMT400068333	M1CIV9	Uncharacterized protein	-2.98872
PGSC0003DMT400079969	M1D2S5	Ripening regulated protein DDTFR8	-2.94699
PGSC0003DMT400078102	M1CZE2	ATCHX14	-2.94103
PGSC0003DMT400078815	M1D0S5	By genscan and genefinder	-2.88116
PGSC0003DMT400059729	M1C4N4	Uncharacterized protein	-2.77592
PGSC0003DMT400047789	M1BLF2	Disease resistance protein I2C-5	-2.71808
PGSC0003DMT400017421	M1A8X6	Carboxypeptidase (EC 3.4.16.-)	-2.71348
PGSC0003DMT400035006	M1B1N5	Chlorophyll a-b binding protein, chloroplastic	-2.66494
PGSC0003DMT400078124	M1CZF7	Uncharacterized protein	-2.60373
PGSC0003DMT400060784	M1C6F2	Serine-threonine protein kinase, plant-type	-2.57894
PGSC0003DMT400074333	M1CTI7	Multidrug resistance-associated protein 1, 3 (Mrp1, 3), abc-transoprter	-2.57183
PGSC0003DMT400096409	M1DYD1	DNAJ heat shock N-terminal domain-containing protein	-2.56279
PGSC0003DMT400045720	M1BI30	FtsH protease	-2.56132
PGSC0003DMT400015621	M1A6A4	Uncharacterized protein	-2.56058
PGSC0003DMT400037335	M1B582	Heat shock cognate protein 80	-2.55737
PGSC0003DMT400067356	M1CH52	Uncharacterized protein	-2.55352
PGSC0003DMT400010274	M0ZXS4	Lipase_3 domain-containing protein	-2.55115
PGSC0003DMT400071320	M1CNJ2	WAT1-related protein	-2.54387
PGSC0003DMT400013208	M1A2H4	Uncharacterized protein	-2.53232
PGSC0003DMT400094852	M1DV09	NBS-LRR type disease resistance protein	-2.53194
PGSC0003DMT400047415	M1BKQ6	R2r3-myb transcription factor	-2.52837
PGSC0003DMT400003310	M0ZLE8	Pectate lyase (EC 4.2.2.2)	-2.519
PGSC0003DMT400081406	M1D4Q4	Heat shock protein binding protein	-2.5169
PGSC0003DMT400006896	M0ZS45	Dehydration-responsive element-binding protein 1B	-2.49686
PGSC0003DMT400065851	M1CEP8	Myb-like DNA-binding protein	-2.48762
PGSC0003DMT400036921	M1B4H6	Uncharacterized protein	-2.46705
PGSC0003DMT400034893	M1B1G8	Chlorophyll a-b binding protein, chloroplastic	-2.46398
PGSC0003DMT400010988	M0ZYW3	Endoplasmic oxidoreductin 1	-2.42852
PGSC0003DMT400019360	M1ABY9	Aromatic amino acid decarboxylase 1A	-2.41282
PGSC0003DMT400033298	M1AYW9	F-box family protein	-2.40182
PGSC0003DMT400041668	M1BBR7	7-transmembrane G-protein-coupled receptor	-2.39797
PGSC0003DMT400033708	M1AZI9	Uncharacterized protein	-2.39737
PGSC0003DMT400064509	M1CCH3	Holocarboxylase synthetase	-2.39214
PGSC0003DMT400027781	M1AQ60	CCHC-type domain-containing protein	-2.39182
PGSC0003DMT400010463	M0ZY40	DNA binding protein	-2.37954
PGSC0003DMT400010277	M0ZXS7	Triacylglycerol lipase	-2.37878
PGSC0003DMT400076572	M1CWZ7	Ethylene-responsive transcriptional coactivator	-2.37784
PGSC0003DMT400024558	M1AKC3	Ferric-chelate reductase	-2.36016
PGSC0003DMT400081750	M1D502	Kinase family protein	-2.35552
PGSC0003DMT400058591	M1C2Y1	F-box family protein	-2.3466
PGSC0003DMT400067020	M1CGJ8	ERF1	-2.33278
PGSC0003DMT400040929	M1BAN1	Ring finger containing protein	-2.3179
PGSC0003DMT400003895	M0ZMH7	Uncharacterized protein	-2.31537
PGSC0003DMT400003271	M0ZLC7	Uncharacterized protein	-2.30842
PGSC0003DMT400057782	M1C1N1	Zinc finger, Dof-type	-2.30757
PGSC0003DMT400012831	M1A1V5	UDP-glucose 4-epimerase	-2.29869
PGSC0003DMT400013372	M1A2R3	Boron transporter	-2.29198
PGSC0003DMT400069420	M1CKF2	S-adenosylmethionine-dependent methyltransferase	-2.26534
PGSC0003DMT400071770	M1CP96	Inositol-3-phosphate synthase (EC 5.5.1.4)	-2.26091
PGSC0003DMT400020098	M1ACZ9	2,4-D inducible glutathione S-transferase	-2.25607
PGSC0003DMT400078522	M1D0A8	Zinc finger protein	-2.24715
PGSC0003DMT400085676	M1DA13	Mads box protein	-2.2463
PGSC0003DMT400088795	M1DGQ8	CBF1	-2.24239
PGSC0003DMT400005792	M0ZQF6	Uncharacterized protein	-2.24032
PGSC0003DMT400008001	M0ZTW7	Leucoanthocyanidin dioxygenase	-2.23524
PGSC0003DMT400027833	M1AQ84	Peroxidase (EC 1.11.1.7)	-2.21111
PGSC0003DMT400047161	M1BK73	Uncharacterized protein	-2.20765
PGSC0003DMT400030419	M1AU80	Monovalent cation:proton antiporter	-2.20398
PGSC0003DMT400045152	M1BH63	Acetylornithine deacetylase	-2.20043
PGSC0003DMT400045522	M1BHT3	Thioredoxin	-2.18785
PGSC0003DMT400019387	M1AC08	Uncharacterized protein	-2.18554
PGSC0003DMT400069498	M1CKJ8	B-box zinc finger protein 20 (Fructokinase 2)	-2.18458
PGSC0003DMT400032830	M1AY52	ATP binding protein	-2.18316
PGSC0003DMT400077699	M1CYS3	Uncharacterized protein	-2.17788
PGSC0003DMT400044545	M1BGC7	Integrin-linked protein kinase	-2.17254
PGSC0003DMT400056517	M1BZJ6	Uncharacterized protein	-2.17067
PGSC0003DMT400010462	M0ZY39	DNA binding protein	-2.16942
PGSC0003DMT400025814	M1AM42	Uncharacterized protein	-2.16378
PGSC0003DMT400043340	M1BEG8	Phosphate-responsive 1 family protein	-2.14992
PGSC0003DMT400047160	M1BK72	Uncharacterized protein	-2.14845
PGSC0003DMT400005957	M0ZQL8	Photosystem II 10 kDa polypeptide, chloroplastic	-2.13903
PGSC0003DMT400067458	M1CHA3	Major pollen allergen Ory s 1	-2.1352
PGSC0003DMT400029173	M1ASC5	Tetratricopeptide repeat protein	-2.13445
PGSC0003DMT400003573	M0ZLY1	FACT complex subunit SSRP1	-2.13058
PGSC0003DMT400017708	M1A9B9	Uncharacterized protein	-2.12234
PGSC0003DMT400054914	M1BX15	Uncharacterized protein	-2.11692
PGSC0003DMT400024640	M1AKG2	Structural molecule	-2.11648
PGSC0003DMT400031530	M1AVT3	Uncharacterized protein	-2.11346
PGSC0003DMT400034892	M1B1G7	Chlorophyll a-b binding protein, chloroplastic	-2.11198
PGSC0003DMT400001785	M0ZJ31	Pyrophosphate--fructose 6-phosphate 1-phosphotransferase subunit beta (PFP) (EC 2.7.1.90) (6-phosphofructokinase, pyrophosphate dependent) (PPi-PFK) (Pyrophosphate-dependent 6-phosphofructose-1-kinase)	-2.11196
PGSC0003DMT400006758	M0ZRX9	Harpin-induced protein	-2.10386
PGSC0003DMT400097347	M1E0F3	Serine protease	-2.10139
PGSC0003DMT400074958	M1CUF0	Uncharacterized protein	-2.1
PGSC0003DMT400069497	M1CKJ7	Fructokinase 2	-2.09544
PGSC0003DMT400030263	M1ATY7	F-box family protein	-2.09541
PGSC0003DMT400013376	M1A2R5	Hexosyltransferase (EC 2.4.1.-)	-2.09218
PGSC0003DMT400073280	M1CRQ5	Uncharacterized protein	-2.08496
PGSC0003DMT400085820	M1DAC5	Uncharacterized protein	-2.07799
PGSC0003DMT400062817	M1C9K5	Pyridoxal-dependent decarboxylase, C-terminal sheet domain containing protein	-2.07794
PGSC0003DMT400021122	M1AEN2	Uncharacterized protein	-2.07409
PGSC0003DMT400042616	M1BDC8	Sugar transporter	-2.06813
PGSC0003DMT400046636	M1BJD8	Raffionse synthase 2	-2.06501
PGSC0003DMT400030926	M1AUZ1	Uncharacterized protein	-2.06058
PGSC0003DMT400077951	M1CZ38	CX9C domain-containing protein	-2.0605
PGSC0003DMT400088908	M1DH04	Chloroplast small heat shock protein class I	-2.05298
PGSC0003DMT400045524	M1BHT5	Thioredoxin	-2.04592
PGSC0003DMT400029394	M1ASR4	MYB transcription factor MYB114	-2.04008
PGSC0003DMT400069579	M1CKQ1	DNAJ protein	-2.03839
PGSC0003DMT400001898	M0ZJ97	Uncharacterized protein	-2.03709
PGSC0003DMT400007783	M0ZTI8	Serine/threonine-protein kinase PBS1	-2.03572
PGSC0003DMT400022214	M1AGE2	Uncharacterized protein	-2.02953
PGSC0003DMT400081449	M1D4T7	CXE carboxylesterase	-2.02948
PGSC0003DMT400070176	M1CLS4	Magnesium chelatase (EC 6.6.1.1)	-2.02421
PGSC0003DMT400044542	M1BGC4	Integrin-linked protein kinase	-2.01749
PGSC0003DMT400076009	M1CW25	Uncharacterized protein	-2.01151
PGSC0003DMT400006759	M0ZRY0	Harpin-induced protein	-2.00864
PGSC0003DMT400053188	M1BUJ9	Uncharacterized protein	-2.00353
PGSC0003DMT400046864	M1BJS5	Cytochrome P450 71A4	-1.99505
PGSC0003DMT400078399	M1D014	E3 ubiquitin-protein ligase RHA2A	-1.99493
PGSC0003DMT400045920	M1BID8	Uncharacterized protein	-1.98984
PGSC0003DMT400010276	M0ZXS6	Triacylglycerol lipase	-1.98554
PGSC0003DMT400057690	M1C1H6	MYB transcription factor	-1.98206
PGSC0003DMT400022967	M1AHI8	Serine/threonine-protein kinase Nek8	-1.97949
PGSC0003DMT400050673	M1BQN6	Serine-threonine protein kinase, plant-type	-1.97722
PGSC0003DMT400028478	M1AR68	Uncharacterized protein	-1.97622
PGSC0003DMT400091938	M1DNR1	Major latex	-1.96695
PGSC0003DMT400009431	M0ZW89	IQ-domain 20	-1.96514
PGSC0003DMT400081244	M1D4F7	Phospholipase A1 (EC 3.1.1.-)	-1.96369
PGSC0003DMT400044559	M1BGD4	Xyloglucan endotransglucosylase/hydrolase (EC 2.4.1.207)	-1.95931
PGSC0003DMT400029181	M1ASD0	UDP-glucuronate 5-epimerase	-1.95659
PGSC0003DMT400038362	M1B6Q8	EDGP	-1.95171
PGSC0003DMT400045933	M1BIE7	AP2/ERF domain-containing transcription factor	-1.94843
PGSC0003DMT400007760	M0ZTH1	Uncharacterized protein	-1.94753
PGSC0003DMT400021059	M1AEJ1	1-acylglycerol-3-phosphate O-acyltransferase (EC 2.3.1.51)	-1.93529
PGSC0003DMT400074377	M1CTL4	Heat shock protein 90	-1.93192
PGSC0003DMT400053071	M1BUC2	NAD dependent epimerase	-1.92956
PGSC0003DMT400086007	M1DAS8	Extensin Ext1	-1.92745
PGSC0003DMT400012828	M1A1V3	UDP-glucose 4-epimerase (EC 5.1.3.-)	-1.92725
PGSC0003DMT400037336	M1B583	Heat shock cognate protein 80	-1.92613
PGSC0003DMT400073753	M1CSL6	Geraniol 10-hydroxylase	-1.92414
PGSC0003DMT400004735	M0ZNV7	Uncharacterized protein	-1.91904
PGSC0003DMT400063382	M1CAL0	Uncharacterized protein	-1.91876
PGSC0003DMT400078688	M1D0J6	Starch synthase V	-1.91674
PGSC0003DMT400046801	M1BJM9	F-box domain-containing protein	-1.91533
PGSC0003DMT400078461	M1D059	Heat shock protein binding protein	-1.91332
PGSC0003DMT400067358	M1CH54	Xyloglucan endotransglucosylase/hydrolase (EC 2.4.1.207)	-1.90716
PGSC0003DMT400077949	M1CZ37	CX9C domain-containing protein	-1.9069
PGSC0003DMT400085680	M1DA17	Ubiquitin-protein ligase	-1.90642
PGSC0003DMT400059329	M1C445	F-box domain-containing protein	-1.90298
PGSC0003DMT400041379	M1BBA8	Glutaredoxin	-1.90297
PGSC0003DMT400037956	M1B656	Uncharacterized protein	-1.89704
PGSC0003DMT400059934	M1C4X6	Uncharacterized protein	-1.89665
PGSC0003DMT400058325	M1C2H4	Glutaredoxin, grx	-1.89596
PGSC0003DMT400074944	M1CUE0	Uncharacterized protein	-1.8932
PGSC0003DMT400054667	M1BWP2	Argonaute protein group	-1.88002
PGSC0003DMT400075422	M1CV57	Plant synaptotagmin	-1.87787
PGSC0003DMT400089259	M1DHS8	Dimer_Tnp_hAT domain-containing protein	-1.87556
PGSC0003DMT400020637	M1ADU5	Serpin	-1.87504
PGSC0003DMT400042376	M1BCX8	Uncharacterized protein	-1.87457
PGSC0003DMT400061965	M1C8B7	Uncharacterized protein	-1.87028
PGSC0003DMT400061298	M1C7C4	Extensin Ext1	-1.8689
PGSC0003DMT400050123	M1BPT0	NFU4 (NFU domain protein 4)	-1.86688
PGSC0003DMT400028793	M1ARQ0	Peptide transporter	-1.86093
PGSC0003DMT400063430	M1CAN8	Uncharacterized protein	-1.85885
PGSC0003DMT400097405	M1E0K0	Unknow protein	-1.85616
PGSC0003DMT400053786	M1BVG7	Uncharacterized protein	-1.85528
PGSC0003DMT400005002	M0ZPB7	Pyridine nucleotide-disulfide oxidoreductase family protein	-1.85263
PGSC0003DMT400062327	M1C8W5	TCP domain class transcription factor	-1.84772
PGSC0003DMT400091474	M1DMP7	ERF1	-1.84519
PGSC0003DMT400071337	M1CNK7	Hsc70	-1.84302
PGSC0003DMT400083154	M1D6L2	Uncharacterized protein	-1.83793
PGSC0003DMT400084753	M1D7Z0	Uncharacterized protein	-1.82789
PGSC0003DMT400072148	M1CPS7	Ulp1 protease family, C-terminal catalytic domain containing protein	-1.81875
PGSC0003DMT400045765	M1BI67	Uncharacterized protein	-1.81499
PGSC0003DMT400011818	M1A085	Histidine kinase 1 plant	-1.80681
PGSC0003DMT400079617	M1D257	Uncharacterized protein	-1.80537
PGSC0003DMT400060810	M1C6G2	Uncharacterized protein	-1.80525
PGSC0003DMT400066830	M1CG98	Uncharacterized protein	-1.80335
PGSC0003DMT400090858	M1DLC4	Spotted leaf protein	-1.80119
PGSC0003DMT400062001	M1C8C6	Leucoanthocyanidin dioxygenase	-1.7994
PGSC0003DMT400031316	M1AVH9	White-brown-complex ABC transporter family	-1.7985
PGSC0003DMT400004021	M0ZMR5	CCHC-type domain-containing protein	-1.7886
PGSC0003DMT400051808	M1BS89	Peptidylprolyl isomerase (EC 5.2.1.8)	-1.78654
PGSC0003DMT400063104	M1CA26	Diacylglycerol kinase (DAG kinase) (EC 2.7.1.107)	-1.7833
PGSC0003DMT400011693	M0ZZZ2	Chitinase	-1.78184
PGSC0003DMT400056174	M1BZ36	Carbohydrate transporter	-1.77838
PGSC0003DMT400093841	M1DSU0	Uncharacterized protein	-1.77612
PGSC0003DMT400066282	M1CFA6	GATA transcription factor	-1.77493
PGSC0003DMT400049181	M1BND2	Uncharacterized protein	-1.77384
PGSC0003DMT400056617	M1BZP2	STS14 protein	-1.77275
PGSC0003DMT400047859	M1BLJ6	Uncharacterized protein	-1.7666
PGSC0003DMT400044701	M1BGJ1	Hexosyltransferase (EC 2.4.1.-)	-1.76429
PGSC0003DMT400006436	M0ZRB9	Uncharacterized protein	-1.76226
PGSC0003DMT400002991	M0ZKZ9	Tify domain-containing protein	-1.75928
PGSC0003DMT400026229	M1AMV6	Uncharacterized protein	-1.75748
PGSC0003DMT400031531	M1AVT4	Calcyclin-binding protein	-1.75337
PGSC0003DMT400011344	M0ZZF1	Peptidyl-prolyl cis-trans isomerase (PPIase) (EC 5.2.1.8)	-1.75014
PGSC0003DMT400060691	M1C6A2	Uncharacterized protein	-1.74923
PGSC0003DMT400003893	M0ZMH5	Uncharacterized protein	-1.74678
PGSC0003DMT400096564	M1DYR0	Hexosyltransferase (EC 2.4.1.-)	-1.74416
PGSC0003DMT400076500	M1CWV6	Actin-101	-1.74083
PGSC0003DMT400053498	M1BV16	Uncharacterized protein	-1.7408
PGSC0003DMT400034565	M1B0X2	Ubiquitin-protein ligase	-1.73984
PGSC0003DMT400057358	M1C0W8	Paramyosin	-1.73977
PGSC0003DMT400029049	M1AS54	Uncharacterized protein	-1.73778
PGSC0003DMT400076933	M1CXM1	Uncharacterized protein	-1.73363
PGSC0003DMT400055828	M1BYM1	E3 ubiquitin-protein ligase RMA1H1	-1.73246
PGSC0003DMT400017836	M1A9K1	Uncharacterized protein	-1.7275
PGSC0003DMT400019852	M1ACP4	Lipase	-1.72558
PGSC0003DMT400078753	M1D0N5	Uncharacterized protein	-1.72522
PGSC0003DMT400058592	M1C2Y2	F-box family protein	-1.72405
PGSC0003DMT400075205	M1CUS2	Anthocyanin acyltransferase	-1.72385
PGSC0003DMT400025602	M1ALQ3	Alpha-amylase (EC 3.2.1.1)	-1.7183
PGSC0003DMT400067628	M1CHK7	Glycosyltransferase, CAZy family GT47	-1.71718
PGSC0003DMT400049911	M1BPJ1	Cucumisin	-1.71554
PGSC0003DMT400028201	M1AQU1	Uncharacterized protein	-1.71484
PGSC0003DMT400033311	M1AYX7	Cytochrome P450	-1.71118
PGSC0003DMT400000546	M0ZGW9	MYBR domain class transcription factor	-1.71076
PGSC0003DMT400077345	M1CY93	XS domain-containing protein	-1.70513
PGSC0003DMT400066762	M1CG53	Uncharacterized protein	-1.70328
PGSC0003DMT400080154	M1D327	Protein kinase domain-containing protein	-1.70145
PGSC0003DMT400064508	M1CCH2	Holocarboxylase synthetase	-1.69767
PGSC0003DMT400066766	M1CG56	Glycine-rich protein	-1.6958
PGSC0003DMT400080933	M1D469	Peptidylprolyl isomerase (EC 5.2.1.8)	-1.695
PGSC0003DMT400053147	M1BUH2	Transcription factor	-1.69184
PGSC0003DMT400031601	M1AVW6	Ormdl	-1.69163
PGSC0003DMT400031775	M1AW74	Uncharacterized protein	-1.68569
PGSC0003DMT400015301	M1A5T2	Protein DETOXIFICATION (Multidrug and toxic compound extrusion protein)	-1.68463
PGSC0003DMT400012720	M1A1N5	Uncharacterized protein	-1.68399
PGSC0003DMT400062314	M1C8V8	Gibberellin 20-oxidase-1	-1.6799
PGSC0003DMT400025793	M1AM29	Ubiquitin-protein ligase	-1.67859
PGSC0003DMT400093189	M1DRF1	RD22	-1.67604
PGSC0003DMT400066855	M1CGB3	Cysteine-type peptidase	-1.67565
PGSC0003DMT400019147	M1ABN3	Aldo-keto reductase	-1.67335
PGSC0003DMT400002375	M0ZK12	AP2/ERF domain-containing transcription factor	-1.67088
PGSC0003DMT400069328	M1CKA9	Uncharacterized protein	-1.66939
PGSC0003DMT400034924	M1B1J0	Lipase	-1.66933
PGSC0003DMT400041789	M1BC01	GLABRA2 expression modulator	-1.66703
PGSC0003DMT400016426	M1A7M8	Uncharacterized protein	-1.66513
PGSC0003DMT400022072	M1AG46	Chlorophyll a-b binding protein, chloroplastic	-1.66465
PGSC0003DMT400045163	M1BH71	Uncharacterized protein	-1.66319
PGSC0003DMT400080005	M1D2U7	Pentatricopeptide repeat-containing protein	-1.66271
PGSC0003DMT400059466	M1C4A0	Uncharacterized protein	-1.66245
PGSC0003DMT400034181	M1B089	Reverse transcriptase	-1.66182
PGSC0003DMT400049354	M1BNK6	Uncharacterized protein	-1.66039
PGSC0003DMT400023621	M1AIP1	Slow walker 2	-1.66038
PGSC0003DMT400052301	M1BT56	Unknow protein	-1.657
PGSC0003DMT400000594	M0ZH00	Uncharacterized protein	-1.65546
PGSC0003DMT400004687	M0ZNT8	Placental protein 11	-1.65459
PGSC0003DMT400002768	M0ZKL9	Leucine-rich repeat extensin 3	-1.65371
PGSC0003DMT400048853	M1BMY4	Uncharacterized protein	-1.65305
PGSC0003DMT400071777	M1CPA3	Uncharacterized protein	-1.65241
PGSC0003DMT400088475	M1DG19	Uncharacterized protein	-1.65043
PGSC0003DMT400002569	M0ZKB2	S5A_REDUCTASE domain-containing protein	-1.65006
PGSC0003DMT400077696	M1CYS3	Uncharacterized protein	-1.64718
PGSC0003DMT400021142	M1AEP4	Class II small heat shock protein Le-HSP17.6	-1.64645
PGSC0003DMT400076510	M1CWW4	Uncharacterized protein	-1.64397
PGSC0003DMT400060137	M1C5A7	Uncharacterized protein	-1.6432
PGSC0003DMT400049703	M1BP72	Receptor associated protein	-1.64059
PGSC0003DMT400029694	M1ATA3	Thioredoxin-like 3-1, chloroplastic	-1.63883
PGSC0003DMT400050671	M1BQN5	Serine-threonine protein kinase, plant-type	-1.63816
PGSC0003DMT400023053	M1AHP2	Disease resistance protein	-1.63718
PGSC0003DMT400062138	M1C8J9	Ribulose bisphosphate carboxylase small chain (EC 4.1.1.39)	-1.63541
PGSC0003DMT400022656	M1AH07	Uncharacterized protein	-1.63449
PGSC0003DMT400075997	M1CW19	Uncharacterized protein	-1.63096
PGSC0003DMT400036930	M1B4I5	Electron transporter	-1.62914
PGSC0003DMT400079159	M1D1C4	Uncharacterized protein	-1.6267
PGSC0003DMT400000094	M0ZG36	R2r3-myb transcription factor	-1.62594
PGSC0003DMT400049669	M1BP52	Uncharacterized protein	-1.62364
PGSC0003DMT400085580	M1D9T5	Uncharacterized protein	-1.62285
PGSC0003DMT400079729	M1D2C3	Ornithine decarboxylase	-1.62108
PGSC0003DMT400004360	M0ZNB0	Ascorbate peroxidase	-1.62076
PGSC0003DMT400047996	M1BLR6	Rop guanine nucleotide exchange factor	-1.6188
PGSC0003DMT400022968	M1AHI8	Serine/threonine-protein kinase Nek8	-1.6185
PGSC0003DMT400097503	M1E0S0	BURP domain-containing protein	-1.61631
PGSC0003DMT400038169	M1B6F8	Hcr2-2A	-1.61512
PGSC0003DMT400025818	M1AM43	Uncharacterized protein	-1.615
PGSC0003DMT400078024	M1CZ95	FUS-interacting serine-arginine-rich protein 1	-1.61168
PGSC0003DMT400009196	M0ZVR4	Thaumatin protein	-1.61031
PGSC0003DMT400071868	M1CPG0	ORF64c	-1.60975
PGSC0003DMT400029487	M1ASW6	Uncharacterized protein	-1.60889
PGSC0003DMT400001377	M0ZIC6	Stress-associated protein 11	-1.6085
PGSC0003DMT400095727	M1DWY1	Uncharacterized protein	-1.60771
PGSC0003DMT400020834	M1AE57	Fasciclin-like AGP 13	-1.60761
PGSC0003DMT400024581	M1AKD3	Uncharacterized protein	-1.60589
PGSC0003DMT400014293	M1A3Z0	Mitochondrial carnitine/acylcarnitine carrier protein	-1.60327
PGSC0003DMT400023634	M1AIP9	Chaperonin Cpn60/TCP-1; Phosphatidylinositol-4-phosphate 5-kinase; Zinc finger, FYVE/PHD-type	-1.60108
PGSC0003DMT400080959	M1D481	Glycine-rich cell wall structural protein	-1.60069
PGSC0003DMT400001706	M0ZIY7	Histidine-containing phosphotransfer protein	-1.59869
PGSC0003DMT400058788	M1C3B6	DNAJ heat shock N-terminal domain-containing protein	-1.59703
PGSC0003DMT400092647	M1DQ87	Uncharacterized protein	-1.5965
PGSC0003DMT400063726	M1CB39	Pectinesterase (EC 3.1.1.11)	-1.59255
PGSC0003DMT400003924	M0ZMJ8	Triacylglycerol lipase	-1.59244
PGSC0003DMT400040083	M1B996	Anthranilate N-benzoyltransferase protein	-1.59018
PGSC0003DMT400030309	M1AU20	Extensin Ext1	-1.58934
PGSC0003DMT400022822	M1AHA2	Small GTP-binding protein	-1.58831
PGSC0003DMT400020678	M1ADX8	Hexosyltransferase (EC 2.4.1.-)	-1.58535
PGSC0003DMT400070695	M1CMJ9	PMD domain-containing protein	-1.58323
PGSC0003DMT400067321	M1CH28	MYB domain class transcription factor	-1.57965
PGSC0003DMT400069589	M1CKQ9	RNA binding protein	-1.57884
PGSC0003DMT400035498	M1B2C9	Leucine-rich repeat-containing protein	-1.57753
PGSC0003DMT400014518	M1A4D5	Uncharacterized protein	-1.57581
PGSC0003DMT400000571	M0ZGY7	C2 domain-containing protein	-1.57475
PGSC0003DMT400000445	M0ZGQ8	Digalactosyldiacylglycerol synthase 2, chloroplastic	-1.57449
PGSC0003DMT400032833	M1AY55	ATP binding protein	-1.57392
PGSC0003DMT400043399	M1BEK2	Uncharacterized histidine-rich protein DDB_G0274557	-1.5738
PGSC0003DMT400065841	M1CEP0	Pyridoxal-dependent decarboxylase, C-terminal sheet domain containing protein	-1.5734
PGSC0003DMT400078701	M1D0K5	DNA binding protein	-1.57335
PGSC0003DMT400058521	M1C2T1	PGR5 1A, chloroplastic	-1.57051
PGSC0003DMT400097200	M1E043	Threonyl-tRNA synthetase (EC 6.1.1.3)	-1.57023
PGSC0003DMT400054661	M1BWP1	Argonaute protein group	-1.56961
PGSC0003DMT400096430	M1DYE9	Axi 1 protein from Nicotiana tabacum	-1.56685
PGSC0003DMT400074585	M1CTX2	Uncharacterized protein	-1.5664
PGSC0003DMT400081417	M1D4R0	GATA transcription factor	-1.56585
PGSC0003DMT400025823	M1AM48	Uncharacterized protein	-1.56525
PGSC0003DMT400062624	M1C9B9	Uncharacterized protein	-1.56517
PGSC0003DMT400009666	M0ZWR1	Cellulase (EC 3.2.1.4)	-1.56507
PGSC0003DMT400040304	M1B9P7	Histone acetyltransferase (EC 2.3.1.48)	-1.56125
PGSC0003DMT400002591	M0ZKC0	Calcium-dependent protein kinase 3	-1.56056
PGSC0003DMT400053732	M1BVE2	Uncharacterized protein	-1.55871
PGSC0003DMT400073316	M1CRT4	Phospholipid N-methyltransferase	-1.55583
PGSC0003DMT400051952	M1BSI5	Uncharacterized protein	-1.55407
PGSC0003DMT400015810	M1A6M5	Pentatricopeptide repeat-containing protein	-1.55315
PGSC0003DMT400036665	M1B407	Allergen Pru p 1.06B	-1.55119
PGSC0003DMT400047639	M1BL57	Major facilitator superfamily domain-containing protein 5 (Molybdate transporter 2 homolog) (Molybdate-anion transporter)	-1.55112
PGSC0003DMT400068226	M1CIM9	Splicing factor U2af small subunit A	-1.55017
PGSC0003DMT400025218	M1AL61	Kinase	-1.54914
PGSC0003DMT400036991	M1B4L5	Uncharacterized protein	-1.54696
PGSC0003DMT400056167	M1BZ30	Multidrug resistance protein 1, 2	-1.54645
PGSC0003DMT400024267	M1AJS3	DnaJ	-1.54601
PGSC0003DMT400049875	M1BPG7	Arabinogalactan peptide 20	-1.54561
PGSC0003DMT400019419	M1AC21	Major Facilitator Superfamily protein	-1.5436
PGSC0003DMT400049803	M1BPC5	DNA binding protein	-1.54125
PGSC0003DMT400035842	M1B2V9	Receptor protein kinase	-1.53838
PGSC0003DMT400028031	M1AQK4	21kD protein (Pectinmethylesterase inhibitor)	-1.5373
PGSC0003DMT400063300	M1CAF3	O-fucosyltransferase family protein	-1.53685
PGSC0003DMT400027123	M1AP80	Bcl-2-associated athanogene	-1.53639
PGSC0003DMT400039270	M1B811	Cytochrome P450	-1.5357
PGSC0003DMT400047369	M1BKM2	Zinc finger protein	-1.53458
PGSC0003DMT400060263	M1C5H7	Osmotic stress-activated protein kinase	-1.53363
PGSC0003DMT400058176	M1C276	Uncharacterized protein	-1.53339
PGSC0003DMT400060578	M1C643	Armadillo repeat-containing protein	-1.5331
PGSC0003DMT400050067	M1BPR3	Annexin 11	-1.5322
PGSC0003DMT400045812	M1BI91	O-fucosyltransferase family protein	-1.53029
PGSC0003DMT400009840	M0ZX06	Uncharacterized protein	-1.53021
PGSC0003DMT400035105	M1B1U2	Pto-like serine/threonine kinase	-1.52812
PGSC0003DMT400047641	M1BL59	Major facilitator superfamily domain-containing protein 5 (Molybdate transporter 2 homolog) (Molybdate-anion transporter)	-1.52809
PGSC0003DMT400077745	M1CYV1	VARLMGL domain-containing protein	-1.52738
PGSC0003DMT400019884	M1ACR5	Uncharacterized protein	-1.52526
PGSC0003DMT400055550	M1BY49	21kD protein	-1.52462
PGSC0003DMT400064813	M1CCY3	Uncharacterized protein	-1.52393
PGSC0003DMT400022655	M1AH06	Uncharacterized protein	-1.52351
PGSC0003DMT400080148	M1D326	Uncharacterized protein	-1.52343
PGSC0003DMT400016991	M1A8F7	Uncharacterized protein	-1.51798
PGSC0003DMT400095861	M1DX72	RING-type E3 ubiquitin transferase (EC 2.3.2.27)	-1.51686
PGSC0003DMT400043446	M1BEM6	Uncharacterized protein	-1.51475
PGSC0003DMT400019385	M1AC07	Uncharacterized protein	-1.51331
PGSC0003DMT400002273	M0ZJV4	Quinonprotein alcohol dehydrogenase	-1.51184
PGSC0003DMT400061841	M1C846	Xyloglucan endotransglucosylase/hydrolase (EC 2.4.1.207)	-1.50833
PGSC0003DMT400001029	M0ZHR6	Mrp protein	-1.50563
PGSC0003DMT400020227	M1AD50	DNA-binding protein phosphatase 2C	-1.50321
PGSC0003DMT400054669	M1BWP3	Argonaute protein group	-1.50249
PGSC0003DMT400037224	M1B508	Uncharacterized protein	-1.50172
PGSC0003DMT400004238	M0ZN42	PDE320	-1.50072
PGSC0003DMT400058676	M1C339	Loganic acid methyltransferase	-1.49799
PGSC0003DMT400066534	M1CFP6	Auxin and ethylene responsive GH3	-1.49709
PGSC0003DMT400067657	M1CHN2	B-box zinc finger protein 5 (CONSTANS)	-1.48754
PGSC0003DMT400032085	M1AWU1	24 kDa seed maturation protein	-1.48752
PGSC0003DMT400016320	M1A7G4	Protein DETOXIFICATION (Multidrug and toxic compound extrusion protein)	-1.4846
PGSC0003DMT400008016	M0ZTW8	Flavonol synthase/flavanone 3-hydroxylase	-1.48296
PGSC0003DMT400049998	M1BPN6	Annexin	-1.48187
PGSC0003DMT400025596	M1ALP7	CRAL-TRIO domain-containing protein	-1.47635
PGSC0003DMT400066061	M1CEY7	Uncharacterized protein	-1.47475
PGSC0003DMT400055731	M1BYE7	Uncharacterized protein	-1.47468
PGSC0003DMT400059990	M1C512	GATA transcription factor	-1.47366
PGSC0003DMT400061800	M1C815	Zinc finger protein	-1.47224
PGSC0003DMT400037218	M1B507	Uncharacterized protein	-1.47052
PGSC0003DMT400003898	M0ZMH8	Uncharacterized protein	-1.46988
PGSC0003DMT400019873	M1ACQ9	Uncharacterized protein	-1.46618
PGSC0003DMT400079399	M1D1S2	Rif1_N domain-containing protein	-1.46534
PGSC0003DMT400066337	M1CFE2	Cytochrome P450	-1.46498
PGSC0003DMT400035063	M1B1S2	Pyroglutamyl-peptidase I	-1.46436
PGSC0003DMT400047697	M1BLA0	Oligopeptide transporter OPT family	-1.46403
PGSC0003DMT400057360	M1C0W9	Paramyosin	-1.4611
PGSC0003DMT400078699	M1D0K4	DNA binding protein	-1.46092
PGSC0003DMT400049802	M1BPC4	DNA binding protein	-1.46061
PGSC0003DMT400079859	M1D2K9	Xyloglucan endotransglucosylase/hydrolase (EC 2.4.1.207)	-1.45974
PGSC0003DMT400046762	M1BJK1	Ubiquitin-protein ligase	-1.45609
PGSC0003DMT400070399	M1CM40	CC-NBS-LRR protein	-1.45503
PGSC0003DMT400065327	M1CDS6	Nitrate transporter	-1.45065
PGSC0003DMT400079860	M1D2K9	Xyloglucan endotransglucosylase/hydrolase (EC 2.4.1.207)	-1.44963
PGSC0003DMT400018959	M1ABF2	YA4	-1.44658
PGSC0003DMT400078357	M1CZY4	By genscan and genefinder	-1.44544
PGSC0003DMT400079170	M1D1C7	Uncharacterized protein	-1.44487
PGSC0003DMT400017700	M1A9B7	Protein DETOXIFICATION (Multidrug and toxic compound extrusion protein)	-1.44472
PGSC0003DMT400050122	M1BPS9	NFU4 (NFU domain protein 4)	-1.44425
PGSC0003DMT400022524	M1AGV4	S-antigen protein	-1.44189
PGSC0003DMT400002933	M0ZKX1	RuBisCO large subunit-binding protein subunit alpha, chloroplastic	-1.44001
PGSC0003DMT400036641	M1B3Z0	F-box family protein	-1.43942
PGSC0003DMT400063509	M1CAS1	SRC2	-1.43867
PGSC0003DMT400023014	M1AHL3	Metallothionein type 2 B	-1.43393
PGSC0003DMT400058224	M1C2A5	Hexosyltransferase (EC 2.4.1.-)	-1.43235
PGSC0003DMT400037492	M1B5H3	Inositol polyphosphate multikinase (EC 2.7.1.140) (EC 2.7.1.151)	-1.42864
PGSC0003DMT400009310	M0ZW04	Oxidoreductase-like domain-containing protein	-1.42784
PGSC0003DMT400066609	M1CFW0	Uncharacterized protein	-1.42602
PGSC0003DMT400057817	M1C1Q4	Uncharacterized protein	-1.42558
PGSC0003DMT400042388	M1BCY3	Uncharacterized protein	-1.42477
PGSC0003DMT400019012	M1ABH4	Uncharacterized protein	-1.42304
PGSC0003DMT400017486	M1A901	Serine/threonine-protein kinase bri1	-1.42122
PGSC0003DMT400060724	M1C6B1	Universal stress protein family protein	-1.41846
PGSC0003DMT400027155	M1APA4	Polyubiquitin	-1.41507
PGSC0003DMT400008498	M0ZUN2	ACI112	-1.41487
PGSC0003DMT400060815	M1C6G7	Resistance protein PSH-RGH6	-1.41289
PGSC0003DMT400037355	M1B599	Extracellular ligand-gated ion channel	-1.41203
PGSC0003DMT400022287	M1AGH4	Leucoanthocyanidin dioxygenase	-1.41123
PGSC0003DMT400009667	M0ZWR2	Endoglucanase (EC 3.2.1.4)	-1.41096
PGSC0003DMT400035311	M1B241	DNA repair helicase rad5,16	-1.41023
PGSC0003DMT400012912	M1A203	Uncharacterized protein	-1.40729
PGSC0003DMT400068964	M1CJR1	Tify domain-containing protein	-1.40714
PGSC0003DMT400003003	M0ZL08	RING zinc finger protein 1	-1.40587
PGSC0003DMT400063164	M1CA63	Germin-like protein	-1.40333
PGSC0003DMT400073853	M1CSS8	Dehydration-responsive element-binding protein 2G	-1.40282
PGSC0003DMT400067775	M1CHV6	Ferredoxin	-1.40133
PGSC0003DMT400083798	M1D759	Uncharacterized protein	-1.39828
PGSC0003DMT400036095	M1B3A2	Fimbrin	-1.39683
PGSC0003DMT400001296	M0ZI94	Uncharacterized protein	-1.39371
PGSC0003DMT400000694	M0ZH66	HB1	-1.39302
PGSC0003DMT400072958	M1CRA2	Transcription factor	-1.39246
PGSC0003DMT400076573	M1CWZ8	Ethylene-responsive transcriptional coactivator	-1.39195
PGSC0003DMT400091775	M1DND5	Laccase (EC 1.10.3.2) (Benzenediol:oxygen oxidoreductase) (Diphenol oxidase) (Urishiol oxidase)	-1.39167
PGSC0003DMT400018960	M1ABF3	YA4	-1.3909
PGSC0003DMT400084824	M1D850	Uncharacterized protein	-1.3876
PGSC0003DMT400018375	M1AAI2	Tonoplast intrinsic protein	-1.38708
PGSC0003DMT400015719	M1A6F8	Ubiquitin fusion degradaton protein	-1.38509
PGSC0003DMT400039271	M1B812	Cytochrome P450	-1.38266
PGSC0003DMT400037810	M1B5Y0	DUF4283 domain-containing protein	-1.38264
PGSC0003DMT400000353	M0ZGL1	Calcium-transporting ATPase, endoplasmic reticulum-type	-1.38026
PGSC0003DMT400047375	M1BKM8	KH domain containing protein	-1.37993
PGSC0003DMT400025808	M1AM39	Neutral ceramidase (EC 3.5.1.23)	-1.37814
PGSC0003DMT400028068	M1AQN2	Calmodulin-binding protein	-1.37725
PGSC0003DMT400024637	M1AKG1	Structural molecule	-1.3721
PGSC0003DMT400019875	M1ACR0	Dopamine beta-monooxygenase	-1.3715
PGSC0003DMT400016383	M1A7K9	Uncharacterized protein	-1.37124
PGSC0003DMT400036837	M1B4B5	Transcription factor TSRF1	-1.37062
PGSC0003DMT400029985	M1ATM5	Uncharacterized protein	-1.36966
PGSC0003DMT400000129	M0ZG53	Acyl-CoA thioesterase	-1.36918
PGSC0003DMT400032713	M1AXV7	Uncharacterized protein	-1.36861
PGSC0003DMT400068810	M1CJI9	Gibberellin 20-oxidase	-1.36681
PGSC0003DMT400077975	M1CZ57	FtsJ cell division protein	-1.36645
PGSC0003DMT400070136	M1CLR1	Acyl carrier protein	-1.36643
PGSC0003DMT400019469	M1AC56	Uncharacterized protein	-1.36521
PGSC0003DMT400053967	M1BVP2	Sesquiterpene synthase 2	-1.36517
PGSC0003DMT400032710	M1AXV6	Uncharacterized protein	-1.36509
PGSC0003DMT400042581	M1BDA2	Uncharacterized protein	-1.3642
PGSC0003DMT400069195	M1CK26	Calcium-binding protein	-1.35726
PGSC0003DMT400066172	M1CF49	RING-H2 finger protein	-1.35511
PGSC0003DMT400076648	M1CX55	UV-induced protein uvi31	-1.35465
PGSC0003DMT400006140	M0ZQW3	Chaperonin 21	-1.3546
PGSC0003DMT400023192	M1AHY3	Basic 7S globulin 2 small subunit	-1.35314
PGSC0003DMT400012338	M1A134	Uncharacterized protein	-1.34959
PGSC0003DMT400044536	M1BGB8	LRR receptor-like serine/threonine-protein kinase	-1.34497
PGSC0003DMT400067322	M1CH29	MYB domain class transcription factor	-1.34292
PGSC0003DMT400004650	M0ZNR8	Invertase inhibitor	-1.34077
PGSC0003DMT400069578	M1CKQ0	DNAJ protein	-1.33889
PGSC0003DMT400027787	M1AQ64	Uncharacterized protein	-1.33666
PGSC0003DMT400077746	M1CYV2	VARLMGL domain-containing protein	-1.33563
PGSC0003DMT400049791	M1BPB9	DNA binding protein	-1.33031
PGSC0003DMT400055192	M1BXI4	Calcium-transporting ATPase (EC 7.2.2.10)	-1.32986
PGSC0003DMT400041485	M1BBF9	Uncharacterized protein	-1.32885
PGSC0003DMT400013587	M1A318	Endonuclease/exonuclease/phosphatase	-1.32547
PGSC0003DMT400078767	M1D0P2	Little protein 1	-1.32525
PGSC0003DMT400015982	M1A6X5	Uncharacterized protein	-1.32477
PGSC0003DMT400000875	M0ZHH1	Salt responsive protein 2	-1.32441
PGSC0003DMT400058867	M1C3F2	Membrane protein	-1.32433
PGSC0003DMT400070680	M1CMJ0	B-box zinc finger protein 3 (CONSTANS)	-1.321
PGSC0003DMT400069670	M1CKW1	Uncharacterized protein	-1.3144
PGSC0003DMT400066410	M1CFJ2	Uncharacterized protein	-1.3096
PGSC0003DMT400077751	M1CYV5	Transcription factor	-1.30822
PGSC0003DMT400078782	M1D0Q3	VTC2	-1.3074
PGSC0003DMT400032715	M1AXV8	Uncharacterized protein	-1.30541
PGSC0003DMT400077934	M1CZ27	ZPT2-12	-1.30448
PGSC0003DMT400079286	M1D1K2	Methyltransferase (EC 2.1.1.-)	-1.30254
PGSC0003DMT400073731	M1CSK2	VQ domain-containing protein	-1.30196
PGSC0003DMT400047054	M1BK28	NADPH:adrenodoxin oxidoreductase, mitochondrial	-1.30142
PGSC0003DMT400057457	M1C136	Rab3 GTPase-activating protein catalytic subunit	-1.3011
PGSC0003DMT400056038	M1BYV6	Cell number regulator 2	-1.29836
PGSC0003DMT400000643	M0ZH27	Phragmoplastin	-1.29806
PGSC0003DMT400004785	M0ZNY9	Uncharacterized protein	-1.29684
PGSC0003DMT400032415	M1AXE3	Calmodulin binding protein	-1.29504
PGSC0003DMT400036990	M1B4L4	Acireductone dioxygenase	-1.29386
PGSC0003DMT400052944	M1BU61	BCL-2 binding anthanogene-1	-1.29356
PGSC0003DMT400005889	M0ZQJ1	Early-responsive to dehydration 4	-1.29304
PGSC0003DMT400052305	M1BT59	DNA-directed RNA polymerase subunit beta''	-1.29294
PGSC0003DMT400060783	M1C6F1	Leucine Rich Repeat	-1.29149
PGSC0003DMT400001567	M0ZIP8	Uncharacterized protein	-1.28765
PGSC0003DMT400077362	M1CYA8	Protein tyrosine	-1.28755
PGSC0003DMT400022650	M1AH02	Protein TIFY 5A	-1.28631
PGSC0003DMT400072562	M1CQJ6	Galactolipid galactosyltransferase	-1.28615
PGSC0003DMT400047308	M1BKI1	Uncharacterized protein	-1.28324
PGSC0003DMT400048241	M1BM48	Xyloglucan endotransglucosylase/hydrolase (EC 2.4.1.207)	-1.28199
PGSC0003DMT400038457	M1B6W5	Chloroplast zebra-necrosis protein	-1.28174
PGSC0003DMT400022948	M1AHH6	Mitochondrial acidic protein MAM33, mitochondrial	-1.28055
PGSC0003DMT400079523	M1D1Z7	Purple acid phosphatase (EC 3.1.3.2)	-1.27714
PGSC0003DMT400074842	M1CU92	Small rubber particle protein	-1.27655
PGSC0003DMT400063030	M1C9Y9	Transcription factor BIM1	-1.27419
PGSC0003DMT400078040	M1CZA6	NudC domain-containing protein 2	-1.27245
PGSC0003DMT400004087	M0ZMV4	Auxin-induced SAUR	-1.26401
PGSC0003DMT400038407	M1B6T6	Xyloglucan endotransglucosylase/hydrolase (EC 2.4.1.207)	-1.26307
PGSC0003DMT400026198	M1AMU2	PMR5N domain-containing protein	-1.26278
PGSC0003DMT400044259	M1BFW6	1-aminocyclopropane-1-carboxylate oxidase homolog	-1.26119
PGSC0003DMT400047571	M1BL06	Dehydration-responsive element-binding protein 2D	-1.26079
PGSC0003DMT400042096	M1BCI0	ATBET12	-1.26051
PGSC0003DMT400079209	M1D1F1	Phi-1 protein	-1.25957
PGSC0003DMT400063966	M1CBI6	Cytochrome P450 hydroxylase	-1.25921
PGSC0003DMT400040776	M1BAE1	Uncharacterized protein	-1.25874
PGSC0003DMT400024401	M1AK27	Cholinephosphate cytidylyltransferase	-1.25864
PGSC0003DMT400015796	M1A6L6	Uncharacterized protein	-1.25639
PGSC0003DMT400007608	M0ZTA2	Disease resistance protein	-1.25628
PGSC0003DMT400041918	M1BC72	Uncharacterized protein	-1.25621
PGSC0003DMT400028728	M1ARL4	RNA binding protein	-1.2554
PGSC0003DMT400014809	M1A4X3	Water channel protein	-1.25514
PGSC0003DMT400040051	M1B979	ATP binding protein	-1.25428
PGSC0003DMT400032624	M1AXQ2	Dehydration-responsive element-binding protein 1B	-1.25267
PGSC0003DMT400001323	M0ZIA2	Homeodomain leucine zipper protein	-1.25252
PGSC0003DMT400021866	M1AFT0	Major latex	-1.25214
PGSC0003DMT400077363	M1CYA9	Protein tyrosine	-1.25196
PGSC0003DMT400021384	M1AF14	LRR receptor-like serine/threonine-protein kinase FLS2	-1.25019
PGSC0003DMT400001860	M0ZJ73	Uncharacterized protein	-1.24959
PGSC0003DMT400067695	M1CHQ6	Bifunctional nitrilase/nitrile hydratase NIT4B	-1.24796
PGSC0003DMT400002770	M0ZKM1	Uncharacterized protein	-1.24666
PGSC0003DMT400024193	M1AJM7	Mads box protein	-1.24647
PGSC0003DMT400046516	M1BJ67	AP2/ERF domain-containing transcription factor	-1.24567
PGSC0003DMT400058007	M1C1Y9	Uncharacterized protein	-1.24469
PGSC0003DMT400048042	M1BLV6	Omega-6 fatty acid desaturase, chloroplastic	-1.24215
PGSC0003DMT400040307	M1B9P8	Cytochrome P450	-1.24194
PGSC0003DMT400078817	M1D0S7	Uncharacterized protein	-1.24141
PGSC0003DMT400067318	M1CH27	MYB domain class transcription factor	-1.24122
PGSC0003DMT400009324	M0ZW16	Pectinesterase (EC 3.1.1.11)	-1.24054
PGSC0003DMT400031340	M1AVI9	Nuclear receptor binding set domain containing protein 1, nsd	-1.23948
PGSC0003DMT400019325	M1ABX3	BRO1 domain-containing protein	-1.23803
PGSC0003DMT400020314	M1ADA0	Xyloglucan endotransglucosylase/hydrolase (EC 2.4.1.207)	-1.23408
PGSC0003DMT400068164	M1CIJ3	Uncharacterized protein	-1.23402
PGSC0003DMT400017059	M1A8I6	Ci21A protein	-1.23366
PGSC0003DMT400047305	M1BKI1	Uncharacterized protein	-1.23323
PGSC0003DMT400093862	M1DSV8	Uncharacterized protein	-1.23093
PGSC0003DMT400000644	M0ZH28	Phragmoplastin	-1.23063
PGSC0003DMT400074388	M1CTM0	Hydroxyproline-rich glycopeptide	-1.22946
PGSC0003DMT400034931	M1B1J3	C2 NT-type domain-containing protein	-1.2278
PGSC0003DMT400004084	M0ZMV1	Auxin-induced SAUR	-1.22743
PGSC0003DMT400071908	M1CPH1	GI12756	-1.2244
PGSC0003DMT400053750	M1BVE7	Tubulin beta chain	-1.22229
PGSC0003DMT400027156	M1APA4	Polyubiquitin	-1.22114
PGSC0003DMT400071230	M1CND9	Auxin:hydrogen symporter	-1.21926
PGSC0003DMT400022049	M1AG29	Sulfate/bicarbonate/oxalate exchanger and transporter sat-1	-1.21644
PGSC0003DMT400015945	M1A6V4	26S proteasome regulatory complex ATPase RPT3	-1.21519
PGSC0003DMT400064049	M1CBN2	Helicase domain-containing protein	-1.21426
PGSC0003DMT400023681	M1AIT6	Receptor kinase	-1.21423
PGSC0003DMT400079728	M1D2C2	Sucrose synthase	-1.21084
PGSC0003DMT400049496	M1BNV0	Uncharacterized protein	-1.21078
PGSC0003DMT400044704	M1BGJ5	Hexosyltransferase (EC 2.4.1.-)	-1.20923
PGSC0003DMT400008245	K9MBJ7	Glucan endo-1,3-beta-D-glucosidase (EC 3.2.1.39)	-1.20861
PGSC0003DMT400053954	M1BVN8	ADP-ribosyl cyclase/cyclic ADP-ribose hydrolase (EC 3.2.2.6)	-1.20839
PGSC0003DMT400034764	M1B189	GRAS1	-1.20808
PGSC0003DMT400052388	M1BTB2	O-fucosyltransferase family protein	-1.20675
PGSC0003DMT400071228	M1CND7	Auxin:hydrogen symporter	-1.20653
PGSC0003DMT400061104	M1C727	Hec1 protein	-1.20549
PGSC0003DMT400040543	M1BA16	Uncharacterized protein	-1.20537
PGSC0003DMT400071406	M1CNQ6	Acyl-CoA thioesterase	-1.20485
PGSC0003DMT400037853	M1B602	Uncharacterized protein	-1.20434
PGSC0003DMT400006886	M0ZS37	Protein G10	-1.20416
PGSC0003DMT400066827	M1CG96	Uncharacterized protein	-1.20087
PGSC0003DMT400065272	M1CDP2	Dof domain, zinc finger family protein	-1.199
PGSC0003DMT400000873	M0ZHH0	Serine/threonine-protein kinase	-1.19879
PGSC0003DMT400001058	M0ZHT9	Heat shock protein 70-3	-1.19828
PGSC0003DMT400044024	M1BFH8	ATP binding protein	-1.1954
PGSC0003DMT400042391	M1BCY6	Uncharacterized protein	-1.19521
PGSC0003DMT400060821	M1C6H0	1-phosphatidylinositol-4-phosphate 5-kinase (EC 2.7.1.68)	-1.19177
PGSC0003DMT400073281	M1CRQ6	Protein kinase domain-containing protein	-1.19072
PGSC0003DMT400054514	M1BWG9	Phospho-n-acetylmuramoyl-pentapeptide-transferase	-1.19047
PGSC0003DMT400037560	M1B5J8	Zinc finger family protein	-1.18991
PGSC0003DMT400035647	M1B2L6	ATP binding protein	-1.18988
PGSC0003DMT400057523	M1C185	FAD-linked oxidoreductase 1	-1.18944
PGSC0003DMT400025756	M1AM02	Cyclin B	-1.18919
PGSC0003DMT400077388	M1CYC8	Uncharacterized protein	-1.18787
PGSC0003DMT400015356	M1A5W5	Uncharacterized protein	-1.18774
PGSC0003DMT400023603	M1AIM7	FLZ-type domain-containing protein	-1.18579
PGSC0003DMT400037233	M1B513	Uncharacterized protein	-1.18248
PGSC0003DMT400038461	M1B6W7	Chloroplast zebra-necrosis protein	-1.18166
PGSC0003DMT400069641	M1CKU2	PB1 domain-containing protein	-1.18091
PGSC0003DMT400008624	M0ZUU6	Cytochrome P450	-1.18085
PGSC0003DMT400003894	M0ZMH6	Uncharacterized protein	-1.18082
PGSC0003DMT400012508	M1A1B9	Polyadenylate-binding protein	-1.17895
PGSC0003DMT400038499	M1B6Z4	Uncharacterized protein	-1.17553
PGSC0003DMT400044702	M1BGJ2	Hexosyltransferase (EC 2.4.1.-)	-1.17207
PGSC0003DMT400022474	M1AGS2	Avr9/Cf-9 rapidly elicited protein 76 (LEA2-1)	-1.17204
PGSC0003DMT400005872	M0ZQI2	Uncharacterized protein	-1.17195
PGSC0003DMT400042374	M1BCX7	Uncharacterized protein	-1.17013
PGSC0003DMT400080581	M1D3Q0	Heat shock 70 kDa protein	-1.17002
PGSC0003DMT400067509	M1CHE9	Bax inhibitor	-1.1693
PGSC0003DMT400021124	M1AEN4	Heat shock protein DnaJ	-1.16788
PGSC0003DMT400070005	M1CLJ9	Uncharacterized protein	-1.16721
PGSC0003DMT400015943	M1A6V4	26S proteasome regulatory complex ATPase RPT3	-1.16677
PGSC0003DMT400059474	M1C4A5	Uncharacterized protein	-1.16647
PGSC0003DMT400069733	M1CL10	AP2-domain DNA-binding protein	-1.1652
PGSC0003DMT400028725	M1ARL2	Chloroplast lumen common family protein	-1.16515
PGSC0003DMT400037558	M1B5J6	Zinc finger family protein	-1.16481
PGSC0003DMT400035059	M1B1R8	ATP binding protein	-1.16271
PGSC0003DMT400063107	M1CA29	Uncharacterized protein	-1.16222
PGSC0003DMT400015798	M1A6L8	Plant synaptotagmin	-1.16212
PGSC0003DMT400053881	M1BVL3	Plasma intrinsic protein 2,1	-1.16167
PGSC0003DMT400038411	M1B6T8	Xyloglucan endotransglucosylase/hydrolase (EC 2.4.1.207)	-1.16163
PGSC0003DMT400038410	M1B6T7	Xyloglucan endotransglucosylase-hydrolase XTH3	-1.16073
PGSC0003DMT400047368	M1BKM1	Uncharacterized protein	-1.15939
PGSC0003DMT400042520	M1BD63	PMD domain-containing protein	-1.15909
PGSC0003DMT400078163	M1CZI3	Heat shock cognate 70 kDa protein 1	-1.15822
PGSC0003DMT400082120	M1D5N9	N-acetyltransferase	-1.15725
PGSC0003DMT400047055	M1BK28	NADPH:adrenodoxin oxidoreductase, mitochondrial	-1.15647
PGSC0003DMT400014054	M1A3P0	Uncharacterized protein	-1.15455
PGSC0003DMT400049226	M1BNG1	18.1 kDa class I heat shock protein	-1.15406
PGSC0003DMT400007890	M0ZTP4	RHOMBOID-like protein (EC 3.4.21.-) (Rhomboid-like protein)	-1.15357
PGSC0003DMT400065511	M1CE48	Uncharacterized protein	-1.1532
PGSC0003DMT400087761	M1DEH9	Cell division protein ftsH	-1.14962
PGSC0003DMT400047003	M1BK06	Uncharacterized protein	-1.14857
PGSC0003DMT400030370	M1AU44	CASP-like protein	-1.14838
PGSC0003DMT400018832	M1AB76	TBZ17	-1.14821
PGSC0003DMT400002592	M0ZKC1	Calcium-dependent protein kinase 3	-1.14669
PGSC0003DMT400001036	M0ZHS1	Chromo domain-containing protein	-1.14554
PGSC0003DMT400073477	M1CS35	Uncharacterized protein	-1.14508
PGSC0003DMT400050556	M1BQI2	Heat shock protein 90	-1.14067
PGSC0003DMT400054413	M1BWA4	Uncharacterized protein	-1.13828
PGSC0003DMT400001033	M0ZHR9	Leucine-rich repeat extensin 3	-1.13716
PGSC0003DMT400019315	M1ABW5	Uncharacterized protein	-1.13674
PGSC0003DMT400010294	M0ZXT7	Heat shock factor protein HSF24	-1.13552
PGSC0003DMT400023623	M1AIP6	Chaperone protein dnaJ	-1.13518
PGSC0003DMT400042427	M1BD06	Uncharacterized protein	-1.13509
PGSC0003DMT400007895	M1AVU5	HSP transcription factor	-1.13493
PGSC0003DMT400056316	M1BZ99	Xyloglucan endotransglucosylase/hydrolase (EC 2.4.1.207)	-1.13461
PGSC0003DMT400014704	M1A4R3	Exonuclease	-1.13434
PGSC0003DMT400018546	M1AAU3	Cytochrome P450	-1.13409
PGSC0003DMT400037700	M1B5Q8	Uncharacterized protein	-1.13399
PGSC0003DMT400005891	M0ZQJ2	Early-responsive to dehydration 4	-1.13235
PGSC0003DMT400040834	M1BAH8	Procollagen-proline 4-dioxygenase (EC 1.14.11.2)	-1.13215
PGSC0003DMT400084735	M1D7X8	Stress associated endoplasmic reticulum protein	-1.13078
PGSC0003DMT400020223	M1AD46	UDP-glucuronate 5-epimerase	-1.13045
PGSC0003DMT400065559	M1CE89	NAC domain protein	-1.13025
PGSC0003DMT400079773	M1D2E8	PEThy;ZPT2-6	-1.12993
PGSC0003DMT400001936	M0ZJD0	Glucose-1-phosphate adenylyltransferase	-1.12676
PGSC0003DMT400077929	M1CZ25	Auxin-regulated protein	-1.12648
PGSC0003DMT400031629	M1AVY8	Uncharacterized protein	-1.1252
PGSC0003DMT400041133	M1BAY8	Heat shock 70 kDa protein	-1.12328
PGSC0003DMT400030424	M1AU85	Protein LRP16	-1.12165
PGSC0003DMT400055204	M1BXJ5	Uncharacterized protein	-1.12074
PGSC0003DMT400058671	M1C334	Xyloglucan:xyloglucosyl transferase (EC 2.4.1.207)	-1.11939
PGSC0003DMT400008569	M0ZUS0	Tuber-specific and sucrose-responsive element binding factor	-1.11754
PGSC0003DMT400005021	M0ZPC9	UPF0497 membrane protein 17	-1.11684
PGSC0003DMT400000986	M0ZHP2	Dehydration responsive element binding protein	-1.11659
PGSC0003DMT400081213	M1D4D7	Uncharacterized protein	-1.11621
PGSC0003DMT400055792	M1BYJ3	C2H2-type domain-containing protein	-1.11436
PGSC0003DMT400035554	M1B2G8	Uncharacterized protein	-1.11385
PGSC0003DMT400056986	M1C064	Chaperone protein DNAj	-1.1125
PGSC0003DMT400052320	M1BT67	Uncharacterized protein	-1.11174
PGSC0003DMT400041613	M1BBM2	Suppressor	-1.11125
PGSC0003DMT400060196	Q3HVN5	Dehydroascorbate reductase (Dehydroascorbate reductase-like protein)	-1.10972
PGSC0003DMT400015655	M1A6C6	Auxin-responsive protein	-1.10906
PGSC0003DMT400032187	M1AX10	Uncharacterized protein	-1.10843
PGSC0003DMT400057590	M1C1B8	Transcription factor	-1.10839
PGSC0003DMT400026857	M1ANT0	Zinc finger protein	-1.10307
PGSC0003DMT400058812	M1C3C5	Xylosyl transferase	-1.09756
PGSC0003DMT400091212	M1DM38	Kiwellin	-1.09554
PGSC0003DMT400091637	M1DN28	Ulp1 protease family, C-terminal catalytic domain containing protein	-1.09327
PGSC0003DMT400037093	M1B4S9	Tubulin beta chain	-1.09288
PGSC0003DMT400053159	M1BUI2	Allergen BRSn20	-1.09249
PGSC0003DMT400029257	M1ASH6	MYB transcription factor	-1.08938
PGSC0003DMT400035496	M1B2C9	Leucine-rich repeat-containing protein	-1.08904
PGSC0003DMT400005467	M0ZPX5	Purine transporter	-1.08803
PGSC0003DMT400082121	M1D5P0	N-acetyltransferase	-1.08712
PGSC0003DMT400064991	M1CD83	DnaJ	-1.0847
PGSC0003DMT400063662	M1CAZ9	Plastid CUL1	-1.0844
PGSC0003DMT400076318	M1CWJ1	WAT1-related protein	-1.08422
PGSC0003DMT400015797	M1A6L7	Plant synaptotagmin	-1.08347
PGSC0003DMT400078156	M1B9C1	Histone H4	-1.0816
PGSC0003DMT400008173	M0ZU74	Cinnamoyl-CoA reductase	-1.08095
PGSC0003DMT400062931	M1C9T1	RING-type E3 ubiquitin transferase (EC 2.3.2.27)	-1.08073
PGSC0003DMT400058318	M1C2H2	Uncharacterized protein	-1.08022
PGSC0003DMT400076408	M1CWP8	Putative ethylene responsive element binding protein 1	-1.07946
PGSC0003DMT400025972	M1AME8	Multicopper oxidase	-1.07929
PGSC0003DMT400057063	M1C0B2	RNA-binding protein	-1.07387
PGSC0003DMT400023085	M1AHR3	UDP-N-acetylglucosamine--peptide N-acetylglucosaminyltransferase SPINDLY	-1.07365
PGSC0003DMT400021123	M1AEN3	Glycosyltransferase (EC 2.4.1.-)	-1.0733
PGSC0003DMT400029793	M1ATE5	Hsp90 co-chaperone AHA1	-1.0727
PGSC0003DMT400069740	M1CL17	Multiple inositol polyphosphate phosphatase 1	-1.07038
PGSC0003DMT400001378	M0ZIC7	Stachyose synthase	-1.06911
PGSC0003DMT400014094	M1A3Q6	Cytochrome P450	-1.0688
PGSC0003DMT400057257	A0A0C4B0N5	Photosystem II 10 kDa polypeptide, chloroplastic	-1.06614
PGSC0003DMT400083875	M1D793	Ethylene-responsive RNA helicase	-1.06494
PGSC0003DMT400027553	M1APU1	Uncharacterized protein	-1.06468
PGSC0003DMT400083824	M1D772	Heat shock protein 40	-1.06446
PGSC0003DMT400026496	M1AN83	NRG1	-1.06194
PGSC0003DMT400002985	M0ZKZ5	Tify domain-containing protein	-1.06151
PGSC0003DMT400016034	M1A6Z2	Disease resistance protein SlVe2	-1.06117
PGSC0003DMT400062992	M1C9X4	Ribonucloprotein	-1.05832
PGSC0003DMT400010065	M0ZXE7	ADP-sugar diphosphatase	-1.05795
PGSC0003DMT400029174	M1ASC6	Tetratricopeptide repeat protein	-1.05663
PGSC0003DMT400065043	M1CDB5	Protein DETOXIFICATION (Multidrug and toxic compound extrusion protein)	-1.05658
PGSC0003DMT400016511	M1A7S2	Heat shock factor protein HSF30	-1.05628
PGSC0003DMT400019839	M1ACN4	Uncharacterized protein	-1.05624
PGSC0003DMT400046104	M1BIN3	Wound-induced protein 1	-1.05561
PGSC0003DMT400023246	M1AI09	Long cell-linked locus protein	-1.05511
PGSC0003DMT400065067	M1CDC2	AP2/ERF domain-containing transcription factor	-1.05506
PGSC0003DMT400067384	M1CH61	Storekeeper protein	-1.05371
PGSC0003DMT400065916	M1CET0	DCD domain-containing protein	-1.0524
PGSC0003DMT400021883	M1AFU6	Polygalacturonase inhibiting protein	-1.0488
PGSC0003DMT400002148	M0ZJQ3	Signal peptidase I	-1.04868
PGSC0003DMT400079206	M1D1E8	Phi-1 protein	-1.04742
PGSC0003DMT400062568	M1C992	Hypothetical plant protein	-1.04719
PGSC0003DMT400042097	M1BCI1	Lesion-inducing protein	-1.0465
PGSC0003DMT400044360	M1BG27	Zinc finger family protein	-1.0444
PGSC0003DMT400018519	M1AAS7	Magnesium-protoporphyrin IX monomethyl ester (oxidative) cyclase (EC 1.14.13.81)	-1.04331
PGSC0003DMT400040207	M1B9J0	ZPT2-13	-1.04307
PGSC0003DMT400069865	M1CLA1	AG-motif binding protein-2	-1.04254
PGSC0003DMT400024038	M1AJC6	Xyloglucan endotransglucosylase/hydrolase (EC 2.4.1.207)	-1.04234
PGSC0003DMT400003933	M0ZMK4	Beta-amylase (EC 3.2.1.2)	-1.04221
PGSC0003DMT400032345	M1AX95	Uncharacterized protein	-1.0422
PGSC0003DMT400034312	M1B0G8	Uncharacterized protein	-1.04197
PGSC0003DMT400053479	M1BV08	Aquaporin	-1.03934
PGSC0003DMT400006760	M0ZRY1	Harpin-induced protein	-1.03858
PGSC0003DMT400029678	M1AT90	Uncharacterized protein	-1.03813
PGSC0003DMT400037855	M1B604	Uncharacterized protein	-1.03386
PGSC0003DMT400024402	M1AK28	Cholinephosphate cytidylyltransferase	-1.03357
PGSC0003DMT400052380	M1BTA4	Uncharacterized protein	-1.03267
PGSC0003DMT400035061	M1B1S0	ATP binding protein	-1.03109
PGSC0003DMT400003337	M0ZLG8	ATCUL3/ATCUL3A/CUL3/CUL3A	-1.02733
PGSC0003DMT400009824	M0ZWZ6	Uncharacterized protein	-1.0273
PGSC0003DMT400025820	M1AM45	Uncharacterized protein	-1.02538
PGSC0003DMT400056515	M1BZJ5	Uncharacterized protein	-1.02459
PGSC0003DMT400030317	M1AU24	Germin-like protein	-1.02352
PGSC0003DMT400014241	M1A3W8	Sulfotransferase (EC 2.8.2.-)	-1.02197
PGSC0003DMT400076651	M1CX57	Vacuolar protein sorting-associated protein	-1.02169
PGSC0003DMT400044025	M1BFH9	ATP binding protein	-1.02139
PGSC0003DMT400024635	M1AKG0	F-box family protein	-1.02083
PGSC0003DMT400039186	M1B7W1	Copine	-1.01785
PGSC0003DMT400026987	M1ANZ3	Calcium-binding protein CML23	-1.01735
PGSC0003DMT400031803	M1AW99	Potassium channel tetramerization domain-containing protein	-1.01713
PGSC0003DMT400084736	M1D7X9	Stress associated endoplasmic reticulum protein	-1.01617
PGSC0003DMT400094795	M1DUW7	Photosystem Q(B) protein	-1.01486
PGSC0003DMT400017103	M1A8K6	DUF4283 domain-containing protein	-1.01364
PGSC0003DMT400059885	M1C4W1	AP2/ERF domain-containing transcription factor	-1.01209
PGSC0003DMT400020355	M1ADC7	NBS-LRR protein	-1.00818
PGSC0003DMT400072701	M1CQT1	S-adenosylmethionine synthase (EC 2.5.1.6)	-1.00626
PGSC0003DMT400038218	M1B6I1	Uncharacterized protein	-1.00197
PGSC0003DMT400063678	M1CB06	Rapid alkalinization factor 2	-1.0011
PGSC0003DMT400046527	M1BJ75	RING-type E3 ubiquitin transferase (EC 2.3.2.27)	-1.00056
PGSC0003DMT400076419	M1CWQ6	Rnf5	-1.00024
PGSC0003DMT400082004	M1D5G0	Restricted tev movement 1	-0.999541
PGSC0003DMT400012801	M1A1U0	CHCH domain containing protein	-0.998857
PGSC0003DMT400033890	M1AZW1	Calcium-transporting ATPase (EC 7.2.2.10)	-0.997453
PGSC0003DMT400018580	M1AAW6	SHSP domain-containing protein	-0.997158
PGSC0003DMT400033236	M1AYT4	C-4 sterol methyl oxidase	-0.996327
PGSC0003DMT400001335	M0ZIB1	IS10 transposase	-0.995823
PGSC0003DMT400023254	M1AI16	PIT1	-0.994351
PGSC0003DMT400076601	M1CX21	Molecular chaperone Hsp90-1	-0.993721
PGSC0003DMT400018189	M1AA68	Big map kinase/bmk	-0.993011
PGSC0003DMT400013037	M1A273	Beta-glucosidase	-0.992332
PGSC0003DMT400034958	M1B1K7	Histone H2A	-0.991693
PGSC0003DMT400069864	M1CLA0	AG-motif binding protein-2	-0.990579
PGSC0003DMT400070942	M1CMZ9	Uncharacterized protein	-0.990479
PGSC0003DMT400023629	M1AIP8	1-phosphatidylinositol-3-phosphate 5-kinase (EC 2.7.1.150)	-0.990334
PGSC0003DMT400006627	M0ZRQ8	Phospholipid-transporting ATPase (EC 7.6.2.1)	-0.989604
PGSC0003DMT400061169	M1C763	Osmotic stress-activated protein kinase	-0.989113
PGSC0003DMT400072959	M1CRA3	Transcription factor	-0.988627
PGSC0003DMT400000836	M0ZHE8	Protein cbxX, chromosomal	-0.987279
PGSC0003DMT400006441	M0ZRC3	3'-5' exonuclease	-0.985432
PGSC0003DMT400037813	M1B5Y1	Uncharacterized protein	-0.980976
PGSC0003DMT400044736	M1BGL3	Uncharacterized protein	-0.980353
PGSC0003DMT400037834	M1B5Z0	Mitochondrial dicarboxylate carrier protein	-0.980325
PGSC0003DMT400091261	M1DM74	Disease resistance protein	-0.98009
PGSC0003DMT400086496	M1DBW2	30S ribosomal protein S12, chloroplastic	-0.979656
PGSC0003DMT400006041	M0ZQQ9	Ethylene-responsive transcription factor	-0.979654
PGSC0003DMT400046645	M1BJE1	R2r3-myb transcription factor	-0.979617
PGSC0003DMT400004075	M0ZMU7	Auxin-induced SAUR	-0.978884
PGSC0003DMT400006151	M0ZQX0	Auxin response factor	-0.978321
PGSC0003DMT400056661	M1BZR3	Protein translocase	-0.977648
PGSC0003DMT400018331	M1AAF4	Cytochrome P450	-0.977527
PGSC0003DMT400047925	M1BLM9	Uncharacterized protein	-0.977215
PGSC0003DMT400016500	M1A7R3	Calmodulin binding protein	-0.976321
PGSC0003DMT400091127	M1DLY0	Uncharacterized protein	-0.976267
PGSC0003DMT400049881	M1BPG9	Delta-8 sphingolipid desaturase	-0.975003
PGSC0003DMT400026053	M1AMK3	S-adenosylmethionine decarboxylase proenzyme (EC 4.1.1.50)	-0.974505
PGSC0003DMT400082370	M1D5T6	RWP-RK domain-containing protein	-0.972289
PGSC0003DMT400034592	M1B0Z0	Myosin heavy chain, clone	-0.971972
PGSC0003DMT400044780	M1BGN7	NOI	-0.970885
PGSC0003DMT400013312	M1A2N2	Uncharacterized protein	-0.970698
PGSC0003DMT400094724	M1DUR5	FRIGIDA-like protein	-0.970008
PGSC0003DMT400076647	M1CX54	Tn7 reverse transcriptase	-0.966543
PGSC0003DMT400066755	M1CG47	Uncharacterized protein	-0.964534
PGSC0003DMT400013012	M1A259	Uncharacterized protein	-0.964381
PGSC0003DMT400032709	M1AXV5	Serine/arginine rich splicing factor	-0.962382
PGSC0003DMT400046466	M1BJ45	Pectinesterase (EC 3.1.1.11)	-0.961737
PGSC0003DMT400052553	M1BTL0	Protein DETOXIFICATION (Multidrug and toxic compound extrusion protein)	-0.960861
PGSC0003DMT400075723	M1CVM9	Polygalacturonase	-0.960583
PGSC0003DMT400025600	M1ALQ1	Alpha-amylase	-0.960329
PGSC0003DMT400025220	M1AL65	Kinase	-0.960288
PGSC0003DMT400044389	M1BG45	CASP-like protein	-0.958531
PGSC0003DMT400078368	M1CZZ3	Sarcoplasmic reticulum histidine-rich calcium-binding protein	-0.958279
PGSC0003DMT400054213	M1BVZ2	Uncharacterized protein	-0.95702
PGSC0003DMT400057642	M1C1F4	Uncharacterized protein	-0.956054
PGSC0003DMT400073138	M1CRL0	Integrin-linked protein kinase	-0.954728
PGSC0003DMT400059108	M1C3T6	Thioredoxin h	-0.954594
PGSC0003DMT400028069	M1AQN2	Calmodulin-binding protein	-0.954326
PGSC0003DMT400001835	M0ZJ64	Uncharacterized protein	-0.953204
PGSC0003DMT400041003	M1BAR7	Photosystem Q(B) protein	-0.952426
PGSC0003DMT400071300	M1CNH9	Uncharacterized protein	-0.950849
PGSC0003DMT400020657	M1ADW1	Kinesin heavy chain	-0.950433
PGSC0003DMT400049641	M1BP33	Uncharacterized protein	-0.949971
PGSC0003DMT400041796	M1BC06	1-aminocyclopropane-1-carboxylate oxidase	-0.948843
PGSC0003DMT400063546	M1CAS7	Rubber elongation factor protein	-0.945452
PGSC0003DMT400042377	M1BCX9	RSN1_7TM domain-containing protein	-0.945172
PGSC0003DMT400055907	M1BYR3	DNA binding protein	-0.94492
PGSC0003DMT400008346	M0ZUF7	Avr9/Cf-9 rapidly elicited protein 65	-0.943914
PGSC0003DMT400047170	M1BK77	E3 ubiquitin-protein ligase RMA1H1	-0.943675
PGSC0003DMT400069966	M1CLH8	WRKY transcription factor	-0.943482
PGSC0003DMT400079477	M1D1W6	Chaperone protein dnaJ	-0.942701
PGSC0003DMT400051882	M1BSD6	Uncharacterized protein	-0.942406
PGSC0003DMT400077346	M1CY94	XS domain-containing protein	-0.942077
PGSC0003DMT400005776	M0ZQF0	Zinc ion binding	-0.941437
PGSC0003DMT400049445	M1BNR8	DELLA domain GRAS family transcription factor rga	-0.940943
PGSC0003DMT400006421	M0ZRB2	Zinc finger protein	-0.93947
PGSC0003DMT400030265	M1ATY8	Chaperonin CPN60-2, mitochondrial	-0.938351
PGSC0003DMT400044356	M1BG23	Zinc finger family protein	-0.937609
PGSC0003DMT400006809	M0ZS05	Glycosyltransferase	-0.934241
PGSC0003DMT400004046	Q93X17	Snakin-2	-0.933824
PGSC0003DMT400079642	M1D271	Pentatricopeptide repeat-containing protein	-0.933781
PGSC0003DMT400003558	M0ZLX0	ATP binding protein	-0.932289
PGSC0003DMT400024847	M1AKP5	Aquaglyceroporin (Tonoplast intrinsic protein (Tipa))	-0.932281
PGSC0003DMT400026052	M1AMK3	S-adenosylmethionine decarboxylase proenzyme (EC 4.1.1.50)	-0.931903
PGSC0003DMT400031339	M1AVI8	Nuclear receptor binding set domain containing protein 1, nsd	-0.929617
PGSC0003DMT400000712	M0ZH75	Uncharacterized protein	-0.927314
PGSC0003DMT400017060	M1A8I6	Ci21A protein	-0.926144
PGSC0003DMT400032756	M1AXZ2	Erg-1	-0.921988
PGSC0003DMT400048740	M1BMU2	Calcium-transporting ATPase (EC 7.2.2.10)	-0.921885
PGSC0003DMT400023403	M1AIA3	Beta-glucanase	-0.921534
PGSC0003DMT400062257	M1C8S5	BRASSINOSTEROID INSENSITIVE 1-associated receptor kinase 1	-0.92144
PGSC0003DMT400000462	M0ZGS2	Remorin 2	-0.921305
PGSC0003DMT400077928	M1CZ24	Auxin-regulated protein	-0.919903
PGSC0003DMT400045089	M1BH27	Heat shock factor protein	-0.919555
PGSC0003DMT400076731	M1CXB0	RNA-binding region RNP-1 (RNA recognition motif)	-0.916307
PGSC0003DMT400074113	M1CT62	Uncharacterized protein	-0.916256
PGSC0003DMT400076955	M1CXN6	ATP binding protein	-0.914431
PGSC0003DMT400038349	M1B6P6	Glycerol-3-phosphate acyltransferase	-0.913754
PGSC0003DMT400079823	M1D2H9	Glucose-1-phosphate adenylyltransferase (EC 2.7.7.27) (ADP-glucose pyrophosphorylase)	-0.912997
PGSC0003DMT400073016	M1CRE1	Uncharacterized protein	-0.912834
PGSC0003DMT400053199	M1BUK6	B3 domain-containing protein	-0.911212
PGSC0003DMT400027538	M1APT0	Retrotransposon protein	-0.909782
PGSC0003DMT400042906	M1BDS2	RING-H2 finger protein ATL3C	-0.90847
PGSC0003DMT400019523	M1AC70	Uncharacterized protein	-0.905832
PGSC0003DMT400067717	M1CHR4	Uncharacterized protein	-0.90407
PGSC0003DMT400025332	M1ALA9	Uncharacterized protein	-0.903647
PGSC0003DMT400067243	M1CGY2	Mitogen-activated protein kinase kinase kinase	-0.902383
PGSC0003DMT400061837	M1C841	PRLI-interacting factor A	-0.901329
PGSC0003DMT400059447	M1C492	Uncharacterized protein	-0.900671
PGSC0003DMT400064862	M1CD10	AT14A	-0.900196
PGSC0003DMT400002189	M0ZJS1	Orcinol O-methyltransferase	-0.900188
PGSC0003DMT400037709	M1B5R5	Fiber protein Fb34	-0.899949
PGSC0003DMT400028179	M1AQS8	Uncharacterized protein	-0.899464
PGSC0003DMT400063996	M1CBJ9	Uncharacterized protein	-0.896739
PGSC0003DMT400060018	M1C535	F-box family protein	-0.894776
PGSC0003DMT400014633	M1A4L4	Uncharacterized protein	-0.894332
PGSC0003DMT400002723	M0ZKI8	Uncharacterized protein	-0.893764
PGSC0003DMT400057529	M1C188	B-box zinc finger protein 28 (COL domain class transcription factor)	-0.893558
PGSC0003DMT400045795	M1BI77	Arabinogalactan-protein	-0.893414
PGSC0003DMT400017568	M1A938	Stress-associated protein 4	-0.892658
PGSC0003DMT400068040	M1CIB9	AP2/ERF domain-containing transcription factor	-0.891217
PGSC0003DMT400009229	M0ZVU1	Ubiquitin carrier protein	-0.891121
PGSC0003DMT400018205	M1AA83	DUF641 domain-containing protein	-0.887736
PGSC0003DMT400011185	M0ZZ59	GDSL esterase/lipase	-0.886436
PGSC0003DMT400032181	M1AX06	Uncharacterized protein	-0.886336
PGSC0003DMT400082122	M1D5P1	N-acetyltransferase	-0.886246
PGSC0003DMT400088166	M1DFD3	BZIP DNA-binding protein	-0.882895
PGSC0003DMT400037080	M1B4S4	ATMYB4	-0.882307
PGSC0003DMT400064103	M1CBR4	12-oxophytodienoate reductase	-0.881019
PGSC0003DMT400073335	M1CRU9	Uncharacterized protein	-0.880292
PGSC0003DMT400004322	M0ZN87	Nt-rab6 protein	-0.87836
PGSC0003DMT400077674	M1CYR4	Protein cbxX, chromosomal	-0.876903
PGSC0003DMT400009391	M0ZW64	F-box protein	-0.876884
PGSC0003DMT400063031	M1C9Z0	Transcription factor BIM1	-0.875916
PGSC0003DMT400096782	M1DZ86	Calcium-transporting ATPase (EC 7.2.2.10)	-0.875798
PGSC0003DMT400063983	M1CBJ1	Uncharacterized protein	-0.875212
PGSC0003DMT400073071	M1CRG8	UNE1	-0.875179
PGSC0003DMT400003753	M0ZMA0	Uncharacterized protein	-0.874395
PGSC0003DMT400080715	M1D3V5	Non-LTR retroelement reverse transcriptase	-0.873548
PGSC0003DMT400072563	M1CQJ7	Galactolipid galactosyltransferase	-0.873339
PGSC0003DMT400047319	M1BKJ2	Diacylglycerol kinase variant A	-0.87333
PGSC0003DMT400010007	M0ZXB3	Uncharacterized protein	-0.871364
PGSC0003DMT400014595	M1A4I9	Carboxylic ester hydrolase	-0.869454
PGSC0003DMT400031769	M1AW72	1-amino-cyclopropane-1-carboxylate synthase	-0.86759
PGSC0003DMT400001701	M0ZIY3	CAPIP2	-0.867386
PGSC0003DMT400025590	M1ALP3	Phospholipase D (EC 3.1.4.4)	-0.864046
PGSC0003DMT400016899	M1A8B1	Receptor serine-threonine protein kinase	-0.863666
PGSC0003DMT400011987	M1A0H8	Uncharacterized protein	-0.863109
PGSC0003DMT400023432	M1AIC4	RNA polymerase sigma factor rpoD	-0.861865
PGSC0003DMT400058317	M1C2H1	Reverse transcriptase Ty1/copia-type domain-containing protein	-0.8616
PGSC0003DMT400019020	M1ABH8	Pre-mRNA-splicing factor cwc24	-0.861564
PGSC0003DMT400020408	M1ADF5	Uncharacterized protein	-0.858085
PGSC0003DMT400047469	M1BKT8	Uncharacterized protein	-0.857263
PGSC0003DMT400022995	M1AHK2	Uncharacterized protein	-0.85302
PGSC0003DMT400021616	M1AFF3	ATELC	-0.852743
PGSC0003DMT400075804	M1CVR0	Calcium ion binding protein	-0.850744
PGSC0003DMT400040098	M1B9A8	acidPPc domain-containing protein	-0.84877
PGSC0003DMT400000678	M0ZH56	Spotted leaf protein	-0.847931
PGSC0003DMT400026334	M1AN17	Retinoblastoma-binding protein	-0.847856
PGSC0003DMT400071272	M1CNG2	Uncharacterized protein	-0.847343
PGSC0003DMT400063009	M1C9Y0	Protease	-0.845535
PGSC0003DMT400064184	M1CBV7	Uncharacterized protein	-0.84378
PGSC0003DMT400071864	M1CPF4	Purine transporter	-0.843767
PGSC0003DMT400077090	M1CXV9	Uncharacterized protein	-0.843488
PGSC0003DMT400010095	M0ZXG8	Pentatricopeptide repeat-containing protein	-0.842616
PGSC0003DMT400081448	M1D4T6	CXE carboxylesterase	-0.839397
PGSC0003DMT400067508	M1CHE8	Uncharacterized protein	-0.838388
PGSC0003DMT400062558	M1C986	Uncharacterized protein	-0.83788
PGSC0003DMT400040295	M1B9P0	UDP-glucose:glucosyltransferase	-0.836225
PGSC0003DMT400025739	B5M4B1	Tubulin beta chain	-0.835671
PGSC0003DMT400000250	M0ZGD6	Protein UNUSUAL FLORAL ORGANS	-0.834794
PGSC0003DMT400043112	M1BE41	Light-induced protein, chloroplastic	-0.833013
PGSC0003DMT400078227	M1CZN9	Binding protein	-0.832189
PGSC0003DMT400057732	M1C1K1	Calmodulin binding protein	-0.831779
PGSC0003DMT400055205	M1BXJ5	Uncharacterized protein	-0.83177
PGSC0003DMT400052264	M1BT36	Phospholipase A1 (EC 3.1.1.-)	-0.831544
PGSC0003DMT400028938	M1ARX8	Purine transporter	-0.831265
PGSC0003DMT400002446	M0ZK45	TLC domain-containing protein	-0.830192
PGSC0003DMT400026077	M1AMM4	Calcium/calmodulin-dependent protein kinase CaMK3	-0.828869
PGSC0003DMT400026735	M1ANN3	Ubiquitin-protein ligase	-0.828595
PGSC0003DMT400071233	M1CNE1	Auxin:hydrogen symporter	-0.82833
PGSC0003DMT400042170	M1BCL9	Transcription factor TCP7	-0.827866
PGSC0003DMT400019524	M1AC71	Uncharacterized protein	-0.827619
PGSC0003DMT400010009	M0ZXB5	Uncharacterized protein	-0.826479
PGSC0003DMT400058292	M1C2F6	Glycosyltransferase family 92 protein (EC 2.4.1.-)	-0.824674
PGSC0003DMT400055263	M1BXP3	(Fragment)	-0.823803
PGSC0003DMT400092651	M1DQ90	DNA binding protein	-0.823081
PGSC0003DMT400017445	M1A8Y2	Glutamine--fructose-6-phosphate transaminase (isomerizing) (EC 2.6.1.16)	-0.821606
PGSC0003DMT400025616	M1ALQ7	Scythe/bat3	-0.821491
PGSC0003DMT400013442	M1A2V2	4a-hydroxytetrahydrobiopterin dehydratase (EC 4.2.1.96)	-0.819649
PGSC0003DMT400016998	M1A8G0	RING-type E3 ubiquitin transferase (EC 2.3.2.27)	-0.819571
PGSC0003DMT400017818	M1A9I4	Protein bem46	-0.819355
PGSC0003DMT400076149	M1CW86	Uncharacterized protein	-0.819156
PGSC0003DMT400054673	M1BWP7	Nectarin 5	-0.818603
PGSC0003DMT400018431	M1AAM1	UDP-apiose/xylose synthase	-0.817901
PGSC0003DMT400032154	M1AWZ7	Glutathione peroxidase	-0.816734
PGSC0003DMT400067472	M1CHB7	Avr9/Cf-9 rapidly elicited protein 1	-0.81622
PGSC0003DMT400049914	M1BPJ2	Ubiquitin carrier protein	-0.81622
PGSC0003DMT400079929	M1D2Q8	Non-specific lipid-transfer protein	-0.815848
PGSC0003DMT400053149	M1BUH4	Elicitor-inducible protein EIG-J7	-0.815826
PGSC0003DMT400072536	M1CQH4	KED	-0.815705
PGSC0003DMT400057730	M1C1J9	Calmodulin binding protein	-0.81202
PGSC0003DMT400017569	M1A938	Stress-associated protein 4	-0.810611
PGSC0003DMT400019416	M1AC18	DOF domain class transcription factor	-0.810061
PGSC0003DMT400011386	M0ZZH7	Paramyosin	-0.809007
PGSC0003DMT400034851	M1B1D8	Agenet domain-containing protein	-0.805695
PGSC0003DMT400063029	M1C9Y8	Transcription factor BIM1	-0.804598
PGSC0003DMT400024319	M1AJW6	GTP-binding protein	-0.804235
PGSC0003DMT400033339	M1AYZ2	Uncharacterized protein	-0.803565
PGSC0003DMT400041005	M1BAR8	EMB2734	-0.802306
PGSC0003DMT400058256	M1C2D0	Uncharacterized protein	-0.802048
PGSC0003DMT400023419	K7VPB9	Ubiquitin carrier protein (Ubiquitin-conjugating enzyme 8-like mRNA)	-0.800778
PGSC0003DMT400011537	M0ZZQ0	AP2 domain class transcription factor	-0.79924
PGSC0003DMT400039518	M1B8E7	Uncharacterized protein	-0.797968
PGSC0003DMT400068136	M1CII0	V-ATPase 69 kDa subunit (EC 7.1.2.2) (V-type proton ATPase catalytic subunit A) (Vacuolar proton pump subunit alpha)	-0.797474
PGSC0003DMT400090902	M1DLG1	Uncharacterized protein	-0.796982
PGSC0003DMT400032043	M1AWR0	Avr9/Cf-9 rapidly elicited protein 194	-0.794995
PGSC0003DMT400081235	M1D4F1	Optic atrophy 3 protein	-0.794862
PGSC0003DMT400004082	M0ZMV1	Auxin-induced SAUR	-0.794183
PGSC0003DMT400018218	M1AA90	Epidermis-specific secreted glycoprotein EP1	-0.792732
PGSC0003DMT400051795	M1BS80	Hexosyltransferase (EC 2.4.1.-)	-0.792527
PGSC0003DMT400035462	M1B2A7	Glycosyltransferase family 92 protein (EC 2.4.1.-)	-0.791746
PGSC0003DMT400012780	M1A1S5	Major intrinsic protein 1	-0.791572
PGSC0003DMT400069511	M1CKK6	Nam 1	-0.791351
PGSC0003DMT400066275	M1CFA3	Pentatricopeptide repeat-containing protein	-0.789569
PGSC0003DMT400055201	M1BXJ1	Protein TSSC4	-0.788732
PGSC0003DMT400041800	M1BC09	Early nodulin 20	-0.788263
PGSC0003DMT400060520	M1C620	Uncharacterized protein	-0.785592
PGSC0003DMT400072217	M1CPV7	WAT1-related protein	-0.784742
PGSC0003DMT400040247	M1B9L5	UDP-glucose:glucosyltransferase	-0.784062
PGSC0003DMT400037491	M1B5H3	Inositol polyphosphate multikinase (EC 2.7.1.140) (EC 2.7.1.151)	-0.781568
PGSC0003DMT400039290	M1B827	Bromodomain-containing protein	-0.781248
PGSC0003DMT400074127	M1CT71	Amine oxidase	-0.779817
PGSC0003DMT400071331	M1CNK2	Actin-97	-0.77446
PGSC0003DMT400041874	M1BC63	Acyl-[acyl-carrier-protein] desaturase (EC 1.14.19.-)	-0.773922
PGSC0003DMT400013135	M1A2C9	Uncharacterized protein	-0.771612
PGSC0003DMT400000504	M0ZGV0	Ubiquitin carrier protein	-0.769582
PGSC0003DMT400054615	M1BWM0	CASP-like protein	-0.769446
PGSC0003DMT400004086	M0ZMV3	Auxin-induced SAUR	-0.769342
PGSC0003DMT400001232	M0ZI46	OB-fold nucleic acid binding domain containing protein	-0.768687
PGSC0003DMT400008929	M0ZVA6	Nodulin	-0.768658
PGSC0003DMT400072481	M1CQD4	VQ	-0.765355
PGSC0003DMT400010772	M0ZYJ3	32 kDa thylakoid membrane protein	-0.764594
PGSC0003DMT400089336	M1DHY7	Calcium-transporting ATPase (EC 7.2.2.10)	-0.763294
PGSC0003DMT400074229	M1CTD1	Ovule receptor-like kinase 28	-0.760872
PGSC0003DMT400016324	M1A7G8	Glycosyltransferases (EC 2.4.-.-)	-0.759815
PGSC0003DMT400057740	M1C1K5	MAPK activating protein	-0.758777
PGSC0003DMT400057643	M1C1F5	Uncharacterized protein	-0.758112
PGSC0003DMT400020342	M1ADB8	Disease resistance protein Gpa2	-0.75756
PGSC0003DMT400076840	M1CXH3	Kinase	-0.757336
PGSC0003DMT400022116	M1AG81	Glycosyltransferase, CAZy family GT47	-0.756359
PGSC0003DMT400036580	M1B3V5	Cell growth-regulating nucleolar protein	-0.755057
PGSC0003DMT400020553	M1ADP5	S-RNase-binding protein	-0.752638
PGSC0003DMT400031718	M1AW38	Na(+)/H(+) antiporter	-0.752185
PGSC0003DMT400066581	M1CFT6	Protein binding / zinc ion binding	-0.750752
PGSC0003DMT400069613	M1CKR9	SMP-LTD domain-containing protein	-0.747863
PGSC0003DMT400002445	M0ZK46	TLC domain-containing protein	-0.747134
PGSC0003DMT400001776	M0ZJ24	Uncharacterized protein	-0.745658
PGSC0003DMT400011065	M0ZZ04	S-acyltransferase (EC 2.3.1.225) (Palmitoyltransferase)	-0.744666
PGSC0003DMT400018012	M1A9W5	PRIB5 protein	-0.744662
PGSC0003DMT400011673	M0ZZZ0	Epsin, N-terminal; ENTH/VHS	-0.741937
PGSC0003DMT400055884	M1BYQ2	Uncharacterized protein	-0.741891
PGSC0003DMT400013309	M1A2N1	Uncharacterized protein	-0.74157
PGSC0003DMT400079207	M1D1E9	Phi-1 protein	-0.741346
PGSC0003DMT400054516	M1BWH1	Uncharacterized protein	-0.739525
PGSC0003DMT400003339	M0ZLH0	ATCUL3/ATCUL3A/CUL3/CUL3A	-0.738754
PGSC0003DMT400079474	M1D1W3	BZIP transcription factor	-0.737995
PGSC0003DMT400079359	M1D1P4	Calmodulin	-0.737473
PGSC0003DMT400068120	M1CIH0	DNA-binding protein smubp-2	-0.73724
PGSC0003DMT400045937	M1BIE9	Uncharacterized protein	-0.736851
PGSC0003DMT400032023	M1AWP4	UBR-type domain-containing protein	-0.733728
PGSC0003DMT400041206	M1BB26	Uncharacterized protein	-0.733207
PGSC0003DMT400060280	M1C5I8	10kDa chaperonin (CPN10) protein	-0.732528
PGSC0003DMT400014597	M1A4J0	Carboxylic ester hydrolase	-0.731868
PGSC0003DMT400026155	M1AMR2	Uncharacterized protein	-0.731306
PGSC0003DMT400049613	M1BP17	Indole-3-acetic acid-amido synthetase GH3.6	-0.730264
PGSC0003DMT400054657	M1BWN7	RNA 3' terminal phosphate cyclase	-0.728967
PGSC0003DMT400015853	M1A6P9	Early-responsive to dehydration 7	-0.726575
PGSC0003DMT400056647	M1BZQ5	Myosin XI-2	-0.725732
PGSC0003DMT400003021	M0ZL21	PMR5N domain-containing protein	-0.725337
PGSC0003DMT400013651	B3F8F2	Glutaredoxin (Truncated NBS-LRR resistance protein)	-0.722769
PGSC0003DMT400055629	M1BY86	Chitinase	-0.72237
PGSC0003DMT400083063	M1D6E8	Ribulose bisphosphate carboxylase large chain (EC 4.1.1.39)	-0.72194
PGSC0003DMT400038416	M1B6U3	Uncharacterized protein	-0.721451
PGSC0003DMT400072972	M1CRA9	Uncharacterized protein	-0.721062
PGSC0003DMT400038357	M1B6Q3	Syntaxin	-0.721036
PGSC0003DMT400023645	M1AIR0	Ubiquitin conjugating enzyme 2	-0.720723
PGSC0003DMT400058922	M1C3I6	Beta-ketoacyl-ACP synthase II	-0.720065
PGSC0003DMT400086922	M1DCS9	AP2/ERF domain-containing transcription factor	-0.7193
PGSC0003DMT400056773	M1BZV8	DNA damage-binding protein	-0.718596
PGSC0003DMT400084286	M1D7Q0	Lrr receptor protein kinase	-0.715817
PGSC0003DMT400031653	M1AW01	N-rich protein	-0.71328
PGSC0003DMT400079157	M1D1C2	Phi-1 protein	-0.708666
PGSC0003DMT400029153	M1ASA9	Carboxypeptidase (EC 3.4.16.-)	-0.70659
PGSC0003DMT400021189	M1AER7	C2H2L domain class transcription factor	-0.700094
PGSC0003DMT400078816	M1D0S6	Uncharacterized protein	-0.696401
PGSC0003DMT400062236	M1C8R7	Inositol-1,4,5-triphosphate-5-phosphatase	-0.694844
PGSC0003DMT400054515	M1BWH0	Phospho-n-acetylmuramoyl-pentapeptide-transferase	-0.69252
PGSC0003DMT400001367	M0ZIB8	Metal ion binding protein	-0.69242
PGSC0003DMT400023716	M1AIV5	Uncharacterized protein	-0.691551
PGSC0003DMT400023482	M1AIF6	ADP-ribosylation factor	-0.690093
PGSC0003DMT400021452	M1AF54	Uncharacterized protein	-0.689548
PGSC0003DMT400004085	M0ZMV2	Auxin-induced SAUR	-0.689493
PGSC0003DMT400004688	M0ZNT9	Placental protein 11	-0.686295
PGSC0003DMT400059966	M1C4Z5	Thioredoxin F1, chloroplastic	-0.685278
PGSC0003DMT400067962	M1CI75	ADP-ribosyl cyclase/cyclic ADP-ribose hydrolase (EC 3.2.2.6)	-0.683876
PGSC0003DMT400021748	M1AFN3	SCL domain class transcription factor	-0.683529
PGSC0003DMT400009449	M0ZW98	Cytosolic purine 5-nucleotidase	-0.679693
PGSC0003DMT400038834	M1B7F6	C2	-0.678204
PGSC0003DMT400088126	M1DFA5	AT14A	-0.676204
PGSC0003DMT400016463	M1A7P4	Xyloglucan galactosyltransferase KATAMARI1	-0.675849
PGSC0003DMT400025561	M1ALM0	Microsomal prostaglandin E synthase 2 (EC 5.3.99.3) (Prostaglandin E synthase 2)	-0.675179
PGSC0003DMT400006325	M0ZR51	Plastid-encoded RNA polymerase subunit alpha (EC 2.7.7.6)	-0.67499
PGSC0003DMT400037868	M1B614	Aspartyl protease family protein	-0.673585
PGSC0003DMT400077364	M1CYB0	Protein tyrosine	-0.673229
PGSC0003DMT400008203	M0ZU91	NERD domain containing protein	-0.672019
PGSC0003DMT400037122	B3TPQ2	CRT binding factor 3	-0.671823
PGSC0003DMT400062959	M1C9V2	HT1 protein kinase	-0.670989
PGSC0003DMT400011804	M1A073	WAT1-related protein	-0.669252
PGSC0003DMT400042609	M1BDC1	Avr9/Cf-9 rapidly elicited protein 146	-0.664884
PGSC0003DMT400023732	M1AIW2	Ovule receptor-like kinase 28	-0.664604
PGSC0003DMT400066295	M1CFB3	DJ-1 family protein	-0.66212
PGSC0003DMT400038072	M1B6A5	N-acetylglucosaminyltransferase I	-0.660676
PGSC0003DMT400064031	M1CBM0	Chloroplast heat shock protein 70-2	-0.659102
PGSC0003DMT400069797	M1CL68	ER glycerol-phosphate acyltransferase	-0.658977
PGSC0003DMT400039879	M1B8X3	Mature anther-specific protein LAT61	-0.658322
PGSC0003DMT400010397	M0ZXZ2	DOF domain class transcription factor	-0.656056
PGSC0003DMT400079208	M1D1F0	Phi-1 protein	-0.654678
PGSC0003DMT400018409	M1AAK5	Peroxisomal membrane protein PEX16	-0.654415
PGSC0003DMT400001616	M0ZIT2	DNA-binding protein	-0.652045
PGSC0003DMT400004324	M0ZN89	ATP binding protein	-0.651465
PGSC0003DMT400008184	M0ZU81	Glycosyltransferase, CAZy family GT2	-0.650239
PGSC0003DMT400000266	M0ZGE8	TAF-2	-0.649936
PGSC0003DMT400063985	M1CBJ3	Uncharacterized protein	-0.648816
PGSC0003DMT400061758	M1C7Y9	Fiber protein Fb19	-0.648785
PGSC0003DMT400047159	M1BK71	Serine/threonine-protein kinase PBS1	-0.646078
PGSC0003DMT400006680	M0ZRT5	Developmental protein	-0.645207
PGSC0003DMT400038836	M1B7F8	C2	-0.643909
PGSC0003DMT400044353	M1BG20	Methyltransferase (EC 2.1.1.-)	-0.643691
PGSC0003DMT400036868	M1B4E1	Uncharacterized protein	-0.643266
PGSC0003DMT400078654	M1D0I1	Calcium-binding protein CML24	-0.642621
PGSC0003DMT400060875	M1C6K9	Uncharacterized protein	-0.641042
PGSC0003DMT400027257	M1APF4	Uncharacterized protein	-0.6382
PGSC0003DMT400033112	M1AYM2	Glycerol-3-phosphate dehydrogenase [NAD(+)] (EC 1.1.1.8)	-0.634773
PGSC0003DMT400026202	M1AMU4	PMR5N domain-containing protein	-0.63402
PGSC0003DMT400056985	M1C063	Chaperone protein DNAj	-0.632582
PGSC0003DMT400003537	M0ZLV6	Hexosyltransferase (EC 2.4.1.-)	-0.631891
PGSC0003DMT400000537	M0ZGW3	ATP binding protein	-0.629067
PGSC0003DMT400042496	M1BD49	Soluble starch synthase 3, chloroplastic/amyloplastic	-0.62669
PGSC0003DMT400016509	M1A7S1	Dymeclin	-0.625583
PGSC0003DMT400049649	M1BP38	Stromal membrane-associated protein	-0.625054
PGSC0003DMT400052088	M1BSS3	Ankyrin repeat-containing protein	-0.624143
PGSC0003DMT400052598	M1BTN2	Phospholipase A1 (EC 3.1.1.-)	-0.623069
PGSC0003DMT400066285	M1CFA9	Uncharacterized protein	-0.622875
PGSC0003DMT400042378	M1BCY0	Uncharacterized protein	-0.622518
PGSC0003DMT400061021	M1C6X4	Ribosome assembly factor mrt4	-0.62241
PGSC0003DMT400078760	M1D0P0	AAR2 protein family	-0.622046
PGSC0003DMT400010084	M0ZXF9	Stress-associated protein 6	-0.620213
PGSC0003DMT400063997	M1CBK0	Cytochrome c	-0.619233
PGSC0003DMT400068708	M1CJE1	Plasma membrane intrinsic protein PIP2	-0.619055
PGSC0003DMT400078616	M1D0F5	Uncharacterized protein	-0.619036
PGSC0003DMT400009549	M0ZWG9	Myosin heavy chain, striated muscle	-0.615665
PGSC0003DMT400038003	M1B673	Uncharacterized protein	-0.615598
PGSC0003DMT400056008	M1BYU4	Retinoblastoma-binding protein	-0.613987
PGSC0003DMT400032059	M1AWS4	Ubiquitin carrier protein	-0.607913
PGSC0003DMT400073651	M1CSE1	Ca2+ antiporter/cation exchanger	-0.607093
PGSC0003DMT400078224	M1CZN6	Beta-glucosidase (EC 3.2.1.21)	-0.606834
PGSC0003DMT400057633	M1C1E7	Epoxide hydrolase	-0.606429
PGSC0003DMT400020005	M1ACW5	ADP-ribosyl cyclase/cyclic ADP-ribose hydrolase (EC 3.2.2.6)	-0.60493
PGSC0003DMT400008312	M0ZUE0	Uncharacterized protein	-0.604594
PGSC0003DMT400032086	M1AWU2	Reticulon-like protein	-0.602438
PGSC0003DMT400027996	M1AQH6	Cellulose synthase (EC 2.4.1.12)	-0.602279
PGSC0003DMT400072761	M1CQW9	Ninja-family protein AFP2	-0.597817
PGSC0003DMT400033048	M1AYJ0	Transcription repressor (Ovate family protein)	-0.594187
PGSC0003DMT400015793	M1A6L5	Plant synaptotagmin	-0.592029
PGSC0003DMT400047537	M1BKY5	ABA 8'-hydroxylase CYP707A1	-0.591787
PGSC0003DMT400096083	M1DXN9	Autoinhibited calcium ATPase	-0.591162
PGSC0003DMT400000680	M0ZH58	RING-type E3 ubiquitin transferase (EC 2.3.2.27)	-0.588197
PGSC0003DMT400011153	M0ZZ44	Ptm1	-0.586281
PGSC0003DMT400053083	M1BUD0	Rhg4-like receptor kinase II	-0.584934
PGSC0003DMT400071379	M1CNN5	Cleavage and polyadenylation specificity factor	-0.583349
PGSC0003DMT400000222	M0ZGB1	Late embryogenesis (Lea)	-0.58286
PGSC0003DMT400010738	M0ZYH4	Leucine-rich repeat resistance protein	-0.578882
PGSC0003DMT400076490	M1CWV0	Uncharacterized protein	-0.576872
PGSC0003DMT400019487	M1AC61	Gb protein	-0.574893
PGSC0003DMT400034055	M1B031	Alkaline/neutral invertase (EC 3.2.1.26)	-0.574104
PGSC0003DMT400046938	M1BJW1	Uncharacterized protein	-0.571276
PGSC0003DMT400018994	M1ABG7	2-oxoglutarate/malate translocator, chloroplast	-0.570581
PGSC0003DMT400055905	M1BYR1	Thioredoxin h	-0.569446
PGSC0003DMT400024037	M1AJC5	Uncharacterized protein	-0.569195
PGSC0003DMT400039552	M1B8G4	NAD(P)H-quinone oxidoreductase subunit 2 A, chloroplastic	-0.561983
PGSC0003DMT400065840	M1CEN9	Protein COBRA	-0.561546
PGSC0003DMT400066286	M1CFB0	Dynamin	-0.557323
PGSC0003DMT400063773	M1CB80	DnaJ	-0.556416
PGSC0003DMT400023491	M1AIG5	TH1 domain-containing protein	-0.55461
PGSC0003DMT400083971	M1D7F9	Calmodulin	-0.552184
PGSC0003DMT400063576	P43349	Translationally-controlled tumor protein homolog (TCTP) (p23)	-0.55196
PGSC0003DMT400064773	M1CCW2	Cytochrome P450 CYP74C4	-0.548972
PGSC0003DMT400014778	M1A4V3	Uncharacterized protein	-0.54767
PGSC0003DMT400013088	M1A299	Uncharacterized protein	-0.546572
PGSC0003DMT400052958	M1BU67	Non-specific serine/threonine protein kinase (EC 2.7.11.1)	-0.545222
PGSC0003DMT400018061	M1A9Z3	3-phosphoshikimate 1-carboxyvinyltransferase (EC 2.5.1.19)	-0.542027
PGSC0003DMT400079641	M1D270	Peptidase	-0.539602
PGSC0003DMT400033559	M1AZB3	Cyclin	-0.538466
PGSC0003DMT400058587	M1C2X7	Dehydration-responsive element-binding protein 1B	-0.532289
PGSC0003DMT400063013	M1C9Y3	Pentatricopeptide repeat-containing protein	-0.531902
PGSC0003DMT400049441	M1BNR4	Heat shock cognate 70 kDa protein 2	-0.530384
PGSC0003DMT400008340	M0ZUF4	Serine/threonine protein kinase pk23	-0.529954
PGSC0003DMT400030113	M1ATR8	Inositol-tetrakisphosphate 1-kinase (EC 2.7.1.134)	-0.528357
PGSC0003DMT400004709	M0ZNU2	Glycine-rich protein	-0.528228
PGSC0003DMT400011781	M1A056	Fiber protein Fb2	-0.5282
PGSC0003DMT400084287	M1D7Q1	Lrr receptor protein kinase	-0.524644
PGSC0003DMT400074912	M1CUC4	NADH-ubiquinone oxidoreductase 49 kDa subunit	-0.523727
PGSC0003DMT400058833	M1C3D9	Poly(A)-specific ribonuclease (EC 3.1.13.4)	-0.522902
PGSC0003DMT400049986	M1BPN1	Cytochrome b6	-0.521615
PGSC0003DMT400053572	M1BV52	Cellulose synthase (EC 2.4.1.12)	-0.51197
PGSC0003DMT400055040	M1BX90	NC domain-containing protein	-0.511669
PGSC0003DMT400021639	M1AFG6	Srpk	-0.509315
PGSC0003DMT400004181	M0ZN12	Arginine decarboxylase (EC 4.1.1.19)	-0.504159
PGSC0003DMT400002448	M0ZK47	Xyloglucan galactosyltransferase KATAMARI1	-0.502637
PGSC0003DMT400076878	G1CC56	30S ribosomal protein S15, chloroplastic	-0.501133
PGSC0003DMT400014389	M1A453	Amsh	-0.500721
PGSC0003DMT400065028	M1CDA3	Small molecular weight G-protein 1	-0.498873
PGSC0003DMT400061840	M1C845	Vacuolar protein sorting-associated protein 28 homolog	-0.495854
PGSC0003DMT400026255	M1AMX3	PPPDE domain-containing protein	-0.493455
PGSC0003DMT400025653	M1ALT0	Catalase (EC 1.11.1.6)	-0.49136
PGSC0003DMT400068253	M1CIP4	Deacetylase	-0.4911
PGSC0003DMT400036103	M1B3A4	Endoplasmic reticulum transmembrane protein	-0.489039
PGSC0003DMT400046930	M1BJV8	Endoglucanase (EC 3.2.1.4)	-0.484381
PGSC0003DMT400008091	M0ZU17	Glutamyl-tRNA(Gln) amidotransferase subunit A	-0.483386
PGSC0003DMT400069910	M1CLD0	Plastidic phosphate translocator2	-0.482062
PGSC0003DMT400076868	M1CXI7	Uncharacterized protein	-0.478409
PGSC0003DMT400020038	M1ACX4	Uncharacterized protein	-0.477309
PGSC0003DMT400022278	M1AGH1	Programmed cell death protein	-0.473085
PGSC0003DMT400037403	M1B5C3	Polyubiquitin	-0.470809
PGSC0003DMT400025921	M1AMC8	BZIP transcription factor protein	-0.461833
PGSC0003DMT400033102	M1AYL7	Nuclear pore protein	-0.455968
PGSC0003DMT400052379	M1BTA3	Uncharacterized protein	-0.454519
PGSC0003DMT400005672	M0ZQ89	Deacetylase	-0.454415
PGSC0003DMT400056449	M1BZG1	Villin headpiece; Gelsolin region	-0.438545
PGSC0003DMT400076703	M1CX89	EF hand family protein	-0.428355
PGSC0003DMT400039787	M1B8S3	Bromodomain-containing protein	-0.427025
PGSC0003DMT400041008	M1BAR9	Uncharacterized protein	-0.420306
PGSC0003DMT400004961	M0ZP91	Rhodopsin	-0.416731
PGSC0003DMT400036648	M1B3Z6	WD-repeat protein	-0.409146

## Sheet: Down-Iwa
GeneID	Protein ID	Protein name	log2(FC)-Iwa
PGSC0003DMT400063306	M1CAF9	Uncharacterized protein	-2.82612
PGSC0003DMT400003871	M0ZMG0	4-coumarate--CoA ligase (EC 6.2.1.12)	-2.63754
PGSC0003DMT400006583	M0ZRM9	F-box domain-containing protein	-1.86037
PGSC0003DMT400022286	M1AGH3	LOB domain-containing protein	-2.36083
PGSC0003DMT400021911	M1AFV8	ATP binding protein	-2.52694
PGSC0003DMT400030315	M1AU22	2,4-dienoyl-CoA reductase	-2.17905
PGSC0003DMT400024693	M1AKI6	ATP binding protein	-2.36014
PGSC0003DMT400026490	M1AN78	Phospholipase A1 (EC 3.1.1.-)	-1.39272
PGSC0003DMT400065051	M1CDB9	Methyltransferase (EC 2.1.1.-)	-2.97611
PGSC0003DMT400028557	M1ARA9	Cytochrome P450 hydroxylase	-2.10587
PGSC0003DMT400005729	M0ZQC6	Uncharacterized protein	-1.01394
PGSC0003DMT400045398	M1BHL5	Potyviral capsid protein interacting protein 2a	-1.26033
PGSC0003DMT400048041	M1BLV5	Auxin:hydrogen symporter	-1.42853
PGSC0003DMT400014872	M1A517	NAC domain protein	-2.16098
PGSC0003DMT400044516	M1BGA8	Nematode resistance	-1.49158
PGSC0003DMT400030534	M1AUE0	Nitrate transporter	-3.40157
PGSC0003DMT400030121	M1ATS4	Branched-chain-amino-acid aminotransferase (EC 2.6.1.42)	-2.414
PGSC0003DMT400043090	M1BE25	Expansin	-1.05222
PGSC0003DMT400024535	M1AKA9	Periplasmic beta-glucosidase	-2.55213
PGSC0003DMT400056474	M1BZH2	Uncharacterized protein	-1.46522
PGSC0003DMT400056743	M1BZU9	Verticillium wilt resistance	-1.99122
PGSC0003DMT400026489	M1AN77	Phospholipase A1 (EC 3.1.1.-)	-1.64682
PGSC0003DMT400069298	M1CK89	Inositol polyphosphate-5-phosphatase	-3.22076
PGSC0003DMT400029113	M1AS88	Pentatricopeptide repeat-containing protein	-1.1677
PGSC0003DMT400008692	M0ZUY4	Arabinogalactan protein 2	-3.07705
PGSC0003DMT400027378	M1APL5	WRKY-A1244	-1.66074
PGSC0003DMT400032088	M1AWU4	Respiratory burst oxidase homolog protein A	-1.0531
PGSC0003DMT400034711	M1B161	Ubiquitin thiolesterase	-1.21769
PGSC0003DMT400083090	M1D6G9	dCTP pyrophosphatase 1 (EC 3.6.1.12)	-1.63055
PGSC0003DMT400074397	M1CTM6	AP2 domain-containing transcription factor	-1.85167
PGSC0003DMT400064542	M1CCJ5	Interferon-induced GTP-binding protein mx	-0.888039
PGSC0003DMT400000619	M0ZH19	Zinc finger (C3HC4-type RING finger) family protein	-1.28906
PGSC0003DMT400010110	M0ZXI0	RING-H2 finger protein ATL1L	-1.73933
PGSC0003DMT400000135	M0ZG59	Pentatricopeptide repeat-containing protein	-1.16351
PGSC0003DMT400090322	M1DK52	Pentatricopeptide repeat-containing protein	-1.21625
PGSC0003DMT400069198	Q307Z3	Fructokinase (Fructokinase-like)	-1.04169
PGSC0003DMT400057768	M1C1M1	Lrr receptor-linked protein kinase	-0.921358
PGSC0003DMT400065063	M1CDC1	L-idonate 5-dehydrogenase	-0.82247
PGSC0003DMT400030495	M1AUB8	Ent-kaurene oxidase	-1.56669
PGSC0003DMT400052795	M1BTZ1	Transferase	-1.84481
PGSC0003DMT400083124	M1D6J2	HIPL1 protein	-1.67881
PGSC0003DMT400071700	M1CP63	Xylem serine proteinase 1	-1.36744
PGSC0003DMT400002603	M0ZKD0	Sequence-specific DNA binding / transcription factor	-0.891136
PGSC0003DMT400051184	M1BRE2	JAR1	-1.28829
PGSC0003DMT400054864	M1BX01	Uncharacterized protein	-1.25563
PGSC0003DMT400045156	M1BH64	Abscisic acid receptor PYL1	-1.19755
PGSC0003DMT400054208	M1BVY8	Phytocyanin domain-containing protein	-2.83532
PGSC0003DMT400018295	M1AAD8	ALOG domain-containing protein	-1.21178
PGSC0003DMT400011387	M0ZZH8	Uncharacterized protein	-1.43169
PGSC0003DMT400042428	M1BD07	Peroxidase (EC 1.11.1.7)	-1.35006
PGSC0003DMT400004280	M0ZN62	Uncharacterized protein	-1.26216
PGSC0003DMT400014307	M1A400	Pentatricopeptide repeat-containing protein	-1.2024
PGSC0003DMT400007670	M0ZTD2	P20Sh148J07	-1.34577
PGSC0003DMT400092768	M1DQH6	Uncharacterized protein	-2.35739
PGSC0003DMT400053668	M1BVA9	Uncharacterized protein	-1.47082
PGSC0003DMT400059783	M1C4R1	NBS-LRR resistance protein	-1.12987
PGSC0003DMT400043200	M1BE88	MYB transcription factor MYB34	-0.974643
PGSC0003DMT400019864	M1ACQ2	Serine-threonine protein kinase, plant-type	-1.79776
PGSC0003DMT400044657	M1BGH0	CYP72A56	-1.30511
PGSC0003DMT400058160	M1C267	Uncharacterized protein	-1.5407
PGSC0003DMT400015761	M1A6J1	Cytochrome b561 and DOMON domain-containing protein	-2.00149
PGSC0003DMT400079607	M1D250	Protein disulfide isomerase (PDI) 3	-1.64216
PGSC0003DMT400022089	M1AG61	Uncharacterized protein	-0.785827
PGSC0003DMT400011731	M1A018	Receptor kinase 3	-1.13065
PGSC0003DMT400014688	M1A4Q6	Dipeptide epimerase (EC 5.1.1.-)	-1.07958
PGSC0003DMT400074935	M1CUD6	GATA transcription factor	-2.38613
PGSC0003DMT400053119	M1BUF0	Abscisic acid receptor PYL4	-2.09845
PGSC0003DMT400074993	M1CUG6	Calcium/calmodulin-dependent protein kinase kinase	-1.17454
PGSC0003DMT400009367	M0ZW44	Gast1	-1.84893
PGSC0003DMT400058270	M1C2D9	Glutathione s-transferase	-2.33793
PGSC0003DMT400072721	M1CQU1	Sulfotransferase (EC 2.8.2.-)	-1.2829
PGSC0003DMT400063790	M1CB90	GLTP domain-containing protein	-1.54278
PGSC0003DMT400052414	M1BTD3	Pentatricopeptide repeat-containing protein	-0.894949
PGSC0003DMT400001076	M0ZHV2	Xyloglucan endotransglucosylase/hydrolase (EC 2.4.1.207)	-1.67086
PGSC0003DMT400029656	M1AT76	Beta-glucosidase	-1.26985
PGSC0003DMT400042666	M1BDF9	Histidine tRNA 5'-guanylyltransferase	-0.929179
PGSC0003DMT400018675	M1AAY7	Leucine-rich repeat receptor kinase	-1.54572
PGSC0003DMT400023240	M1AI06	Uncharacterized protein	-0.757251
PGSC0003DMT400041856	M1BC49	Acetohydroxy-acid synthase small subunit	-0.958057
PGSC0003DMT400085741	M1DA65	Uncharacterized protein	-0.987861
PGSC0003DMT400070419	M1CM52	Disease resistance protein R3a	-1.81102
PGSC0003DMT400000597	M0ZH02	Mitochondrial carrier	-0.620564
PGSC0003DMT400064187	M1CBW0	SCL domain class transcription factor	-1.61363
PGSC0003DMT400059813	M1C4S2	LIGULELESS1 protein	-0.92843
PGSC0003DMT400081928	M1D5B5	Iaa-amino acid hydrolase 4	-1.01954
PGSC0003DMT400066521	M1CFN8	Formylglycinamide ribonucleotide amidotransferase (EC 6.3.5.3) (Formylglycinamide ribotide amidotransferase)	-1.03625
PGSC0003DMT400067740	M1CHT3	Protein phosphatase 1 regulatory subunit SDS22	-1.20362
PGSC0003DMT400001241	M0ZI53	Uncharacterized protein	-1.15459
PGSC0003DMT400011903	M1A0D1	Synaptotagmin	-0.712459
PGSC0003DMT400063791	M1CB91	GLTP domain-containing protein	-0.866882
PGSC0003DMT400002318	M0ZJX9	NAC domain protein	-0.955655
PGSC0003DMT400068892	M1CJM7	Brassinosteroid LRR receptor kinase	-1.11417
PGSC0003DMT400022802	M1AH86	P-type trefoil	-0.831423
PGSC0003DMT400047177	M1BK85	Beta-expansin 3	-0.934567
PGSC0003DMT400047609	M1BL33	GTP-binding protein alpha subunit, gna	-1.8153
PGSC0003DMT400004415	M0ZNE2	P70 protein	-1.50753
PGSC0003DMT400052433	M1BTE4	Ubiquitin-protein ligase	-1.11499
PGSC0003DMT400032631	M1AXQ8	SAUR family protein	-1.6539
PGSC0003DMT400076407	M1CWP7	Leucine-rich repeat family protein	-0.993819
PGSC0003DMT400060409	M1C5T7	Leucine-rich repeat receptor protein kinase EXS	-1.28054
PGSC0003DMT400066965	M1CGG1	Carotenoid cleavage dioxygenase 7	-1.73728
PGSC0003DMT400080722	M1D3W1	Polygalacturonase	-0.847046
PGSC0003DMT400071154	M1CN98	PSI subunit V	-1.5723
PGSC0003DMT400009621	M0ZWN0	Cytokinin dehydrogenase (EC 1.5.99.12)	-1.27063
PGSC0003DMT400073963	M1CSX5	Serine/threonine-protein kinase cdk9	-1.19048
PGSC0003DMT400074891	M1CUB1	Histidine decarboxylase	-0.597374
PGSC0003DMT400066248	M1CF91	Myosin heavy chain, fast skeletal muscle, embryonic	-1.57111
PGSC0003DMT400023239	M1AI05	Uncharacterized protein	-1.85533
PGSC0003DMT400061495	M1C7K6	Pectate lyase (EC 4.2.2.2)	-0.834729
PGSC0003DMT400047041	M1BK23	Pentatricopeptide repeat-containing protein	-0.923633
PGSC0003DMT400060401	M1C5T0	Calcium/calmodulin protein kinase	-1.53438
PGSC0003DMT400001745	M0ZJ08	Agmatine deiminase	-0.522257
PGSC0003DMT400079376	M1D1Q7	Uncharacterized protein	-0.779701
PGSC0003DMT400065856	M1CEQ2	Leucine rich repeat containing protein	-1.24806
PGSC0003DMT400049377	M1BNM1	Auxin influx transport protein	-1.01322
PGSC0003DMT400077648	M1CYP7	Nitrate reductase	-0.946101
PGSC0003DMT400058230	M1C2B1	Carboxypeptidase (EC 3.4.16.-)	-0.910186
PGSC0003DMT400009307	M0ZW01	Transcription factor	-0.755495
PGSC0003DMT400068821	M1CJJ2	Uncharacterized protein	-0.68795
PGSC0003DMT400062425	M1C923	Long-chain-alcohol oxidase (EC 1.1.3.20)	-1.24668
PGSC0003DMT400021026	M1AEG9	Glycosyltransferase (EC 2.4.1.-)	-2.15077
PGSC0003DMT400043110	M1BE39	Uncharacterized protein	-0.802285
PGSC0003DMT400075056	M1CUL1	Abscisic acid receptor PYL4	-0.686349
PGSC0003DMT400019314	M1ABW4	Phospholipid-transporting ATPase (EC 7.6.2.1)	-0.703144
PGSC0003DMT400076208	M1CWC8	Pleiotropic drug resistance protein 1	-0.91965
PGSC0003DMT400074847	M1CU97	Cytochrome P450	-1.19467
PGSC0003DMT400023324	M1AI60	Heat shock protein binding protein	-0.772896
PGSC0003DMT400028620	M1ARE2	Uncharacterized protein	-0.840308
PGSC0003DMT400022679	M1AH21	Major latex	-1.68656
PGSC0003DMT400071280	M1CNG5	WAT1-related protein	-1.60345
PGSC0003DMT400042819	M1BDN7	Cytochrome P450	-1.84851
PGSC0003DMT400033789	M1AZN6	Serine-threonine protein kinase, plant-type	-0.609391
PGSC0003DMT400018269	M1AAB9	Receptor protein kinase	-0.654498
PGSC0003DMT400074843	M1CU93	Meiotic asynaptic mutant 1	-1.80731
PGSC0003DMT400039850	M1B8V7	Serine/threonine-protein kinase PBS1	-0.702547
PGSC0003DMT400003353	M0ZLI0	60S ribosomal protein L34	-1.08522
PGSC0003DMT400021900	M1AFV4	AMP deaminase (EC 3.5.4.6)	-0.659629
PGSC0003DMT400021552	M1AFA9	Glutamate dehydrogenase	-1.70461
PGSC0003DMT400009605	M0ZWL4	Taxadien-5-alpha-ol O-acetyltransferase	-0.659651
PGSC0003DMT400031310	M1AVH3	ATP-binding cassette transporter	-1.96427
PGSC0003DMT400065133	M1CDG4	RING-type E3 ubiquitin transferase (EC 2.3.2.27)	-1.0429
PGSC0003DMT400062748	M1C9H7	Pentatricopeptide repeat-containing protein, mitochondrial	-1.03272
PGSC0003DMT400076591	M1CX14	WRKY transcription factor	-0.936432
PGSC0003DMT400008723	M0ZUZ6	Uncharacterized protein	-0.916052
PGSC0003DMT400032407	M1AXD7	Cell division protein kinase	-0.877321
PGSC0003DMT400063419	M1CAN1	Uncharacterized protein	-0.774123
PGSC0003DMT400070375	M1CM29	Ribonuclease P	-1.13937
PGSC0003DMT400084314	M1D7R4	Cytochrome P450 hydroxylase	-1.08844
PGSC0003DMT400088816	M1DGS6	Pentatricopeptide repeat-containing protein	-0.783414
PGSC0003DMT400021854	M1AFS5	Chlorophyll synthase	-0.618976
PGSC0003DMT400005732	M0ZQC7	Disease resistance protein BS2	-0.705868
PGSC0003DMT400015093	M1A5F8	Aspartic proteinase nepenthesin-2	-1.25909
PGSC0003DMT400048609	M1BMN3	Ccd1	-1.07386
PGSC0003DMT400064480	M1CCF5	Hypoxanthine phosphoribosyltransferase (EC 2.4.2.8)	-0.950828
PGSC0003DMT400050997	M1BR52	Serine-threonine protein kinase, plant-type	-1.14765
PGSC0003DMT400078776	M1D0P9	DNA binding protein	-1.6308
PGSC0003DMT400073431	M1CRZ7	60S ribosomal protein L7	-0.654746
PGSC0003DMT400042870	M1BDQ8	Cytochrome b561 and DOMON domain-containing protein	-1.35084
PGSC0003DMT400079360	M1D1P5	Uncharacterized protein	-0.606882
PGSC0003DMT400004773	M0ZNY1	Uncharacterized protein	-3.70931
PGSC0003DMT400019603	M1ACB3	Membrane protein	-2.17281
PGSC0003DMT400031406	M1AVM2	Cytochrome P450	-5.33523
PGSC0003DMT400004769	M0ZNX7	Uncharacterized protein	-3.55488
PGSC0003DMT400042825	M1BDP0	Cytochrome P450	-3.88739
PGSC0003DMT400056090	M1BYX6	Glycosyltransferase (EC 2.4.1.-)	-5.21793
PGSC0003DMT400036577	M1B3V2	Nodulation signaling pathway 1	-2.307
PGSC0003DMT400077631	M1CYN7	Uncharacterized protein	-2.6374
PGSC0003DMT400066536	M1CFP8	C2H2L domain class transcription factor	-1.76652
PGSC0003DMT400015246	M1A5P5	Aquaporin NIP1;1	-2.07565
PGSC0003DMT400040871	M1BAK5	Arsenite transport protein	-3.64782
PGSC0003DMT400009860	M0ZX19	Xyloglucan endotransglucosylase/hydrolase (EC 2.4.1.207)	-3.44158
PGSC0003DMT400045820	M1BI92	DNA binding protein	-2.84417
PGSC0003DMT400069922	M1CLE2	Uncharacterized protein	-2.77984
PGSC0003DMT400042824	M1BDN9	Uncharacterized protein	-3.01176
PGSC0003DMT400010658	M0ZYE3	Uncharacterized protein	-2.68774
PGSC0003DMT400059241	M1C407	Uncharacterized protein	-3.1418
PGSC0003DMT400080082	M1D2Z0	Polysacc_synt_4 domain-containing protein	-1.68662
PGSC0003DMT400037711	M1B5R6	LOB domain-containing protein	-2.55108
PGSC0003DMT400033911	M1AZW9	Amino acid binding protein	-1.44002
PGSC0003DMT400065046	M1CDB6	Littorine mutase/monooxygenase	-2.35657
PGSC0003DMT400049361	M1BNL1	Lysine--tRNA ligase (EC 6.1.1.6) (Lysyl-tRNA synthetase)	-1.8237
PGSC0003DMT400004772	M0ZNY0	C2 domain-containing protein	-2.5004
PGSC0003DMT400075869	M1CVU9	PLE	-1.55287
PGSC0003DMT400004770	M0ZNX8	Uncharacterized protein	-2.44206
PGSC0003DMT400034726	M1B167	Caffeic acid O-methyltransferase II	-3.37388
PGSC0003DMT400038867	M1B7I5	Sesquiterpene synthase	-2.23804
PGSC0003DMT400076367	M1CWL9	Proline-rich protein 1	-3.97267
PGSC0003DMT400067658	M1CHN3	Glutamate receptor	-2.16244
PGSC0003DMT400046778	M1BJL5	Serine-threonine protein kinase, plant-type	-2.16795
PGSC0003DMT400074028	M1CT08	Uncharacterized protein	-3.25115
PGSC0003DMT400089418	M1DI44	UDP-glucosyltransferase	-2.89845
PGSC0003DMT400024437	M1AK46	C2 domain-containing protein	-1.97514
PGSC0003DMT400020576	M1ADQ9	Glutamate-gated kainate-type ion channel receptor subunit GluR5	-2.79381
PGSC0003DMT400062866	M1C9N8	C2H2L domain class transcription factor	-2.19178
PGSC0003DMT400080229	M1D359	LRR receptor-like serine/threonine-protein kinase	-1.97828
PGSC0003DMT400081914	M1D5A0	Oxidoreductase, 2OG-Fe(II) oxygenase family protein	-2.00179
PGSC0003DMT400084228	M1D7L9	1-aminocyclopropane-1-carboxylate synthase 4	-3.16656
PGSC0003DMT400044055	M1BFJ1	Patatin (EC 3.1.1.-)	-3.38921
PGSC0003DMT400034837	M1B1C9	Non-specific serine/threonine protein kinase (EC 2.7.11.1)	-1.9585
PGSC0003DMT400065517	M1CE54	Peroxidase (EC 1.11.1.7)	-2.95519
PGSC0003DMT400056250	M1BZ68	O-methyltransferase 3	-2.1189
PGSC0003DMT400069734	M1CL11	Abscisic acid receptor PYL4	-2.63714
PGSC0003DMT400077723	M1CYU1	CC-NBS-LRR protein	-1.07317
PGSC0003DMT400053921	M1BVM5	Cysteine proteinase	-3.2315
PGSC0003DMT400067150	M1CGS5	TCP family transcription factor	-1.43339
PGSC0003DMT400072744	M1CQV6	Uncharacterized protein	-1.31992
PGSC0003DMT400070645	M1CMH4	Anthranilate N-benzoyltransferase protein	-3.42927
PGSC0003DMT400056116	M1BYZ2	Uncharacterized protein	-2.37201
PGSC0003DMT400047882	M1BLL1	Uncharacterized protein	-1.4412
PGSC0003DMT400012093	M1A0P9	Extensin	-3.93513
PGSC0003DMT400036485	M1B3Q0	Oligopeptide transporter	-2.16297
PGSC0003DMT400078657	M1D0I4	Uncharacterized protein	-1.7551
PGSC0003DMT400034192	M1B097	Ripening induced protein	-1.52734
PGSC0003DMT400095923	M1DXC0	O-methyltransferase	-2.12251
PGSC0003DMT400074550	M1CTV3	Uncharacterized protein	-1.35822
PGSC0003DMT400063264	M1CAC8	ERF transcription factor	-2.2865
PGSC0003DMT400034864	M1B1F1	WAT1-related protein	-2.01767
PGSC0003DMT400042194	M1BCN1	Resistance protein PSH-RGH7	-1.60582
PGSC0003DMT400060470	M1C5Y1	Amino acid binding protein	-1.36515
PGSC0003DMT400049775	M1BPB2	Ammonium transporter	-3.1368
PGSC0003DMT400003006	M0ZL11	Serine-threonine protein kinase, plant-type	-2.28784
PGSC0003DMT400020895	M1AE99	Kinase	-1.84972
PGSC0003DMT400028083	M1AQP3	Organ-specific protein P4	-2.79003
PGSC0003DMT400001575	M0ZIQ6	Cucumisin	-2.58445
PGSC0003DMT400032577	M1AXN5	Protein kinase domain-containing protein	-1.33002
PGSC0003DMT400024564	M1AKC6	Hemolysin	-2.27207
PGSC0003DMT400011464	M0ZZL2	Homeobox protein	-1.90479
PGSC0003DMT400039562	M1B8H2	UvrD-like helicase ATP-binding domain-containing protein	-1.18983
PGSC0003DMT400046075	M1BIM1	Signal recognition particle GTPase, FtsY	-2.37631
PGSC0003DMT400084932	M1D8E0	Aquaporin, MIP family, NIP subfamily	-3.69299
PGSC0003DMT400020839	M1AE60	Auxin response factor	-1.12686
PGSC0003DMT400022055	M1AG31	FLZ-type domain-containing protein	-2.23753
PGSC0003DMT400029553	M1AT01	Uncharacterized protein	-1.39433
PGSC0003DMT400027932	A4ZX83	ERF transcription factor	-2.01035
PGSC0003DMT400017573	M1A942	ATP binding protein	-0.988777
PGSC0003DMT400049383	M1BNM6	Laccase (EC 1.10.3.2) (Benzenediol:oxygen oxidoreductase) (Diphenol oxidase) (Urishiol oxidase)	-3.61181
PGSC0003DMT400067619	M1CHK4	GDU1	-2.54086
PGSC0003DMT400048498	M1BMI5	Nodulation receptor kinase	-1.11587
PGSC0003DMT400078051	M1CZB4	20G-Fe(II) oxidoreductase	-1.99344
PGSC0003DMT400012941	M1A223	S-locus receptor kinase	-1.32412
PGSC0003DMT400044659	M1BGH1	CYP72A56	-3.48235
PGSC0003DMT400072658	M1CQR0	Threonine dehydratase (EC 4.3.1.19) (Threonine deaminase)	-1.01298
PGSC0003DMT400047076	M1BK40	MYB domain class transcription factor	-2.59786
PGSC0003DMT400037886	M1B628	Glycosyltransferase (EC 2.4.1.-)	-1.39671
PGSC0003DMT400070642	M1CMH3	Anthranilate N-benzoyltransferase protein	-3.25859
PGSC0003DMT400028658	M1ARH0	Abscisic acid receptor PYL4	-1.8776
PGSC0003DMT400068062	M1CID7	Gamma-glutamylcyclotransferase family protein	-1.13396
PGSC0003DMT400040333	M1B9R4	F-box and wd40 domain protein	-1.24453
PGSC0003DMT400050725	M1BQQ6	Uncharacterized protein	-1.23394
PGSC0003DMT400041080	M1BAW2	Abscisic acid receptor PYL4	-2.402
PGSC0003DMT400036374	M1B3J8	Anthocyanin acyltransferase	-2.07214
PGSC0003DMT400067295	M1CH16	DNA binding protein	-1.94141
PGSC0003DMT400050646	M1BQM2	Glutaredoxin	-1.68274
PGSC0003DMT400017159	M1A8M5	Catechol O-methyltransferase	-2.67317
PGSC0003DMT400048524	M1BMJ2	Leucine-rich repeat receptor kinase	-1.76493
PGSC0003DMT400043468	M1BEN9	S-protein homolog	-1.85263
PGSC0003DMT400028683	M1ARI4	Cytochrome P450	-2.26142
PGSC0003DMT400017154	M1A8M3	Uncharacterized protein	-2.02701
PGSC0003DMT400020901	M1AEA1	LysM type receptor kinase	-2.53362
PGSC0003DMT400053618	M1BV77	Peroxidase (EC 1.11.1.7)	-2.54939
PGSC0003DMT400071115	M1CN80	(S)-2-hydroxy-acid oxidase (EC 1.1.3.15)	-1.42302
PGSC0003DMT400025588	M1ALP1	Tetracycline transporter	-1.71452
PGSC0003DMT400087671	M1DEA9	Pentatricopeptide repeat-containing protein	-1.59817
PGSC0003DMT400050474	M1BQC2	Pectinesterase (EC 3.1.1.11)	-1.83176
PGSC0003DMT400041762	M1BBY0	Purine permease	-1.56539
PGSC0003DMT400039179	M1B7V9	Cytochrome P450 71A4	-1.84122
PGSC0003DMT400069411	M1CKE9	Amine oxidase (EC 1.4.3.-)	-2.41443
PGSC0003DMT400024996	M1AKV8	Metal tolerance protein	-2.59556
PGSC0003DMT400030740	M1AUP6	1-aminocyclopropane-1-carboxylic acid oxidase	-1.37941
PGSC0003DMT400071265	M1CNF9	Leucine-rich repeat transmembrane protein kinase	-1.8449
PGSC0003DMT400087588	M1DE52	Leucine-rich repeat containing protein	-1.20772
PGSC0003DMT400062533	M1C976	Peroxidase (EC 1.11.1.7)	-3.34781
PGSC0003DMT400070421	M1CM53	Disease resistance protein R3a	-2.44045
PGSC0003DMT400056053	M1BYW4	Cc-nbs-lrr resistance protein	-2.04938
PGSC0003DMT400037720	M1B5S5	Zinc finger protein	-1.52522
PGSC0003DMT400003644	M0ZM25	UDP-glycosyltransferase	-2.3693
PGSC0003DMT400023800	M1AJ03	Acyltransferase	-3.43095
PGSC0003DMT400039185	M1B7W0	Cytochrome P450	-1.59566
PGSC0003DMT400047535	M1BKY3	GAST1 protein	-3.64838
PGSC0003DMT400042202	M1BCN2	Alanine-2-oxoglutarate aminotransferase 1	-1.49293
PGSC0003DMT400028546	M1ARA5	Cytochrome P450 hydroxylase	-1.61566
PGSC0003DMT400019711	M1ACG7	Urea active transporter	-2.8999
PGSC0003DMT400025148	M1AL32	1-aminocyclopropane-1-carboxylate oxidase	-1.9655
PGSC0003DMT400073610	M1CSC0	Kinase family protein	-1.68096
PGSC0003DMT400012948	M1A224	S-locus-specific glycoprotein S6	-1.40658
PGSC0003DMT400045855	M1BIA9	Homeobox protein	-2.08232
PGSC0003DMT400056456	M1BZG7	DUF4283 domain-containing protein	-1.22619
PGSC0003DMT400064878	M1CD20	Dehydration-responsive protein RD22	-1.70623
PGSC0003DMT400076758	M1CXC9	Type-a response regulator	-1.7255
PGSC0003DMT400017965	M1A9U1	B2 protein	-0.948394
PGSC0003DMT400044611	M1BGG4	ADP-ribosyl cyclase/cyclic ADP-ribose hydrolase (EC 3.2.2.6)	-1.5345
PGSC0003DMT400013704	M1A382	Sinapyl alcohol dehydrogenase 2	-1.92794
PGSC0003DMT400031965	M1AWK9	Auxin response factor	-2.31556
PGSC0003DMT400014832	M1A4Z1	Auxin-responsive protein	-1.20835
PGSC0003DMT400062272	M1C8T7	EDNR2GH7 protein	-1.25866
PGSC0003DMT400078670	M1D0I7	Endoribonuclease E	-1.29861
PGSC0003DMT400050821	M1BQY0	Disease resistance protein	-1.6084
PGSC0003DMT400001788	M0ZJ34	SIN3 component, histone deacetylase complex	-1.91977
PGSC0003DMT400030856	M1AUW4	Uncharacterized protein	-3.5142
PGSC0003DMT400055512	M1BY25	Glycosyltransferase (EC 2.4.1.-)	-1.44426
PGSC0003DMT400073014	M1CRD9	Uncharacterized protein	-1.29325
PGSC0003DMT400070247	M1CLV4	Ring finger protein	-1.69482
PGSC0003DMT400001928	M0ZJC5	Hydrolase, alpha/beta fold family protein	-2.11729
PGSC0003DMT400018995	M1ABG8	MYB20	-2.91066
PGSC0003DMT400022191	M1AGC8	Pentatricopeptide repeat-containing protein	-1.50791
PGSC0003DMT400074532	M1CTU5	CHP-rich zinc finger protein	-2.13698
PGSC0003DMT400063324	M1CAH2	Cytochrome P450	-1.48393
PGSC0003DMT400060733	M1C6B8	Glutamine synthetase (EC 6.3.1.2)	-1.53446
PGSC0003DMT400064027	M1CBL8	Non-specific serine/threonine protein kinase (EC 2.7.11.1)	-0.900526
PGSC0003DMT400065516	M1CE53	Peroxidase (EC 1.11.1.7)	-2.72249
PGSC0003DMT400056613	M1BZP1	Electron transporter	-2.19665
PGSC0003DMT400022743	M1AH57	Kinase	-2.34249
PGSC0003DMT400070503	M1CMA4	Plant disease resistant protein	-1.50706
PGSC0003DMT400007644	M0ZTB9	12-oxophytodienoate reductase	-1.55657
PGSC0003DMT400066399	M1CFI4	Nitrite reductase	-1.80172
PGSC0003DMT400030316	M1AU23	2,4-dienoyl-CoA reductase	-2.6914
PGSC0003DMT400027579	M1APV9	Salt overly sensitive 1	-1.04321
PGSC0003DMT400004435	M0ZNF5	Glycosyltransferases (EC 2.4.-.-)	-1.97163
PGSC0003DMT400016171	M1A782	Beta-glucosidase 01	-1.51081
PGSC0003DMT400032509	M1AXJ4	AT-hook motif nuclear-localized protein	-1.18111
PGSC0003DMT400000290	M0ZGG6	zinc_ribbon_12 domain-containing protein	-0.802282
PGSC0003DMT400069293	M1CK87	Uncharacterized protein	-3.27952
PGSC0003DMT400000080	M0ZG29	(+)-neomenthol dehydrogenase	-2.90946
PGSC0003DMT400002088	M0ZJL1	C2H2-type zinc finger protein	-1.12572
PGSC0003DMT400027353	M1APJ7	Orcinol O-methyltransferase	-1.92152
PGSC0003DMT400007661	M0ZTC7	Strictosidine synthase	-2.16777
PGSC0003DMT400083213	M1D6Q1	RING zinc finger protein	-1.5774
PGSC0003DMT400040712	M1BAA1	Copine I	-0.886843
PGSC0003DMT400072330	M1CQ34	Protein kinase	-1.17261
PGSC0003DMT400025150	M1AL33	1-aminocyclopropane-1-carboxylate oxidase	-1.38786
PGSC0003DMT400041850	M1BC44	Beta-hexosaminidase (EC 3.2.1.52)	-1.49144
PGSC0003DMT400049345	M1BNK4	ATP binding protein	-1.9806
PGSC0003DMT400056267	M1BZ79	Disease resistance protein	-1.04168
PGSC0003DMT400052839	M1BU22	Beta-amylase (EC 3.2.1.2)	-2.51071
PGSC0003DMT400074252	M1CTE6	Zinc finger protein	-1.51508
PGSC0003DMT400011139	M0ZZ36	Dienelactone hydrolase family protein	-1.54322
PGSC0003DMT400066909	M1CGD3	Kinase	-1.24602
PGSC0003DMT400050101	M1BPS3	Auxin-responsive protein	-0.908231
PGSC0003DMT400042507	M1BD56	Binding / calmodulin binding	-1.40988
PGSC0003DMT400016672	M1A807	L-ascorbate oxidase homolog	-2.77808
PGSC0003DMT400053941	M1BVN0	Putative bHLH transcription factor	-2.88165
PGSC0003DMT400089805	M1DIY8	EDS1_EP domain-containing protein	-1.74549
PGSC0003DMT400048065	M1BLW6	Uncharacterized protein	-3.22887
PGSC0003DMT400065102	M1CDE6	MYBR domain class transcription factor	-1.39943
PGSC0003DMT400076401	M1CWP2	Uncharacterized protein	-1.58942
PGSC0003DMT400029558	M1AT02	Uncharacterized protein	-1.51689
PGSC0003DMT400005785	M0ZQF5	ATP-binding cassette transporter	-2.16367
PGSC0003DMT400055239	M1BXM5	SHORT-ROOT protein	-0.885684
PGSC0003DMT400054594	M1BWK7	LRR receptor-like serine/threonine-protein kinase	-1.19746
PGSC0003DMT400002546	M0ZK98	Tetratricopeptide-like helical	-1.11561
PGSC0003DMT400032566	M1AXM9	PMEI domain-containing protein	-2.94246
PGSC0003DMT400004400	M0ZND7	Carboxypeptidase (EC 3.4.16.-)	-0.859772
PGSC0003DMT400078091	M1CZD2	ALOG domain-containing protein	-0.83082
PGSC0003DMT400048038	M1BLV2	Sugar transporter	-1.75466
PGSC0003DMT400018088	M1AA17	Serine carboxypeptidase	-1.30103
PGSC0003DMT400050919	M1BR29	Alkyl transferase (EC 2.5.1.-)	-1.5499
PGSC0003DMT400040357	M1B9S4	F-box domain containing protein	-1.43689
PGSC0003DMT400061843	M1C848	Expansin	-1.09942
PGSC0003DMT400047291	M1BKH1	Pentatricopeptide repeat-containing protein	-0.860099
PGSC0003DMT400040908	M1BAM3	Uncharacterized protein	-1.16411
PGSC0003DMT400002093	M0ZJL2	Protein kinase	-1.02857
PGSC0003DMT400075273	M1CUV3	GDU1	-1.63363
PGSC0003DMT400000795	M0ZHB7	Phosphotransferase (EC 2.7.1.-)	-1.11101
PGSC0003DMT400031082	M1AV64	NBS-coding resistance gene analog	-2.23504
PGSC0003DMT400032456	M1AXG9	Disease resistance protein	-1.16028
PGSC0003DMT400053102	M1BUF0	Abscisic acid receptor PYL4	-3.10446
PGSC0003DMT400083044	M1D6E3	Hypersensitive-induced reaction protein	-1.63162
PGSC0003DMT400044407	M1BG55	Desacetoxyvindoline 4-hydroxylase	-1.83232
PGSC0003DMT400063253	M1CAC0	Uncharacterized protein	-1.61479
PGSC0003DMT400067678	M1CHP5	Sarcosine oxidase	-1.3293
PGSC0003DMT400025938	M1AME1	Autoinhibited calcium ATPase	-1.50684
PGSC0003DMT400029550	M1ASZ9	Nucleic acid binding protein	-1.55601
PGSC0003DMT400061937	M1C8A1	Uncharacterized protein	-1.24362
PGSC0003DMT400050553	M1BQI1	Protein bem46	-1.61423
PGSC0003DMT400076558	M1CWZ0	Nodulin	-1.55777
PGSC0003DMT400047610	M1BL34	GTP-binding protein alpha subunit, gna	-0.799147
PGSC0003DMT400048179	M1BM24	Carbonyl reductase	-0.934493
PGSC0003DMT400063308	M1CAG1	Sulfotransferase (EC 2.8.2.-)	-2.13067
PGSC0003DMT400062698	M1C9F0	Uncharacterized protein	-1.6079
PGSC0003DMT400039763	M1B8Q2	Uncharacterized protein	-1.22222
PGSC0003DMT400014801	M1A4W6	ATP binding protein	-0.796498
PGSC0003DMT400065310	M1CDR2	Peptide transporter	-1.51225
PGSC0003DMT400068806	M1CJI6	Receptor-kinase	-2.34762
PGSC0003DMT400036628	M1B3Y0	Zinc finger protein	-1.51229
PGSC0003DMT400025118	M1AL10	Purine transporter	-1.31551
PGSC0003DMT400017056	M1A8I3	Cellulose synthase (EC 2.4.1.12)	-1.18582
PGSC0003DMT400026646	M1ANI0	Patellin-4	-1.97168
PGSC0003DMT400067168	M1CGT5	Uncharacterized protein	-1.58088
PGSC0003DMT400024448	M1AK50	Disease resistance protein R3a	-1.23253
PGSC0003DMT400026230	M1AMV7	Uncharacterized protein	-1.94771
PGSC0003DMT400032824	M1AY48	Protein kinase atn1	-0.921901
PGSC0003DMT400062515	M1C969	Peroxidase (EC 1.11.1.7)	-2.95445
PGSC0003DMT400042823	M1BDN8	Cytochrome P450	-2.50718
PGSC0003DMT400077052	M1CXU4	Sodium transporter hkt1	-1.81987
PGSC0003DMT400032138	M1AWY4	UDP-n-acetylmuramoylalanyl-d-glutamate--2, 6-diaminopimelate ligase	-1.22446
PGSC0003DMT400009297	M0ZVZ1	Cytochrome P450	-1.58946
PGSC0003DMT400009839	M0ZX05	Uncharacterized protein	-2.03372
PGSC0003DMT400013109	M1A2B6	DUF295 domain-containing protein	-1.62078
PGSC0003DMT400072740	M1CQV3	Heat shock protein binding protein	-2.31612
PGSC0003DMT400029320	M1ASL2	Uncharacterized protein	-2.03521
PGSC0003DMT400080046	M1D2W8	Cyclin	-1.52751
PGSC0003DMT400014780	M1A4V5	Uncharacterized protein	-1.98639
PGSC0003DMT400043403	M1BEK4	Uncharacterized protein	-1.08523
PGSC0003DMT400010652	M0ZYD7	PMR5N domain-containing protein	-1.37688
PGSC0003DMT400056666	M1BZR8	Metal ion binding protein	-1.59103
PGSC0003DMT400003477	M0ZLR7	Cytochrome P450 85A1	-1.21474
PGSC0003DMT400052431	M1BTE2	Ubiquitin thioesterase OTU1 (EC 3.4.19.12)	-0.779166
PGSC0003DMT400049349	M1BNK5	ATP binding protein	-1.71135
PGSC0003DMT400056182	M1BZ38	Carbohydrate transporter	-1.29867
PGSC0003DMT400055956	M1BYS7	1-aminocyclopropane-1-carboxylate oxidase	-0.926832
PGSC0003DMT400028204	M1AQU2	Exocyst subunit Exo70 family protein	-1.89359
PGSC0003DMT400053569	M1BV51	Oligopeptide transporter	-2.99732
PGSC0003DMT400067591	M1CHJ0	Uncharacterized protein	-1.5011
PGSC0003DMT400069632	M1CKT3	Pectate lyase (EC 4.2.2.2)	-2.17049
PGSC0003DMT400025951	M1AME2	Autoinhibited calcium ATPase	-2.03899
PGSC0003DMT400064369	M1CC88	NADPH-protochlorophyllide oxidoreductase (EC 1.3.1.33)	-1.61377
PGSC0003DMT400084733	M1D7X6	LIGULELESS1 protein	-0.834255
PGSC0003DMT400040287	M1B9N5	D1-type cyclin	-0.93517
PGSC0003DMT400014833	M1A4Z2	Cellulose synthase CslG	-2.56407
PGSC0003DMT400044819	M1BGQ6	Glucose-6-phosphate 1-dehydrogenase, chloroplastic	-1.27032
PGSC0003DMT400027343	M1APJ1	Uncharacterized protein	-1.9883
PGSC0003DMT400034925	M1B1J1	Uncharacterized protein	-0.995058
PGSC0003DMT400056612	M1BZP0	Homeodomain protein	-1.02576
PGSC0003DMT400061666	M1C7U6	WAT1-related protein	-2.82824
PGSC0003DMT400012991	M1A250	Anthranilate N-benzoyltransferase protein	-2.5554
PGSC0003DMT400078158	M1CZI0	Uncharacterized protein	-2.57425
PGSC0003DMT400059219	M1C3Z5	Leucine rich repeat receptor kinase	-1.63887
PGSC0003DMT400021779	M1AFP3	Protein arginine n-methyltransferase	-0.813779
PGSC0003DMT400024272	M1AJS6	Nucleic acid binding protein	-0.885532
PGSC0003DMT400009006	M0ZVF7	Phytoene dehydrogenase	-0.906152
PGSC0003DMT400032493	M1AXI0	Nitrate transporter	-2.29631
PGSC0003DMT400058635	M1C313	Aspartate kinase (EC 2.7.2.4)	-2.78433
PGSC0003DMT400041504	M1BBG5	Subtilisin-like protease	-1.97535
PGSC0003DMT400058643	M1C318	Disease resistance protein	-1.28038
PGSC0003DMT400014702	M1A4R2	Tetratricopeptide-like helical	-0.988966
PGSC0003DMT400062284	M1C8U4	Uncharacterized protein	-1.50019
PGSC0003DMT400058708	M1C358	Phosphoinositide-binding clathrin adaptor, N-terminal	-2.40202
PGSC0003DMT400031308	M1AVH1	ATP-binding cassette transporter	-1.81157
PGSC0003DMT400056119	M1BYZ4	Peroxidase (EC 1.11.1.7)	-1.59733
PGSC0003DMT400025839	M1AM63	Carboxypeptidase B2	-2.72591
PGSC0003DMT400024724	M1AKJ5	Specific tissue protein 2	-2.81448
PGSC0003DMT400076565	M1CWZ2	Nodulin	-1.95318
PGSC0003DMT400013832	M1A3E0	NAD(P)H dehydrogenase (quinone) (EC 1.6.5.2)	-2.32645
PGSC0003DMT400028851	M1ART7	CC-NBS-LRR resistance protein	-1.5249
PGSC0003DMT400074061	M1CT29	Protein kinase	-0.785417
PGSC0003DMT400039176	M1B7V8	Cytochrome P450 71A4	-1.68568
PGSC0003DMT400055123	M1BXE0	ATPAO5	-1.20403
PGSC0003DMT400090291	M1DK25	Pentatricopeptide repeat-containing protein	-1.07503
PGSC0003DMT400004496	M0ZNJ3	Pentatricopeptide repeat-containing protein	-1.16215
PGSC0003DMT400027356	M1APJ8	Activator of basal transcription	-0.880994
PGSC0003DMT400066977	M1CGG5	AP2/ERF domain-containing transcription factor	-1.49438
PGSC0003DMT400076435	M1CWR6	PHO2	-0.756655
PGSC0003DMT400039527	M1B8F4	Receptor kinase	-1.14052
PGSC0003DMT400053429	M1BUZ4	Resistance gene analog NBS6	-2.63219
PGSC0003DMT400042163	M1BCL2	3'-N-debenzoyl-2'-deoxytaxol N-benzoyltransferase	-1.76616
PGSC0003DMT400010593	M0ZYA9	Uncharacterized protein	-2.89846
PGSC0003DMT400052439	M1BTE5	Laccase (EC 1.10.3.2) (Benzenediol:oxygen oxidoreductase) (Diphenol oxidase) (Urishiol oxidase)	-2.90878
PGSC0003DMT400060189	M1C5D2	Uncharacterized protein	-1.35667
PGSC0003DMT400048251	M1BM53	Auxin efflux carrier component	-2.37895
PGSC0003DMT400026172	M1AMS7	BIPINNATA	-1.22357
PGSC0003DMT400017632	M1A980	Subtilase	-1.37281
PGSC0003DMT400016340	M1A7I3	Peroxidase (EC 1.11.1.7)	-1.45943
PGSC0003DMT400051200	M1BRF1	Uncharacterized protein	-1.52586
PGSC0003DMT400074890	M1CUB1	Histidine decarboxylase	-0.891386
PGSC0003DMT400014796	M1A4W3	Calmodulin binding protein	-1.33903
PGSC0003DMT400064205	M1CBX3	Uncharacterized protein	-1.50269
PGSC0003DMT400023904	M1AJ51	Pentatricopeptide repeat-containing protein	-0.826166
PGSC0003DMT400002036	M0ZJI4	Histidine-rich glycoprotein	-2.44202
PGSC0003DMT400039384	M1B874	BTB/POZ domain-containing protein	-1.47681
PGSC0003DMT400000943	K9MBD0	Glucan endo-1,3-beta-D-glucosidase (EC 3.2.1.39)	-1.12387
PGSC0003DMT400004934	M0ZP82	Pentatricopeptide repeat-containing protein, mitochondrial	-1.22772
PGSC0003DMT400015292	M1A5S6	Fertility restorer	-1.11631
PGSC0003DMT400064371	M1CC90	F-box/kelch-repeat protein	-1.15211
PGSC0003DMT400005176	M0ZPK4	Transcription factor	-0.905948
PGSC0003DMT400075628	M1CVI7	Mechanosensitive ion channel domain-containing protein	-0.78913
PGSC0003DMT400026630	M1ANG9	Integrase catalytic domain-containing protein	-0.955741
PGSC0003DMT400078920	M1D0Y2	Chloride channel clc	-1.1486
PGSC0003DMT400051037	M1BR71	Pentatricopeptide repeat-containing protein	-1.04401
PGSC0003DMT400082032	M1D5I1	Uncharacterized protein	-1.40646
PGSC0003DMT400067586	M1CHI8	Leucoanthocyanidin dioxygenase	-1.50424
PGSC0003DMT400034519	M1B0U0	Serine/threonine-protein kinase HT1	-1.38982
PGSC0003DMT400012703	M1A1M4	Branched-chain-amino-acid aminotransferase (EC 2.6.1.42)	-1.25262
PGSC0003DMT400011133	M0ZZ31	Glutamine synthetase (EC 6.3.1.2)	-1.7164
PGSC0003DMT400004170	M0ZN03	Auxin-induced protein 6B	-1.33494
PGSC0003DMT400064491	M1CCG4	Interferon-induced GTP-binding protein mx	-0.900086
PGSC0003DMT400072599	M1CQM4	CASP-like protein	-1.48244
PGSC0003DMT400072606	M1CQM7	Beta-fructofuranosidase	-2.2531
PGSC0003DMT400000736	M0ZH78	O-methyltransferase	-1.94058
PGSC0003DMT400013905	M1A3G2	Uncharacterized GPI-anchored protein	-0.969555
PGSC0003DMT400021631	M1AFF9	Cc-nbs-lrr resistance protein	-0.910183
PGSC0003DMT400024862	M1AKQ1	Acetylcholinesterase	-2.22046
PGSC0003DMT400055739	M1BYF2	UPF0187 protein, chloroplastic	-0.858368
PGSC0003DMT400013503	M1A2Y3	Peroxidase (EC 1.11.1.7)	-2.38816
PGSC0003DMT400060876	M1C6L0	Protein DETOXIFICATION (Multidrug and toxic compound extrusion protein)	-0.965784
PGSC0003DMT400050047	M1BPQ6	Uncharacterized protein	-0.963061
PGSC0003DMT400040062	M1B986	Peroxidase (EC 1.11.1.7)	-1.522
PGSC0003DMT400012324	M1A131	Uncharacterized protein	-1.72269
PGSC0003DMT400047922	M1BLM7	Uncharacterized protein	-1.12079
PGSC0003DMT400068490	M1CJ48	Malonyltransferase	-1.76626
PGSC0003DMT400049770	M1BPA9	Uncharacterized protein	-1.53229
PGSC0003DMT400058799	M1C3C1	Peroxidase (EC 1.11.1.7)	-2.15941
PGSC0003DMT400080381	M1D3F6	Transcription factor	-1.84729
PGSC0003DMT400021440	M1AF49	Uncharacterized protein	-0.917611
PGSC0003DMT400053120	M1BUF0	Abscisic acid receptor PYL4	-2.54494
PGSC0003DMT400048379	M1BMC7	Multidrug resistance protein 1, 2	-1.09699
PGSC0003DMT400076250	M1CWG4	Leucine-rich repeat receptor protein kinase EXS	-1.41435
PGSC0003DMT400092403	M1DPR0	Kinase	-1.94437
PGSC0003DMT400002252	M0ZJU4	Serine carboxypeptidase-like enzyme	-0.92354
PGSC0003DMT400065805	M1CEL3	Homeobox-leucine zipper protein HAT7	-1.50289
PGSC0003DMT400025936	M1AME0	Autoinhibited calcium ATPase	-1.38753
PGSC0003DMT400075843	M1CVT8	Galacturonic acid reductase	-1.40655
PGSC0003DMT400041719	M1BBV4	Acyl-[acyl-carrier-protein] desaturase, chloroplastic	-0.957003
PGSC0003DMT400073887	M1CST9	Ammonium transporter	-1.68568
PGSC0003DMT400074071	M1CT34	Carboxypeptidase (EC 3.4.16.-)	-1.63487
PGSC0003DMT400009606	M0ZWL5	Peroxidase (EC 1.11.1.7)	-1.52239
PGSC0003DMT400078790	M1D0Q8	Symbiosis receptor-like kinase	-1.23334
PGSC0003DMT400005709	M0ZQB1	Transcriptional factor TINY	-1.21763
PGSC0003DMT400030302	M1AU14	Tau class glutathione transferase GSTU50	-1.82475
PGSC0003DMT400045439	Q9LL85	Single-stranded DNA-binding protein WHY1, chloroplastic (DNA-binding protein p24) (PR-10a binding factor 2) (PBF-2) (Protein WHIRLY 1) (StWhy1)	-0.940804
PGSC0003DMT400047499	M1BKV7	ADP-ribosyl cyclase/cyclic ADP-ribose hydrolase (EC 3.2.2.6)	-0.882052
PGSC0003DMT400069620	M1CKS3	Uncharacterized protein	-0.885269
PGSC0003DMT400008128	M0ZU43	DNA mismatch repair protein MSH6-2	-0.784608
PGSC0003DMT400037438	M1B5E2	LeOPT1	-1.09123
PGSC0003DMT400007419	M0ZSY6	CASP-like protein	-1.57142
PGSC0003DMT400074587	M1CTX3	Leukotriene A-4 hydrolase	-0.775561
PGSC0003DMT400080680	M1D3U0	Cytokinin dehydrogenase (EC 1.5.99.12)	-1.35514
PGSC0003DMT400077045	M1CXU2	Phospholipase A2	-1.79315
PGSC0003DMT400035396	M1B282	UDP-glucosyltransferase	-1.50632
PGSC0003DMT400003005	M0ZL10	Pentatricopeptide repeat-containing protein	-1.3785
PGSC0003DMT400078903	M1D0X4	ATP binding protein	-1.43609
PGSC0003DMT400075456	M1CV75	Resveratrol/hydroxycinnamic acid O-glucosyltransferase	-1.22739
PGSC0003DMT400015433	M1A611	Cytochrome P450	-1.7028
PGSC0003DMT400003557	M0ZLW9	Serine/threonine protein kinase	-1.66869
PGSC0003DMT400075885	M1CVW1	NRC1	-0.814065
PGSC0003DMT400015088	M1A5F4	Harpin-induced protein 1 containing protein	-1.58211
PGSC0003DMT400012103	M1A0Q4	Uncharacterized protein	-0.886969
PGSC0003DMT400014162	M1A3T0	Glutamate-gated kainate-type ion channel receptor subunit GluR5	-1.98843
PGSC0003DMT400076400	M1CWP1	Squamosa promoter binding	-1.51863
PGSC0003DMT400038117	M1B6C5	DAG protein, chloroplast	-0.924936
PGSC0003DMT400078188	M1CZK5	Laccase (EC 1.10.3.2) (Benzenediol:oxygen oxidoreductase) (Diphenol oxidase) (Urishiol oxidase)	-2.69983
PGSC0003DMT400033897	M1AZW4	Acetolactate synthase (EC 2.2.1.6)	-2.40116
PGSC0003DMT400018550	M1AAU4	RING zinc finger protein	-1.07459
PGSC0003DMT400038111	M1B6C3	Pentatricopeptide repeat-containing protein	-1.26974
PGSC0003DMT400005096	M0ZPG8	Receptor-like serine/threonine-protein kinase (EC 2.7.11.1)	-1.14525
PGSC0003DMT400059235	M1C402	Uncharacterized protein	-1.19421
PGSC0003DMT400010017	M0ZXB9	AT-hook motif nuclear-localized protein	-0.733608
PGSC0003DMT400023325	M1AI61	Beta-glucosidase	-2.06086
PGSC0003DMT400042209	M1BCN7	Zinc finger protein	-1.19601
PGSC0003DMT400007456	M0ZT10	Uncharacterized protein	-0.867891
PGSC0003DMT400013831	M1A3D9	NAD(P)H dehydrogenase (quinone) (EC 1.6.5.2)	-1.76275
PGSC0003DMT400032693	M1AXU5	Caspase	-1.05995
PGSC0003DMT400048268	M1BM65	Glycosyltransferase (EC 2.4.1.-)	-1.14241
PGSC0003DMT400018136	M1AA35	Uncharacterized protein	-0.787821
PGSC0003DMT400006455	M0ZRD2	Uncharacterized protein	-1.98757
PGSC0003DMT400040779	M1BAE2	Patatin (EC 3.1.1.-)	-1.31234
PGSC0003DMT400027131	M1AP85	Lectin receptor kinase	-1.07835
PGSC0003DMT400070754	M1CMM6	Protein ZINC INDUCED FACILITATOR-LIKE 1	-1.98375
PGSC0003DMT400051083	M1BR96	Pentatricopeptide repeat-containing protein	-2.26776
PGSC0003DMT400011703	M0ZZZ5	Multidrug/pheromone exporter, MDR family, ABC transporter family	-1.53843
PGSC0003DMT400083900	M1D7B4	ATP binding protein	-1.77742
PGSC0003DMT400028394	M1AR21	Nbs-lrr resistance protein	-0.750438
PGSC0003DMT400017859	M1A9L5	Avr9/Cf-9 rapidly elicited protein 126	-0.895721
PGSC0003DMT400093829	M1DST2	Disease resistance protein RGA2	-0.731458
PGSC0003DMT400069930	M1CLE8	Folylpolyglutamate synthase	-0.943803
PGSC0003DMT400017881	M1A9N6	EDS1_EP domain-containing protein	-1.66495
PGSC0003DMT400069795	M1CL66	Zeamatin	-1.12924
PGSC0003DMT400075763	M1CVN6	Hero resistance protein	-0.858629
PGSC0003DMT400088592	M1DGA7	Type I MADS box transcription factor	-2.60788
PGSC0003DMT400068820	M1CJJ1	Uncharacterized protein	-0.892594
PGSC0003DMT400042432	M1BD11	Uncharacterized GPI-anchored protein	-0.974684
PGSC0003DMT400045736	M1BI46	GTP-binding protein erg	-1.10604
PGSC0003DMT400088323	M1DFQ4	Aspartic proteinase nepenthesin-1	-1.58052
PGSC0003DMT400075870	M1CVV0	PLE	-2.07518
PGSC0003DMT400004436	M0ZNF6	Mitochondrial SBP40	-0.936858
PGSC0003DMT400058750	M1C386	Specific tissue protein 2	-2.56249
PGSC0003DMT400009832	M0ZX01	Uncharacterized protein	-1.00576
PGSC0003DMT400007663	M0ZTC9	Disease resistance protein BS2	-2.06906
PGSC0003DMT400043111	P21343	Pyrophosphate--fructose 6-phosphate 1-phosphotransferase subunit beta (PFP) (EC 2.7.1.90) (6-phosphofructokinase, pyrophosphate dependent) (PPi-PFK) (Pyrophosphate-dependent 6-phosphofructose-1-kinase)	-0.659377
PGSC0003DMT400065627	M1CEC7	Uncharacterized protein	-1.01449
PGSC0003DMT400063483	M1CAQ2	DNA polymerase	-0.787358
PGSC0003DMT400046986	M1BJZ2	Pleiotropic drug resistance protein 3	-1.19012
PGSC0003DMT400030708	M1AUN5	GATA transcription factor	-2.63945
PGSC0003DMT400047310	M1BKI6	Structural molecule	-1.40999
PGSC0003DMT400061509	M1C7L8	Pentatricopeptide repeat-containing protein	-1.03898
PGSC0003DMT400054145	M1BVW6	Lipoxygenase (EC 1.13.11.-)	-1.97867
PGSC0003DMT400031648	M1AVZ7	Structural constituent of ribosome	-1.17979
PGSC0003DMT400018217	M1AA89	Peptide N-glycanase	-1.24821
PGSC0003DMT400011904	M1A0D2	C2 domain-containing protein	-0.80681
PGSC0003DMT400058336	M1C2I0	Glycosyltransferase (EC 2.4.1.-)	-2.46936
PGSC0003DMT400018720	M1AB21	Serine-threonine protein kinase, plant-type	-0.776328
PGSC0003DMT400023568	M1AIL9	Calcium sensor calcineurin B	-1.57767
PGSC0003DMT400002573	M0ZKB5	Synovial sarcoma associated ss18 protein	-1.3292
PGSC0003DMT400022852	M1AHB9	CASP-like protein	-2.20817
PGSC0003DMT400028670	M1ARH9	Beta-fructosidase (Beta-fructofuranosidase)	-2.36475
PGSC0003DMT400022092	M1AG62	Uncharacterized protein	-0.962488
PGSC0003DMT400051043	M1BR75	Cyclic nucleotide-gated ion channel	-1.0432
PGSC0003DMT400077724	M1CYU2	Uncharacterized protein	-1.01327
PGSC0003DMT400069919	M1CLD9	Proline transporter 2	-1.28369
PGSC0003DMT400009368	M0ZW45	Gast1	-2.35145
PGSC0003DMT400079145	M1D1B5	TRANSPARENT TESTA 1 protein	-2.41939
PGSC0003DMT400009491	M0ZWC5	Mitogen-activated protein kinase (EC 2.7.11.24)	-0.638121
PGSC0003DMT400024258	M1AJR5	Tetratricopeptide-like helical	-1.03911
PGSC0003DMT400001535	M0ZIN2	Uncharacterized protein	-0.739458
PGSC0003DMT400036949	M1B4J5	Pentatricopeptide repeat-containing protein	-0.71511
PGSC0003DMT400095512	M1DWG9	Uncharacterized protein	-1.33131
PGSC0003DMT400077241	M1CY34	EDNR2GH5 protein	-1.47721
PGSC0003DMT400083180	M1D6N4	Short chain dehydrogenase	-1.42797
PGSC0003DMT400049413	M1BNP6	Tropinone reductase	-1.36877
PGSC0003DMT400040886	M1BAL3	Receptor protein kinase CLAVATA1	-2.58769
PGSC0003DMT400062534	M1C977	Peroxidase (EC 1.11.1.7)	-2.61507
PGSC0003DMT400073607	M1CSB9	Uncharacterized protein	-1.97045
PGSC0003DMT400009277	M0ZVX4	Transcription factor	-2.20916
PGSC0003DMT400063714	M1CB29	Bidirectional sugar transporter SWEET	-2.30145
PGSC0003DMT400030861	M1AUW9	5'-nucleotidase (EC 3.1.3.5)	-1.73661
PGSC0003DMT400037951	M1B655	Uncharacterized protein	-0.781734
PGSC0003DMT400015044	M1A5B6	Retroelement pol polyprotein	-0.743589
PGSC0003DMT400012194	M1A0V4	Cytochrome P450	-0.998133
PGSC0003DMT400020884	M1AE91	UDP-glucuronic acid/UDP-N-acetylgalactosamine transporter	-2.26314
PGSC0003DMT400059705	M1C4M2	Phospholipase C	-1.15077
PGSC0003DMT400088493	M1DG35	Beta-glucosidase	-1.32104
PGSC0003DMT400004447	M0ZNG4	Peroxidase (EC 1.11.1.7)	-1.58912
PGSC0003DMT400000989	M0ZHP4	Exostosin family protein	-1.08246
PGSC0003DMT400050052	M1BPQ8	DUF663 domain-containing protein	-0.776068
PGSC0003DMT400069776	M1CL50	Uncharacterized protein	-2.14864
PGSC0003DMT400004746	M0ZNW2	Uncharacterized protein	-1.47328
PGSC0003DMT400019876	M1ACR1	RING-H2 finger protein ATL3K	-1.42616
PGSC0003DMT400090050	M1DJI5	DNA binding protein	-1.49388
PGSC0003DMT400062744	M1C9H5	Cembratrienol synthase 2a	-0.813133
PGSC0003DMT400055778	M1BYI3	Pentatricopeptide repeat-containing protein	-1.2037
PGSC0003DMT400021985	M1AFZ2	F-box family protein	-1.22709
PGSC0003DMT400030414	M1AU75	Translocase of chloroplast (EC 3.6.5.-)	-0.801047
PGSC0003DMT400044289	M1BFY8	Uncharacterized protein	-0.877203
PGSC0003DMT400082116	M1D5N5	Pentatricopeptide repeat-containing protein	-1.74992
PGSC0003DMT400056268	M1BZ80	Nucleotide binding site-leucine rich repeat protein	-0.758914
PGSC0003DMT400022877	M1AHD3	Rac GTPase activating protein 1	-0.754717
PGSC0003DMT400051193	M1BRE6	Chitinase	-1.93735
PGSC0003DMT400040518	M1BA01	Cinnamyl alcohol dehydrogenase	-1.38327
PGSC0003DMT400016849	M1A887	ATMRP14	-1.23423
PGSC0003DMT400028843	M1ART6	Nbs-lrr resistance protein	-1.23219
PGSC0003DMT400025147	M1AL31	Ring finger protein	-2.0352
PGSC0003DMT400016801	M1A863	Tospovirus resistance protein B	-0.811509
PGSC0003DMT400049687	M1BP64	DWARF27	-2.44937
PGSC0003DMT400004714	M0ZNU6	RNA binding protein	-0.840333
PGSC0003DMT400000620	M0ZH20	Zinc finger (C3HC4-type RING finger) family protein	-0.902181
PGSC0003DMT400034396	M1B0L8	Cembratrienol synthase 2a	-0.670599
PGSC0003DMT400004485	M0ZNI5	Pentatricopeptide repeat-containing protein	-1.02357
PGSC0003DMT400066530	M1CFP3	Uncharacterized protein	-1.405
PGSC0003DMT400030968	M1AV09	Solute carrier family 40 protein	-0.993596
PGSC0003DMT400068926	M1CJN8	Nucleic acid binding protein	-0.769735
PGSC0003DMT400004790	M0ZNZ4	Cytochrome P450	-2.08441
PGSC0003DMT400047328	M1BKJ9	Serine-threonine protein kinase, plant-type	-1.36835
PGSC0003DMT400050898	M1BR17	Uncharacterized protein	-0.800321
PGSC0003DMT400052658	M1BTS7	177 protein	-0.732744
PGSC0003DMT400001389	M0ZID5	Polyribonucleotide nucleotidyltransferase (EC 2.7.7.8)	-1.03058
PGSC0003DMT400058642	M1C317	Resistance protein PSH-RGH6	-0.865785
PGSC0003DMT400046950	M1BJX1	Nitrate transporter	-2.43176
PGSC0003DMT400068335	M1CIW0	Uncharacterized protein	-1.4343
PGSC0003DMT400070920	M1CMY9	Superoxide dismutase (EC 1.15.1.1)	-1.51151
PGSC0003DMT400047171	M1BK79	Serine-threonine protein kinase, plant-type	-1.50591
PGSC0003DMT400054570	M1BWK1	Dead box ATP-dependent RNA helicase	-0.665355
PGSC0003DMT400009529	M0ZWF3	Galactose oxidase	-2.27803
PGSC0003DMT400038865	M1B7I3	Sesquiterpene synthase	-2.03568
PGSC0003DMT400015174	M1A5K4	Cytochrome P450	-0.91345
PGSC0003DMT400020997	M1AEF2	L-galactono-1,4-lactone dehydrogenase protein	-0.801497
PGSC0003DMT400029152	M1ASA8	Pentatricopeptide repeat-containing protein	-0.731524
PGSC0003DMT400038340	M1B6P2	Uncharacterized protein	-0.81812
PGSC0003DMT400070806	M1CMR0	Eukaryotic translation initiation factor 2c	-1.45578
PGSC0003DMT400010945	M0ZYU1	Metal tolerance protein	-1.26845
PGSC0003DMT400012104	M1A0Q5	Hairy meristem	-0.810908
PGSC0003DMT400045315	M1BHG3	ESC	-1.32776
PGSC0003DMT400062984	M1C9W8	4-coumarate--CoA ligase (EC 6.2.1.12)	-0.824021
PGSC0003DMT400055078	M1BXB3	Fasciclin-like arabinogalactan protein 14	-1.2748
PGSC0003DMT400083043	M1D6E2	Hypersensitive-induced reaction protein	-1.56951
PGSC0003DMT400036383	M1B3K3	Anthocyanin acyltransferase	-1.67456
PGSC0003DMT400051044	M1BR76	N-acetyltransferase	-1.52179
PGSC0003DMT400010088	M0ZXG3	Pentatricopeptide repeat-containing protein	-1.25734
PGSC0003DMT400009068	M0ZVK3	Ocs element-binding factor	-0.934094
PGSC0003DMT400059483	M1C4A9	Uncharacterized protein	-0.990646
PGSC0003DMT400022693	M1AH29	Eukaryotic translation initiation factor 2 gamma subunit	-1.45402
PGSC0003DMT400022739	M1AH55	Nucleic acid binding protein	-1.22711
PGSC0003DMT400071402	M1CNQ3	Pentatricopeptide repeat-containing protein	-1.09305
PGSC0003DMT400016392	M1A7L7	Pentatricopeptide repeat-containing protein	-0.864202
PGSC0003DMT400053349	M1BUU3	SAUR family protein	-0.943306
PGSC0003DMT400080827	M1D408	Cinnamyl alcohol dehydrogenase	-1.27114
PGSC0003DMT400044314	M1BFZ8	Pentatricopeptide repeat protein	-1.04468
PGSC0003DMT400024848	M1AKP6	Ice binding protein	-1.03011
PGSC0003DMT400042931	M1BDT9	Pentatricopeptide repeat-containing protein	-1.19278
PGSC0003DMT400063804	M1CB99	Pentatricopeptide repeat-containing protein, mitochondrial	-0.919202
PGSC0003DMT400030168	M1ATU2	Zinc finger DNA-binding protein	-1.27396
PGSC0003DMT400060507	M1C608	Type-B response regulator	-0.66776
PGSC0003DMT400033088	M1AYL4	GI15025	-1.15056
PGSC0003DMT400048352	M1BMB2	TAGL12 transcription factor	-0.796682
PGSC0003DMT400077130	M1CXY0	TMV resistance protein N	-0.775915
PGSC0003DMT400043700	M1BF35	Uncharacterized protein	-2.26701
PGSC0003DMT400021806	M1AFR0	Uncharacterized protein	-1.63919
PGSC0003DMT400079899	M1D2N6	Stress-induced protein	-0.891145
PGSC0003DMT400004480	M0ZNI4	Pentatricopeptide repeat-containing protein	-0.873866
PGSC0003DMT400048346	M1BMB0	Uncharacterized protein	-0.73222
PGSC0003DMT400016625	M1A7Y4	Uncharacterized protein	-1.39948
PGSC0003DMT400023208	M1AHY9	Aluminum-induced protein	-0.809964
PGSC0003DMT400009131	M0ZVN2	Kinesin motor family protein	-0.636061
PGSC0003DMT400015153	M1A5J3	Nucleotide binding protein	-0.716809
PGSC0003DMT400071299	M1CNH8	PMR5N domain-containing protein	-1.05269
PGSC0003DMT400058630	M1C309	Uncharacterized protein	-1.53304
PGSC0003DMT400025935	M1AMD9	Autoinhibited calcium ATPase	-1.20086
PGSC0003DMT400024731	M1AKJ7	FLZ-type domain-containing protein	-0.591458
PGSC0003DMT400048077	M1BLX6	Mitochondrial phosphate carrier protein	-1.27681
PGSC0003DMT400077008	M1CXS6	Bet v I allergen family protein	-1.45836
PGSC0003DMT400018693	M1AB01	Zinc finger protein	-1.64971
PGSC0003DMT400075261	M1CUU7	GDSL-like Lipase/Acylhydrolase family protein	-2.3095
PGSC0003DMT400069236	M1CK54	Hydrogen peroxide-induced 1	-1.1558
PGSC0003DMT400077010	M1CXS8	Polygalacturonase	-1.6006
PGSC0003DMT400062120	M1C8I9	Carbohydrate transporter	-0.755413
PGSC0003DMT400073391	M1CRY5	2-oxoglutarate-dependent dioxygenase	-2.34306
PGSC0003DMT400012958	M1A230	Cytochrome P450 hydroxylase	-1.77997
PGSC0003DMT400039734	M1B8N6	NADPH-protochlorophyllide oxidoreductase (EC 1.3.1.33)	-1.82264
PGSC0003DMT400088303	M1DFN5	PR1 protein	-2.13534
PGSC0003DMT400070357	M1CM18	Protein virR	-0.928109
PGSC0003DMT400063207	M1CA92	Alpha-n-acetylglucosaminidase	-1.33029
PGSC0003DMT400018483	M1AAQ2	Calmodulin-binding protein	-1.00182
PGSC0003DMT400056484	M1BZI0	Dirigent protein	-2.33685
PGSC0003DMT400020680	M1ADX9	Hexosyltransferase (EC 2.4.1.-)	-1.15796
PGSC0003DMT400075895	M1CVW5	ZFP4 (ZINC FINGER PROTEIN 4)	-0.960593
PGSC0003DMT400051884	M1BSD8	Non-specific serine/threonine protein kinase (EC 2.7.11.1)	-0.615696
PGSC0003DMT400064316	M1CC56	Flavonol synthase	-1.95315
PGSC0003DMT400028481	M1AR70	Protein kinase domain-containing protein	-1.18467
PGSC0003DMT400007648	M0ZTC2	Thioredoxin fold	-2.1629
PGSC0003DMT400095524	M1DWI1	Alpha-farnesene synthase	-2.32224
PGSC0003DMT400013153	M1A2D9	Uncharacterized protein	-1.81801
PGSC0003DMT400074324	M1CTI1	Lipoxygenase	-0.950974
PGSC0003DMT400070297	M1CLY2	DNA binding protein	-0.698115
PGSC0003DMT400019343	M1ABY4	Calcium ion binding protein	-1.72117
PGSC0003DMT400029154	M1ASB0	Serine/threonine-protein kinase bri1	-1.68607
PGSC0003DMT400078583	M1D0E8	Zinc finger protein	-1.80672
PGSC0003DMT400037629	M1B5M3	Transcription repressor (Ovate family protein)	-1.69061
PGSC0003DMT400086995	M1DCY5	Ethylene response factor 5	-1.37187
PGSC0003DMT400042918	M1BDS7	ATP binding protein	-0.789388
PGSC0003DMT400002919	M0ZKW0	Uncharacterized protein	-1.31088
PGSC0003DMT400065792	M1CEK5	Disease resistance protein	-0.613663
PGSC0003DMT400073455	M1CS16	TPR_REGION domain-containing protein	-1.28749
PGSC0003DMT400013819	M1A3C9	Pentatricopeptide repeat protein PPR868-14	-0.981204
PGSC0003DMT400012752	M1A1Q9	Receptor kinase	-1.15137
PGSC0003DMT400020633	M1ADU2	Uncharacterized protein	-1.12818
PGSC0003DMT400060954	M1C6S1	VQ motif-containing protein	-1.67484
PGSC0003DMT400056145	M1BZ15	Uncharacterized protein	-2.19196
PGSC0003DMT400027444	M1APP7	Sesquiterpene synthase	-1.42438
PGSC0003DMT400042258	M1BCS4	Transferase, transferring glycosyl groups	-1.0382
PGSC0003DMT400080295	M1D3A3	RNA-dependent RNA polymerase (EC 2.7.7.48)	-0.755112
PGSC0003DMT400002095	M0ZJL4	Cytochrome P450	-1.46735
PGSC0003DMT400075627	M1CVI6	Glutathione-s-transferase theta, gst	-1.53747
PGSC0003DMT400025116	M1AL09	Purine transporter	-0.833796
PGSC0003DMT400015517	M1A656	Uncharacterized protein	-0.724991
PGSC0003DMT400062701	M1C9F2	Cytochrome P450	-2.03544
PGSC0003DMT400053017	M1BUA3	RNA binding protein	-1.17139
PGSC0003DMT400081852	M1D554	Protein AFR	-0.695796
PGSC0003DMT400058583	M1C2X4	Uncharacterized protein	-2.28251
PGSC0003DMT400000932	M0ZHL6	Myb	-1.1652
PGSC0003DMT400075447	M1CV72	Isoform 2 of TMV resistance protein N	-1.21662
PGSC0003DMT400035897	M1B2Z3	Potassium transporter	-1.47183
PGSC0003DMT400030308	M1AU19	Uncharacterized protein	-0.87317
PGSC0003DMT400073799	M1CSP1	Glycosyltransferase (EC 2.4.1.-)	-0.83081
PGSC0003DMT400001824	M0ZJ55	Laccase (EC 1.10.3.2) (Benzenediol:oxygen oxidoreductase) (Diphenol oxidase) (Urishiol oxidase)	-1.32778
PGSC0003DMT400011772	M1A049	Fip1 motif-containing protein	-1.34236
PGSC0003DMT400003900	M0ZMI0	Uncharacterized protein	-1.86858
PGSC0003DMT400033044	M1AYI8	DNA-directed RNA polymerase	-0.641503
PGSC0003DMT400088302	M1DFN4	Uncharacterized protein	-1.04449
PGSC0003DMT400044768	M1BGM7	Uncharacterized protein	-1.32946
PGSC0003DMT400040718	M1BAA7	NAD dependent epimerase	-1.49498
PGSC0003DMT400026508	M1AN94	Pentatricopeptide repeat-containing protein	-0.734356
PGSC0003DMT400073852	M1CSS7	Ethylene receptor homolog	-0.805595
PGSC0003DMT400028972	M1AS01	DNA-directed RNA polymerase (EC 2.7.7.6)	-0.884595
PGSC0003DMT400026134	M1AMP8	Pentatricopeptide repeat-containing protein	-0.980239
PGSC0003DMT400039355	M1B866	Cytochrome P450 71A2	-1.54769
PGSC0003DMT400072841	M1CR21	Uncharacterized protein	-1.70751
PGSC0003DMT400045245	M1BHC6	Uncharacterized protein	-0.695223
PGSC0003DMT400001437	M0ZIH3	RING-type E3 ubiquitin transferase (EC 2.3.2.27)	-0.735358
PGSC0003DMT400061513	M1C7M0	PMR5N domain-containing protein	-1.93211
PGSC0003DMT400096652	M1DYY2	Pentatricopeptide repeat-containing protein	-0.86555
PGSC0003DMT400009010	M0ZVF9	Uncharacterized protein	-1.56886
PGSC0003DMT400068329	M1CIV5	Uncharacterized protein	-1.30489
PGSC0003DMT400000368	M0ZGM3	Gtpase activating protein	-1.9392
PGSC0003DMT400052335	M1BT72	Glycerol-3-phosphate acyltransferase 6	-1.49372
PGSC0003DMT400016394	M1A7L8	Transcription factor MYB102	-1.08589
PGSC0003DMT400052453	M1BTF2	Uncharacterized protein	-0.884404
PGSC0003DMT400033673	M1AZG8	Pentatricopeptide repeat-containing protein, mitochondrial	-0.853111
PGSC0003DMT400023903	M1AJ50	I-box binding factor	-1.27166
PGSC0003DMT400046694	M1BJG6	Protein phosphatase 2c	-1.12111
PGSC0003DMT400028839	M1ART3	D-alanine-D-alanine ligase	-1.091
PGSC0003DMT400003507	M0ZLT2	DNA-directed RNA polymerase (EC 2.7.7.6)	-0.877221
PGSC0003DMT400012017	M1A0K3	CRT-like domain-containing protein	-1.07569
PGSC0003DMT400040462	M1B9Y8	Transcription factor	-0.820951
PGSC0003DMT400040519	M1BA02	Cinnamyl alcohol dehydrogenase	-1.53911
PGSC0003DMT400053692	M1BVC8	Uncharacterized protein	-0.732542
PGSC0003DMT400020336	M1ADB4	Caffeic acid 3-O-methyltransferase	-1.13092
PGSC0003DMT400080060	M1D2X7	Flotillin-like	-1.11731
PGSC0003DMT400010618	M0ZYB9	Receptor protein kinase CLAVATA1	-2.1553
PGSC0003DMT400029658	M1AT75	Beta-glucosidase	-1.18815
PGSC0003DMT400062319	M1C8W0	SOC1 2	-0.715229
PGSC0003DMT400026395	M1AN41	Pentatricopeptide repeat domain containing protein	-0.780377
PGSC0003DMT400070230	M1CLU5	Catechol O-methyltransferase	-2.07268
PGSC0003DMT400031895	M1AWG0	Uncharacterized protein	-0.889445
PGSC0003DMT400020822	M1AE47	Uncharacterized protein	-1.28732
PGSC0003DMT400064159	M1CBT7	Ribosome biogenesis protein BOP1 homolog	-0.56897
PGSC0003DMT400068330	M1CIV6	Uncharacterized protein	-1.49903
PGSC0003DMT400050912	M1BR27	Cytochrome P450 hydroxylase	-1.0141
PGSC0003DMT400041077	M1BAW1	PMR5N domain-containing protein	-1.54164
PGSC0003DMT400025104	M1AL00	Ferredoxin-dependent glutamate synthase 1	-0.530828
PGSC0003DMT400024533	M1AKA8	Periplasmic beta-glucosidase	-1.92959
PGSC0003DMT400035001	M1B1N1	Mitochondrial import receptor subunit TOM22 homolog 2	-0.837673
PGSC0003DMT400007643	M0ZTB8	Pentatricopeptide repeat-containing protein	-1.08423
PGSC0003DMT400059124	M1C3U7	GTP-binding protein era	-0.700269
PGSC0003DMT400019602	M1ACB2	Leucine-rich repeat	-0.769912
PGSC0003DMT400002898	M0ZKV2	RNA binding	-0.628304
PGSC0003DMT400038355	M1B6Q1	Uncharacterized protein	-0.620046
PGSC0003DMT400017709	M1A9C0	MYB20	-2.03768
PGSC0003DMT400063469	M1CAP8	Lipoxygenase	-1.80767
PGSC0003DMT400024585	M1AKD5	Crooked neck protein	-0.883599
PGSC0003DMT400031916	M1AWH4	Oligopeptide transporter OPT family	-1.4499
PGSC0003DMT400095652	M1DWS4	Uncharacterized protein	-1.09927
PGSC0003DMT400076566	M1CWZ3	Nodulin	-1.96136
PGSC0003DMT400002808	M0ZKP8	UDP-glucoronosyl/UDP-glucosyl transferase family protein	-1.08223
PGSC0003DMT400070295	M1CLY0	Protein tyrosine phosphatase	-1.45146
PGSC0003DMT400073795	M1CSN9	AT-hook motif nuclear-localized protein	-0.633809
PGSC0003DMT400027418	M1APN5	Uncharacterized protein	-0.582576
PGSC0003DMT400019167	M1ABP5	Pentatricopeptide repeat-containing protein	-1.39479
PGSC0003DMT400080529	M1D3M7	UDP-glucoronosyl/UDP-glucosyl transferase family protein	-1.05642
PGSC0003DMT400041391	M1BBB6	Polygalacturonase	-0.717418
PGSC0003DMT400000291	M0ZGG7	PMR5N domain-containing protein	-1.00926
PGSC0003DMT400012885	M1A1Y6	Cysteine protease	-1.14524
PGSC0003DMT400029376	M1ASQ0	Transcription factor Myb	-1.52405
PGSC0003DMT400075444	M1CV71	Isoform 2 of TMV resistance protein N	-1.3408
PGSC0003DMT400031142	M1AV80	Rpi protein	-1.0518
PGSC0003DMT400094197	M1DTM2	Uncharacterized protein	-1.40091
PGSC0003DMT400055823	M1BYL6	Uncharacterized protein	-0.889445
PGSC0003DMT400074056	M1CT27	Protein kinase	-1.12448
PGSC0003DMT400055477	M1BXZ6	CYP81B36	-1.01736
PGSC0003DMT400003501	M0ZLT1	DNA-directed RNA polymerase (EC 2.7.7.6)	-0.802781
PGSC0003DMT400009592	M0ZWK4	Cytochrome P450	-0.905038
PGSC0003DMT400045174	M1BH78	TPR_REGION domain-containing protein	-0.821685
PGSC0003DMT400040231	M1B9K1	LATD/NIP	-1.00997
PGSC0003DMT400032930	M1AYB9	MYB transcription factor	-1.20396
PGSC0003DMT400062134	M1C8J5	TCP domain class transcription factor	-0.601188
PGSC0003DMT400050561	M1BQI5	Uncharacterized protein	-1.85945
PGSC0003DMT400007187	M0ZSL9	Uncharacterized protein	-1.93829
PGSC0003DMT400011867	M1A0B6	UDP-D-glucuronic acid 4-epimerase	-1.70522
PGSC0003DMT400058195	M1C286	Kinase	-0.749244
PGSC0003DMT400075691	M1CVL2	Serine/threonine-protein kinase bri1	-0.989158
PGSC0003DMT400054620	M1BWM4	Subtilase family protein	-1.00284
PGSC0003DMT400054983	M1BX57	Calcium-dependent protein kinase	-0.931924
PGSC0003DMT400020100	M1AD01	Chlorophyll a-b binding protein, chloroplastic	-0.68383
PGSC0003DMT400014913	M1A532	GTP binding protein	-1.2615
PGSC0003DMT400056073	M1BYX0	Non-LTR retroelement reverse transcriptase	-0.95288
PGSC0003DMT400041649	M1BBQ1	2-oxoglutarate/malate translocator	-1.77584
PGSC0003DMT400040626	M1BA56	Receptor serine-threonine protein kinase	-1.2994
PGSC0003DMT400007271	M0ZSQ2	Pentatricopeptide repeat-containing protein	-0.646669
PGSC0003DMT400055166	M1BXG3	Uncharacterized protein	-1.02516
PGSC0003DMT400005084	M0ZPG1	ATP binding protein	-0.872003
PGSC0003DMT400007222	M0ZSN9	Xaa-pro dipeptidase	-0.674916
PGSC0003DMT400080451	M1D3I6	Oligopeptide transporter	-1.28662
PGSC0003DMT400010470	M0ZY44	Uncharacterized protein	-1.47349
PGSC0003DMT400023895	M1AJ45	Pentatricopeptide repeat-containing protein	-0.740974
PGSC0003DMT400035100	M1B1U0	Uncharacterized protein	-0.604303
PGSC0003DMT400079075	M1D166	Acyl-[acyl-carrier-protein] desaturase	-2.04203
PGSC0003DMT400030215	M1ATW6	Cytochrome P450	-1.03647
PGSC0003DMT400018326	M1AAF3	Fatty acyl-CoA reductase (EC 1.2.1.84)	-1.88646
PGSC0003DMT400007189	M0ZSM1	Oxygen-evolving enhancer protein 1, chloroplastic	-1.35456
PGSC0003DMT400026316	M1AN08	Forever young oxidoreductase	-0.677356
PGSC0003DMT400077330	M1CY81	Uncharacterized protein	-1.04474
PGSC0003DMT400069918	M1CLD8	Proline transporter 3	-1.28691
PGSC0003DMT400051253	M1BRH9	Transcription factor	-0.771844
PGSC0003DMT400020786	M1AE28	Electron transporter	-1.89715
PGSC0003DMT400070461	M1CM80	2-oxoglutarate-dependent dioxygenase	-1.5364
PGSC0003DMT400082764	M1D678	LEA_2 domain-containing protein	-1.6137
PGSC0003DMT400027752	M1AQ50	Uncharacterized protein	-0.618844
PGSC0003DMT400032692	M1AXU4	Caspase	-1.33234
PGSC0003DMT400078716	M1D0M0	MATE transporter	-1.72777
PGSC0003DMT400018258	M1AAB4	Nodulin MtN3 family protein	-0.791833
PGSC0003DMT400066034	M1CEY0	Uncharacterized protein	-0.784137
PGSC0003DMT400004515	M0ZNK1	ESC	-0.71272
PGSC0003DMT400033610	M1AZE2	Serine carboxypeptidase	-0.793872
PGSC0003DMT400088985	M1DH68	RING-H2 finger protein ATL8	-0.628778
PGSC0003DMT400049940	M1BPK9	Chromatin remodeling complex subunit	-0.599205
PGSC0003DMT400017797	M1A9G6	Uncharacterized protein	-1.33062
PGSC0003DMT400055707	M1BYD2	12-oxophytodienoate reductase	-1.27737
PGSC0003DMT400028941	M1ARY0	Carboxypeptidase (EC 3.4.16.-)	-1.32457
PGSC0003DMT400075987	M1CW15	Leucine-rich repeat transmembrane protein kinase	-0.986501
PGSC0003DMT400007722	M0ZTF0	Sulfhydryl oxidase (EC 1.8.3.2)	-1.28598
PGSC0003DMT400034988	M1B1M4	Inorganic phosphate transporter	-1.2946
PGSC0003DMT400027938	M1AQE2	Uncharacterized protein	-0.926365
PGSC0003DMT400084521	M1D7V2	Sesquiterpene cyclase	-2.05679
PGSC0003DMT400008335	M0ZUE9	Leucine Rich Repeat family protein	-1.15353
PGSC0003DMT400048181	M1BM25	Carbonyl reductase	-0.815159
PGSC0003DMT400054593	M1BWK6	Nitrate transporter	-0.684149
PGSC0003DMT400011760	C1KBP2	Invertase inhibitor (Vacuolar invertase inhibitor)	-0.931369
PGSC0003DMT400035456	M1B2A2	Cytochrome P450 hydroxylase	-1.35413
PGSC0003DMT400051415	M1BRP9	RGC1	-0.86129
PGSC0003DMT400031289	M1AVG4	Homeodomain	-0.57719
PGSC0003DMT400008664	M0ZUW9	Exostosin	-1.30748
PGSC0003DMT400034964	M1B1L0	Aspartic proteinase oryzasin-1	-2.16222
PGSC0003DMT400076189	M1CWB3	S-adenosyl-L-methionine: salicylic acid carboxyl methyltransferase	-2.14207
PGSC0003DMT400013020	M1A261	Signal transducer	-1.11989
PGSC0003DMT400018069	M1AA01	DUF641 domain-containing protein	-0.61474
PGSC0003DMT400040754	M1BAC8	ATP binding protein	-1.36939
PGSC0003DMT400044231	M1BFU9	Germin-like protein	-2.10431
PGSC0003DMT400049209	M1BNE7	DIV3B protein	-0.827947
PGSC0003DMT400036146	M1B3C1	DNA polymerase	-0.482017
PGSC0003DMT400042829	M1BDP4	Cytochrome P450	-1.67194
PGSC0003DMT400020874	M1AE84	Auxin response factor	-0.78573
PGSC0003DMT400056585	M1BZN4	Serine-threonine protein kinase, plant-type	-1.50764
PGSC0003DMT400040335	M1B9R6	Uncharacterized protein	-1.21617
PGSC0003DMT400023503	M1AIH4	Pentatricopeptide repeat-containing protein	-0.985391
PGSC0003DMT400002320	M0ZJY0	ADP-ribosyl cyclase/cyclic ADP-ribose hydrolase (EC 3.2.2.6)	-1.03343
PGSC0003DMT400006889	M0ZS39	Uncharacterized protein	-1.88379
PGSC0003DMT400064510	M1CCH4	Uncharacterized protein	-0.618881
PGSC0003DMT400075781	M1CVP5	Protein CCC1	-0.713431
PGSC0003DMT400046634	M1BJD6	Notchless	-0.608315
PGSC0003DMT400030604	M1AUH5	Copper transporter	-1.45172
PGSC0003DMT400002449	M0ZK48	Reticulon-like protein	-1.22434
PGSC0003DMT400009508	M0ZWD9	Inner membrane transport protein	-1.7215
PGSC0003DMT400002112	M0ZJM5	CHUP1 (CHLOROPLAST UNUSUAL POSITIONING 1)	-0.51066
PGSC0003DMT400015951	M1A6V9	Protein phosphatase 2c	-1.35974
PGSC0003DMT400018503	M1AAR6	DNA methyltransferase	-1.77801
PGSC0003DMT400017460	M1A8Z2	WD-repeat protein	-1.75605
PGSC0003DMT400045867	M1BIB7	Pentatricopeptide repeat-containing protein	-0.778337
PGSC0003DMT400007495	M0ZT31	Xenotropic and polytropic murine leukemia virus receptor ids-4	-1.49432
PGSC0003DMT400041176	M1BB14	Pectinesterase (EC 3.1.1.11)	-1.00159
PGSC0003DMT400094521	M1DUA9	Pentatricopeptide repeat-containing protein	-0.776311
PGSC0003DMT400057378	M1C0X6	INCENP_ARK-bind domain-containing protein	-0.871768
PGSC0003DMT400021746	M1AFN1	Proline-rich protein	-0.812113
PGSC0003DMT400050740	M1BQR9	PpPPR_98 protein	-0.919015
PGSC0003DMT400028655	M1ARG7	UDP-glucuronosyltransferase	-1.71338
PGSC0003DMT400010120	M0ZXI5	Uncharacterized protein	-0.956111
PGSC0003DMT400011286	M0ZZB6	Transcription repressor (Ovate family protein)	-2.02924
PGSC0003DMT400063388	M1CAL3	Pentatricopeptide repeat-containing protein	-1.50634
PGSC0003DMT400029325	M1ASL4	Calmodulin-binding protein family	-0.754839
PGSC0003DMT400081438	M1D4S6	Pentatricopeptide repeat-containing protein	-0.796077
PGSC0003DMT400061933	M1C899	Tubby-like F-box protein	-0.576176
PGSC0003DMT400023052	M1AHP1	UNC93	-0.555024
PGSC0003DMT400039766	M1B8Q5	Protein yippee-like	-0.71472
PGSC0003DMT400055752	M1BYG0	HMA domain-containing protein	-1.182
PGSC0003DMT400052031	M1BSN5	Tetratricopeptide-like helical	-0.78031
PGSC0003DMT400044212	M1BFT4	Protein kinase 1	-1.25911
PGSC0003DMT400001247	M0ZI55	LEA_2 domain-containing protein	-1.15657
PGSC0003DMT400068527	M1CJ72	Binding protein	-0.920727
PGSC0003DMT400010739	M0ZYH5	CLE25	-1.22077
PGSC0003DMT400057893	M1C1U7	Heat shock protein DnaJ	-1.32777
PGSC0003DMT400072628	M1CQP2	GRF domain class transcription factor	-1.49539
PGSC0003DMT400071034	M1CN38	Pre-mRNA splicing factor	-2.06811
PGSC0003DMT400005181	M0ZPK8	Aspartic proteinase nepenthesin-1	-2.10813
PGSC0003DMT400058254	M1C2C8	EMB2421	-0.989998
PGSC0003DMT400024806	M1AKM9	Uncharacterized protein	-1.48154
PGSC0003DMT400048353	M1BMB3	TAGL12 transcription factor	-0.712846
PGSC0003DMT400004800	M0ZP00	Protein DETOXIFICATION (Multidrug and toxic compound extrusion protein)	-2.00915
PGSC0003DMT400034975	M1B1L6	Acylamino-acid-releasing enzyme	-1.76546
PGSC0003DMT400032397	M1AXD1	Uncharacterized protein	-1.13576
PGSC0003DMT400043358	M1BEH7	Protein SCARECROW	-0.958419
PGSC0003DMT400078126	M1CZF8	Transcription repressor (Ovate family protein)	-1.59569
PGSC0003DMT400023279	M1AI32	Pentatricopeptide repeat-containing protein	-0.77722
PGSC0003DMT400005491	M0ZPZ3	Pentatricopeptide repeat-containing protein	-1.02025
PGSC0003DMT400018754	M1AB34	EMB2748	-0.744215
PGSC0003DMT400088995	M1DH76	Tetratricopeptide-like helical	-0.951194
PGSC0003DMT400064018	M1CBL2	Polysacc_synt_4 domain-containing protein	-2.05406
PGSC0003DMT400063638	M1CAY1	Beta-mannosidase (Lysosomal beta A mannosidase)	-0.538204
PGSC0003DMT400039400	M1B882	Purine permease	-0.991961
PGSC0003DMT400097482	M1E0Q7	Nodulin MtN21 family protein	-2.10151
PGSC0003DMT400032340	M1AX92	Pentatricopeptide repeat-containing protein	-0.729734
PGSC0003DMT400024124	M1AJH9	MAPKKK14	-1.8771
PGSC0003DMT400039509	M1B8E0	Serine-threonine protein kinase, plant-type	-0.92249
PGSC0003DMT400057774	M1C1M5	Uncharacterized protein	-0.739918
PGSC0003DMT400065013	M1CD93	S-adenosyl-L-methionine-dependent uroporphyrinogen III methyltransferase	-0.954286
PGSC0003DMT400050907	M1BR22	Alkyl transferase (EC 2.5.1.-)	-0.820643
PGSC0003DMT400026120	M1AMP0	Geraniol 10-hydroxylase	-0.793733
PGSC0003DMT400042650	M1BDE6	Kelch repeat-containing F-box family protein	-0.72644
PGSC0003DMT400046842	M1BJR4	Uncharacterized protein	-1.48275
PGSC0003DMT400073682	M1CSG3	Uncharacterized protein	-2.079
PGSC0003DMT400023467	M1AIE9	SF16	-2.0341
PGSC0003DMT400087226	M1DDE0	Subtilase	-1.84673
PGSC0003DMT400009973	M0ZX88	ATSMC2	-1.38957
PGSC0003DMT400088862	M1DGW4	CXE carboxylesterase	-1.23618
PGSC0003DMT400052904	M1BU46	CBS domain containing protein	-1.65793
PGSC0003DMT400081395	M1D4P6	TPR Domain containing protein	-1.63938
PGSC0003DMT400011307	M0ZZD2	Cc-nbs-lrr resistance protein	-0.785116
PGSC0003DMT400058229	M1C2B0	Pentatricopeptide repeat-containing protein	-0.909075
PGSC0003DMT400035529	M1B2F1	Purine transporter	-1.33762
PGSC0003DMT400070362	M1CM21	Transferase, transferring glycosyl groups	-0.595001
PGSC0003DMT400019959	M1ACU7	Pentatricopeptide	-0.933081
PGSC0003DMT400053693	M1BVC9	Protein kinase domain-containing protein	-1.00254
PGSC0003DMT400030945	M1AUZ8	Uncharacterized protein	-0.681684
PGSC0003DMT400059986	M1C509	Uncharacterized protein	-0.582905
PGSC0003DMT400026205	M1AMU6	Uncharacterized protein	-1.09057
PGSC0003DMT400045412	M1BHM4	Nitrate transporter	-0.802981
PGSC0003DMT400025130	M1AL20	Na(+)/H(+) antiporter	-0.947319
PGSC0003DMT400065644	M1CED5	Non-specific lipid-transfer protein	-0.782622
PGSC0003DMT400049872	M1BPG4	Mitochondrial carrier	-0.468254
PGSC0003DMT400017853	M1A9L2	Thioredoxin fold	-0.893288
PGSC0003DMT400048899	M1BN05	Photoreceptor-interacting protein	-1.09425
PGSC0003DMT400015094	M1A5F9	Uncharacterized protein	-0.836067
PGSC0003DMT400021179	M1AER1	Calmodulin binding protein	-0.957909
PGSC0003DMT400055087	M1BXC1	Exonuclease	-1.31439
PGSC0003DMT400076662	M1CX64	Mitochondrial transcription termination factor family protein / mTERF family protein	-0.904278
PGSC0003DMT400010643	M0ZYD0	Vacuolar cation/proton exchanger	-2.04818
PGSC0003DMT400088294	M1DFM9	Uncharacterized protein	-1.14712
PGSC0003DMT400067998	M1CI97	Uncharacterized protein	-1.02578
PGSC0003DMT400041610	M1BBM0	ATP binding protein	-0.76044
PGSC0003DMT400063335	M1CAI3	Uncharacterized protein	-0.485633
PGSC0003DMT400064541	M1CCJ4	Interferon-induced GTP-binding protein mx	-0.993415
PGSC0003DMT400026403	M1AN45	Receptor kinase	-1.32276
PGSC0003DMT400069845	M1CL90	DELLA protein RGL1	-1.71537
PGSC0003DMT400083904	M1D7B7	Acyl-protein thioesterase	-1.4176
PGSC0003DMT400084781	M1D815	Anthranilate N-benzoyltransferase protein	-1.0857
PGSC0003DMT400037915	M1B644	Structural constituent of ribosome	-0.826632
PGSC0003DMT400083994	M1D7H1	DC1 domain containing protein	-0.78388
PGSC0003DMT400001074	M0ZHV1	Uncharacterized protein	-1.6104
PGSC0003DMT400009764	M0ZWX3	Cellulose synthase	-1.3605
PGSC0003DMT400064005	M1CBK3	Zinc finger family protein	-0.823671
PGSC0003DMT400012490	M1A1B0	F-box family protein	-0.900801
PGSC0003DMT400045176	M1BH80	p-glycoprotein	-0.971261
PGSC0003DMT400000592	M0ZGZ8	Exosome complex exonuclease RRP41	-0.543214
PGSC0003DMT400058306	M1C2G4	Two-component sensor protein histidine protein kinase	-0.886661
PGSC0003DMT400057993	M1C1Y3	Pentatricopeptide repeat-containing protein	-0.564862
PGSC0003DMT400016590	M1A7W9	Malonyltransferase	-1.35057
PGSC0003DMT400015090	M1A5F5	Harpin-induced family protein	-1.09634
PGSC0003DMT400035880	M1B2Y1	Protein arginine n-methyltransferase	-0.715659
PGSC0003DMT400045206	M1BHA2	Glycine-rich protein TomR2	-1.96376
PGSC0003DMT400003382	M0ZLJ5	Protein 1	-1.17525
PGSC0003DMT400064789	M1CCX5	Lipid binding protein	-1.8445
PGSC0003DMT400040557	M1BA17	ADP-ribosyl cyclase/cyclic ADP-ribose hydrolase (EC 3.2.2.6)	-0.745898
PGSC0003DMT400049412	M1BNP5	Uncharacterized protein	-0.818374
PGSC0003DMT400033202	M1AYQ6	Fasciclin-like arabinogalactan protein 13	-1.23913
PGSC0003DMT400004564	M0ZNM9	Anthranilic acid methyltransferase 3	-2.03977
PGSC0003DMT400076752	M1CXC4	PNCBP	-0.878334
PGSC0003DMT400033066	M1AYK0	Calcium-transporting ATPase (EC 7.2.2.10)	-1.03541
PGSC0003DMT400013827	M1A3D5	Thioredoxin-like protein CITRX, chloroplastic (EC 1.8.-.-) (Cf-9-interacting thioredoxin) (StCiTrx)	-0.660247
PGSC0003DMT400066866	M1CGB5	BZIP domain class transcription factor	-1.00887
PGSC0003DMT400012847	M1A1W1	GTP binding protein	-1.10715
PGSC0003DMT400067166	M1CGT4	ReMembR-H2 protein JR702	-0.756284
PGSC0003DMT400058068	M1C227	ATP binding protein	-1.79379
PGSC0003DMT400063640	M1CAY3	Beta-mannosidase	-0.773843
PGSC0003DMT400020662	M1ADW4	WOX4	-0.834395
PGSC0003DMT400082762	M1D677	Proton-dependent oligopeptide transport family protein	-0.836211
PGSC0003DMT400050158	M1BPV2	ATP-binding cassette transporter	-1.64262
PGSC0003DMT400054474	M1BWD7	ALOG domain-containing protein	-1.17191
PGSC0003DMT400077341	M1CY89	Uncharacterized protein	-0.943907
PGSC0003DMT400067407	M1CH72	Early nodulin 20	-1.3873
PGSC0003DMT400006862	M0ZS30	Serine/threonine protein kinase	-0.715031
PGSC0003DMT400080287	M1D395	Isopenicillin N epimerase	-0.868677
PGSC0003DMT400001851	M0ZJ70	Peroxidase (EC 1.11.1.7)	-1.70161
PGSC0003DMT400062559	M1C987	Cytochrome P450	-1.29232
PGSC0003DMT400079443	M1D1V1	Hemoglobin	-0.822756
PGSC0003DMT400035308	M1B238	Ribosomal pseudouridine synthase	-1.12458
PGSC0003DMT400029360	M1ASN7	Xyloglucan endotransglucosylase/hydrolase protein A	-1.91192
PGSC0003DMT400021310	M1AEW6	Nitrite reductase	-0.751192
PGSC0003DMT400047222	M1BKB4	DNA-directed RNA polymerase	-0.613905
PGSC0003DMT400032576	M1AXN4	Amino acid binding protein	-1.02847
PGSC0003DMT400000092	M0ZG35	Acetyl-coenzyme A carboxylase carboxyl transferase alpha	-1.95319
PGSC0003DMT400004460	M0ZNH4	Zinc finger family protein	-1.1702
PGSC0003DMT400067785	M1CHW4	Uncharacterized protein	-1.19526
PGSC0003DMT400001913	M0ZJB1	2-hydroxyacid dehydrogenase	-0.643202
PGSC0003DMT400020770	M1AE25	Serine-threonine protein kinase, plant-type	-1.06348
PGSC0003DMT400027288	M1APG5	Serine-threonine protein kinase, plant-type	-0.74686
PGSC0003DMT400040204	M1B9I8	Dirigent protein	-1.04829
PGSC0003DMT400027324	M1APH9	CYP72A54	-0.561811
PGSC0003DMT400028423	M1AR37	EDNR2GH3 protein	-0.878748
PGSC0003DMT400045961	M1BIF9	Kinesin	-1.44166
PGSC0003DMT400010187	M0ZXM8	Transporter	-0.612235
PGSC0003DMT400075413	M1CV51	Peroxidase (EC 1.11.1.7)	-1.28377
PGSC0003DMT400027073	M1AP46	Pentatricopeptide repeat-containing protein	-0.885106
PGSC0003DMT400012733	M1A1P5	Receptor protein kinase	-0.469487
PGSC0003DMT400023897	M1AJ49	Pentatricopeptide repeat-containing protein	-0.62146
PGSC0003DMT400044952	M1BGW4	Ankyrin	-0.484316
PGSC0003DMT400020945	M1AEC3	Nucleic acid binding protein	-1.21687
PGSC0003DMT400062982	M1C9W7	Acetyl-CoA synthetase	-0.740516
PGSC0003DMT400052621	M1BTP8	2-deoxyglucose-6-phosphate phosphatase	-1.01594
PGSC0003DMT400016825	M1A875	Aldo/keto reductase 2	-0.625995
PGSC0003DMT400081407	M1D4Q5	Kinesin heavy chain	-0.636993
PGSC0003DMT400063965	M1CBI5	Pentatricopeptide repeat-containing protein	-0.912316
PGSC0003DMT400019728	M1ACH4	Chaperonin containing t-complex protein 1, beta subunit, tcpb	-0.926608
PGSC0003DMT400081457	M1D4U2	Lipoxigenase	-0.816548
PGSC0003DMT400041614	M1BBM3	Isochorismatase domain-containing protein	-0.605467
PGSC0003DMT400003356	Q43847	Granule-bound starch synthase 2, chloroplastic/amyloplastic (EC 2.4.1.21) (Granule-bound starch synthase II) (GBSS-II) (SS II)	-0.84039
PGSC0003DMT400060192	M1C5D5	Dirigent protein	-0.874041
PGSC0003DMT400040713	M1BAA2	Copine I	-0.830446
PGSC0003DMT400059509	M1C4C3	Cytochrome P450-type monooxygenase 97A29	-0.715069
PGSC0003DMT400048879	M1BMZ6	Serine/threonine-protein kinase bri1	-1.28524
PGSC0003DMT400073721	M1CSJ4	PMR5N domain-containing protein	-1.91426
PGSC0003DMT400053301	M1BUS3	Protein argonaute PNH1	-0.657571
PGSC0003DMT400008897	M0ZV90	RNase H family protein	-0.608627
PGSC0003DMT400030652	M1AUK9	DELLA protein RGA	-0.701011
PGSC0003DMT400073011	M1CRD6	Keratin Kb40	-0.857734
PGSC0003DMT400008204	M0ZU92	ATP binding protein	-0.622957
PGSC0003DMT400024518	M1AK99	Cellulose synthase (EC 2.4.1.12)	-1.25336
PGSC0003DMT400021857	M1AFS8	ATP binding protein	-1.33038
PGSC0003DMT400000019	M0ZFZ2	Uncharacterized protein	-0.852278
PGSC0003DMT400075747	M1CVN5	Hero resistance protein	-0.532632
PGSC0003DMT400026549	M1ANB9	GDSL esterase/lipase	-1.52803
PGSC0003DMT400043861	M1BFA5	Pentatricopeptide repeat-containing protein	-1.43641
PGSC0003DMT400056164	M1BZ28	FLZ-type domain-containing protein	-0.712279
PGSC0003DMT400025800	M1AM32	Rop guanine nucleotide exchange factor	-0.576935
PGSC0003DMT400003340	M0ZLH1	Non-specific lipid-transfer protein	-1.97753
PGSC0003DMT400042465	M1BD29	Pentatricopeptide repeat-containing protein	-0.693374
PGSC0003DMT400000436	M0ZGP9	Cytochrome P450	-0.687694
PGSC0003DMT400025465	M1ALG9	Ureide permease	-1.25725
PGSC0003DMT400038616	M1B763	Leucine-rich repeat receptor kinase	-0.528856
PGSC0003DMT400069997	M1CLJ4	DNA-directed RNA polymerases II 24 kDa polypeptide	-1.49982
PGSC0003DMT400020282	M1AD84	Interactor of constitutive active ROPs 1	-1.03024
PGSC0003DMT400005733	M0ZQC8	Disease resistance protein	-0.734368
PGSC0003DMT400063067	M1CA07	Multidrug resistance protein	-0.905571
PGSC0003DMT400015076	M1A5E4	Uncharacterized protein	-0.901431
PGSC0003DMT400067346	M1CH47	Receptor-like serine/threonine-protein kinase (EC 2.7.11.1)	-1.19761
PGSC0003DMT400028417	M1AR33	Cc-nbs-lrr resistance protein	-0.694908
PGSC0003DMT400057561	M1C1A4	DAG	-0.631008
PGSC0003DMT400035889	M1B2Y8	Potassium transporter	-0.901303
PGSC0003DMT400040874	M1BAK8	Serine/threonine-protein kinase PBS1	-0.789823
PGSC0003DMT400044775	M1BGN2	Las1-like family protein	-0.854714
PGSC0003DMT400024477	M1AK63	Uncharacterized protein	-1.25295
PGSC0003DMT400007678	M0ZTD5	Pheophorbide A oxygenase	-1.16067
PGSC0003DMT400069638	M1CKT9	Protein DEHYDRATION-INDUCED 19 homolog 6	-1.07286
PGSC0003DMT400050032	M1BPQ1	Pentatricopeptide repeat-containing protein, chloroplastic	-0.964244
PGSC0003DMT400030625	M1AUJ5	Fe-S metabolism associated domain-containing protein	-1.23205
PGSC0003DMT400062908	M1C9R7	Pentatricopeptide repeat protein	-0.685562
PGSC0003DMT400013659	M1A354	Late blight resistance protein Rpi-blb2	-0.684423
PGSC0003DMT400030422	M1AU83	Uncharacterized protein	-1.35879
PGSC0003DMT400042244	M1BCR0	Dihydroorotate dehydrogenase (quinone), mitochondrial (DHOdehase) (EC 1.3.5.2)	-0.610911
PGSC0003DMT400090019	M1DJF6	CCHC-type domain-containing protein	-1.19278
PGSC0003DMT400044997	M1BGY5	Ubiquitin-protein ligase	-0.587145
PGSC0003DMT400051261	M1BRI4	Poly(RC)-binding protein	-0.810622
PGSC0003DMT400020979	M1AEE3	Blind	-1.13644
PGSC0003DMT400014525	M1A4D9	Uncharacterized protein	-1.15025
PGSC0003DMT400055131	M1BXE1	Kinase	-1.04344
PGSC0003DMT400009354	M0ZW38	Endoglucanase (EC 3.2.1.4)	-1.93521
PGSC0003DMT400066865	M1CGB4	BZIP domain class transcription factor	-1.10219
PGSC0003DMT400025866	M1AM84	Receptor serine-threonine protein kinase	-0.851553
PGSC0003DMT400027448	M1APP8	Sesquiterpene synthase	-0.657975
PGSC0003DMT400043459	M1BEN4	BRASSINOSTEROID INSENSITIVE 1	-0.939115
PGSC0003DMT400010512	M0ZY60	Serine-threonine protein kinase, plant-type	-1.55556
PGSC0003DMT400007855	M0ZTM5	Calmodulin binding protein	-0.84002
PGSC0003DMT400007224	M0ZSP0	Rhodanese domain-containing protein	-0.847868
PGSC0003DMT400020869	M1AE80	Uncharacterized protein	-0.995296
PGSC0003DMT400033370	M1AZ14	Uncharacterized protein	-0.684239
PGSC0003DMT400089643	M1DIL1	Arachidonic acid-induced DEA1	-1.14427
PGSC0003DMT400025312	M1ALA4	Auxin response factor	-0.584591
PGSC0003DMT400006404	M0ZRA4	Uncharacterized protein	-1.29384
PGSC0003DMT400014436	M1A481	Glycosyltransferase	-1.73697
PGSC0003DMT400007510	M0ZT42	PMEI domain-containing protein	-1.31062
PGSC0003DMT400072742	M1CQV5	60S ribosomal protein L7a	-0.882574
PGSC0003DMT400007029	M0ZSC1	Gamma-tubulin complex component	-0.515358
PGSC0003DMT400034315	M1B0H0	Alpha-L-fucosidase 2	-0.963035
PGSC0003DMT400009492	M0ZWC6	Mitogen-activated protein kinase 9	-0.971167
PGSC0003DMT400021608	M1AFE8	Leucine-rich repeat containing protein (Nbs-lrr resistance protein)	-1.20801
PGSC0003DMT400032275	M1AX49	Uncharacterized protein	-0.701957
PGSC0003DMT400027937	M1AQE1	Ethylene response factor 5	-1.09857
PGSC0003DMT400027698	M1AQ27	DNA binding protein	-0.514849
PGSC0003DMT400060369	M1C5Q7	Acyltransferase 1	-1.27783
PGSC0003DMT400083244	M1D6R9	Limonene cyclase	-0.742369
PGSC0003DMT400006234	M0ZR09	ADP-ribosyl cyclase/cyclic ADP-ribose hydrolase (EC 3.2.2.6)	-0.852485
PGSC0003DMT400069584	M1CKQ5	Protein carboxyl methylase	-0.694562
PGSC0003DMT400002934	M0ZKX2	Allene oxide synthase 2	-0.695886
PGSC0003DMT400046405	M1BJ20	Pentatricopeptide repeat-containing protein	-1.35923
PGSC0003DMT400054534	M1BWI5	Disease resistance protein	-1.03162
PGSC0003DMT400009924	M0ZX56	p-glycoprotein	-0.655496
PGSC0003DMT400076237	M1CWF5	Uncharacterized protein	-1.17703
PGSC0003DMT400048153	M1BM16	Aldehyde oxidase	-0.514411
PGSC0003DMT400003904	M0ZMI2	Uncharacterized protein	-1.94105
PGSC0003DMT400040847	M1BAI8	Short-chain dehydrogenase	-1.30298
PGSC0003DMT400069158	M1CK04	Uncharacterized protein	-1.36323
PGSC0003DMT400012121	M1A0R5	Disease resistance protein	-0.805547
PGSC0003DMT400035284	M1B232	Glycosyltransferase (EC 2.4.1.-)	-0.671531
PGSC0003DMT400055426	B6E1W5	Snakin-1	-1.1713
PGSC0003DMT400054610	M1BWL7	Uncharacterized protein	-1.73563
PGSC0003DMT400077717	M1CYT7	Disease resistance protein R3a	-0.462468
PGSC0003DMT400047770	M1BLE5	Tetratricopeptide-like helical	-1.43155
PGSC0003DMT400076107	M1CW72	WD-repeat protein	-0.810829
PGSC0003DMT400010418	M0ZY05	Aspartyl protease family protein	-0.675339
PGSC0003DMT400079901	M1D2N8	Stress-induced protein	-0.968002
PGSC0003DMT400063212	M1CA93	Methyltransferase gidB	-0.850887
PGSC0003DMT400041839	M1BC34	Pentatricopeptide repeat-containing protein, chloroplastic	-0.883956
PGSC0003DMT400018502	M1AAR5	DNA methyltransferase	-0.923571
PGSC0003DMT400082458	M1D5Z5	8.4 kDa sulfur-rich protein	-1.82436
PGSC0003DMT400049310	M1BNJ4	Cellulose synthase A catalytic subunit 1 [UDP-forming]	-1.90693
PGSC0003DMT400012963	M1A232	Disease resistance protein RGA3	-0.568798
PGSC0003DMT400044769	M1BGM9	Fasciclin-like arabinogalactan protein 19	-1.21584
PGSC0003DMT400048081	M1BLY2	Uncharacterized protein	-1.06234
PGSC0003DMT400018573	M1AAW0	ADP-ribosylation factor GTPase-activating protein AGD14	-0.533474
PGSC0003DMT400012066	M1A0M9	Uncharacterized protein	-1.06529
PGSC0003DMT400035619	M1B2K1	Uncharacterized protein	-0.68177
PGSC0003DMT400022251	M1AGF6	Glutathione s-transferase	-1.42204
PGSC0003DMT400056487	M1BZI1	Cc-nbs-lrr resistance protein	-0.679599
PGSC0003DMT400040590	M1BA43	ADP-ribosyl cyclase/cyclic ADP-ribose hydrolase (EC 3.2.2.6)	-0.714637
PGSC0003DMT400057743	M1C1K6	NADPH quinone oxidoreductase	-0.798823
PGSC0003DMT400037633	M1B5M5	GTP binding protein	-1.09108
PGSC0003DMT400018236	M1AAA1	Acetolactate synthase (EC 2.2.1.6)	-0.82877
PGSC0003DMT400008488	M0ZUM3	Protein arginine n-methyltransferase	-0.560254
PGSC0003DMT400048914	M1BN13	Nucleotide binding protein	-0.89013
PGSC0003DMT400040186	M1B9H3	Peroxidase (EC 1.11.1.7)	-1.22246
PGSC0003DMT400023264	M1AI23	PMR5N domain-containing protein	-0.724731
PGSC0003DMT400051271	M1BRJ3	Glutathione S-transferase	-0.964822
PGSC0003DMT400022195	M1AGD1	Charged multivesicular body protein 4b	-0.89361
PGSC0003DMT400040793	M1BAF2	Sulfotransferase (EC 2.8.2.-)	-0.680798
PGSC0003DMT400055061	M1BXA5	YA1	-0.672246
PGSC0003DMT400015684	M1A6E3	Fertility restorer	-0.552706
PGSC0003DMT400057446	M1C128	Starch branching enzyme	-0.67338
PGSC0003DMT400004108	M0ZMW5	Dirigent protein	-1.44211
PGSC0003DMT400016549	M1A7U6	Charged multivesicular body protein 4b	-1.0794
PGSC0003DMT400039995	M1B943	Sugar transporter	-1.19296
PGSC0003DMT400083182	M1D6N5	Phytochrome kinase substrate	-0.945205
PGSC0003DMT400065855	M1CEQ1	Leucine rich repeat containing protein	-1.15416
PGSC0003DMT400079013	M1D143	Auxin efflux carrier component	-1.17745
PGSC0003DMT400047089	M1BK49	Vetispiradiene synthase	-1.14919
PGSC0003DMT400032586	M1AXP1	Serine protease	-1.67587
PGSC0003DMT400041754	M1BBX3	Anthocyanidine rhamnosyl-transferase	-0.709373
PGSC0003DMT400046817	M1BJP1	Pentatricopeptide repeat-containing protein	-0.751335
PGSC0003DMT400016798	M1A862	Tospovirus resistance protein A	-0.672596
PGSC0003DMT400069152	Q9FS88	2-methylacyl-CoA dehydrogenase, mitochondrial (EC 1.3.99.12) (2-methylbutanoyl-CoA dehydrogenase) (2-methylbutyryl-CoA dehydrogenase) (2MBCD) (Isovaleryl-CoA dehydrogenase 1) (St-IVD1)	-0.765125
PGSC0003DMT400014144	M1A3S8	Cytochrome c biogenesis protein family	-0.695897
PGSC0003DMT400078294	M1CZU0	TSI1	-0.570592
PGSC0003DMT400079518	M1D1Z3	Pentatricopeptide repeat-containing protein, chloroplastic	-0.772014
PGSC0003DMT400047154	M1BK68	ATP citrate synthase (EC 2.3.3.8)	-0.46448
PGSC0003DMT400035542	M1B2G2	3-hydroxy-3-methylglutaryl coenzyme A reductase (HMG-CoA reductase) (EC 1.1.1.34)	-0.651091
PGSC0003DMT400012094	M1A0Q0	Extensin	-1.90691
PGSC0003DMT400080319	M1D3B2	RNA-dependent RNA polymerase (EC 2.7.7.48)	-0.622011
PGSC0003DMT400024165	M1AJK3	Pentatricopeptide repeat-containing protein, mitochondrial	-0.683094
PGSC0003DMT400037814	M1B5Y2	Calmodulin binding protein	-1.07822
PGSC0003DMT400003784	M0ZMB4	Auxin-responsive protein	-0.51004
PGSC0003DMT400058647	M1C319	Resistance protein PSH-RGH6	-0.694438
PGSC0003DMT400070877	M1CMV6	Uncharacterized protein	-1.65538
PGSC0003DMT400072822	M1CR06	Pentatricopeptide repeat-containing protein	-0.704427
PGSC0003DMT400051944	M1BSH9	Nuclear GTPase	-0.607899
PGSC0003DMT400044420	M1BG63	Desacetoxyvindoline 4-hydroxylase	-0.762758
PGSC0003DMT400011142	M0ZZ38	Endo-1,3-1,4-beta-d-glucanase	-1.08617
PGSC0003DMT400064386	M1CCA1	Uncharacterized protein	-0.77972
PGSC0003DMT400005064	M0ZPE7	BZIP protein	-1.5208
PGSC0003DMT400060216	M1C5E8	Zinc finger protein	-0.802345
PGSC0003DMT400065226	M1CDL3	Chitinase 1	-1.21408
PGSC0003DMT400047252	M1BKD8	Pentatricopeptide repeat-containing protein	-1.39726
PGSC0003DMT400079633	M1D262	Uncharacterized protein	-0.697772
PGSC0003DMT400024877	M1AKR1	Pentatricopeptide repeat-containing protein, mitochondrial	-0.826732
PGSC0003DMT400040987	M1BAQ9	Uncharacterized protein	-0.905723
PGSC0003DMT400038139	M1B6D8	Flavin-containing monooxygenase (EC 1.-.-.-)	-1.70169
PGSC0003DMT400044460	M1BG87	Cellulose synthase	-1.00157
PGSC0003DMT400025918	M1AMC6	Pyrophosphate--fructose 6-phosphate 1-phosphotransferase subunit alpha	-0.862839
PGSC0003DMT400080822	M1D406	TMV resistance protein N	-0.755417
PGSC0003DMT400052456	M1BTF5	Uncharacterized protein	-0.497284
PGSC0003DMT400031076	M1AV63	Tospovirus resistance protein D	-1.68051
PGSC0003DMT400038880	M1B7I9	ATRAD3	-1.86879
PGSC0003DMT400072677	M1CQR7	Ankyrin repeat-containing protein	-0.534921
PGSC0003DMT400079236	M1D1H3	Blue copper protein	-0.844008
PGSC0003DMT400029672	M1AT86	Uncharacterized protein	-0.78403
PGSC0003DMT400034585	M1B0Y7	CASP-like protein	-1.3359
PGSC0003DMT400075917	M1CVX9	High mobility group family	-0.664382
PGSC0003DMT400042519	M1BD62	Uncharacterized protein	-1.11412
PGSC0003DMT400078918	M1D0Y0	Chloride channel clc	-1.02339
PGSC0003DMT400046637	M1BJD9	Alliin lyase	-0.786364
PGSC0003DMT400030793	M1AUT4	GTP binding protein	-0.776693
PGSC0003DMT400032915	M1AYB1	TF-B3 domain-containing protein	-1.34193
PGSC0003DMT400000293	M0ZGG8	PORR domain-containing protein	-0.563263
PGSC0003DMT400041801	M1BC10	Clathrin assembly protein	-0.584809
PGSC0003DMT400041635	M1BBN7	Uncharacterized protein	-0.689336
PGSC0003DMT400089627	M1DIJ7	Uncharacterized protein	-1.87046
PGSC0003DMT400053452	M1BV01	Late blight resistance protein Rpi-blb2	-0.655467
PGSC0003DMT400039659	M1B8L4	Pentatricopeptide repeat-containing protein	-0.789996
PGSC0003DMT400071477	M1CNV1	Receptor-kinase	-1.20642
PGSC0003DMT400037751	M1B5U7	Binding protein	-0.942672
PGSC0003DMT400032113	M1AWW4	Import inner membrane translocase subunit tim21, mitochondrial	-0.855784
PGSC0003DMT400037133	M1B4V9	Zinc finger, C3HC4 type family protein	-0.881365
PGSC0003DMT400009462	M0ZWA5	ST225	-0.402261
PGSC0003DMT400052480	M1BTH5	Uncharacterized protein	-0.735596
PGSC0003DMT400070462	M1CM81	2-oxoglutarate-dependent dioxygenase	-1.38733
PGSC0003DMT400022696	M1AH32	Pentatricopeptide repeat-containing protein	-0.929647
PGSC0003DMT400032279	M1AX53	Pentatricopeptide repeat-containing protein	-0.81934
PGSC0003DMT400038154	M1B6E9	Calmodulin binding protein	-0.704201
PGSC0003DMT400010089	M0ZXG4	Uncharacterized protein	-1.08842
PGSC0003DMT400035513	M1B2E1	Uncharacterized protein	-0.943954
PGSC0003DMT400000447	M0ZGQ9	Methenyltetrahydrofolate cyclohydrolase (EC 3.5.4.9)	-0.562589
PGSC0003DMT400025772	M1AM13	Peroxidase (EC 1.11.1.7)	-1.83195
PGSC0003DMT400021901	M1AFV5	AMP deaminase (EC 3.5.4.6)	-0.547853
PGSC0003DMT400068276	M1CIR4	RAB6-interacting golgin	-0.716549
PGSC0003DMT400043278	M1BED4	R2r3-myb transcription factor	-1.19252
PGSC0003DMT400009004	M0ZVF6	Uncharacterized protein	-1.85851
PGSC0003DMT400072594	M1CQM1	EMB2735	-1.0392
PGSC0003DMT400021364	Q9AR61	Urease accessory protein G	-0.548045
PGSC0003DMT400054401	M1BW95	Double-stranded RNA binding	-0.637346
PGSC0003DMT400068707	M1CJE0	Protein phosphatase 2c	-1.39963
PGSC0003DMT400049106	M1BN99	Uncharacterized protein	-0.636479
PGSC0003DMT400015479	M1A637	RING-H2 finger protein ATL1L	-1.06042
PGSC0003DMT400037441	M1B5E3	ADP-ribosylation factor GTPase-activating protein AGD3	-0.783334
PGSC0003DMT400011041	M0ZYY9	Uncharacterized protein	-1.31513
PGSC0003DMT400014854	M1A504	Nodulin-26	-1.21643
PGSC0003DMT400041333	M1BB80	Glycosyltransferase	-0.701763
PGSC0003DMT400067990	M1CI89	RALFL33	-0.64585
PGSC0003DMT400049487	M1BNU2	Hexosyltransferase (EC 2.4.1.-)	-1.62239
PGSC0003DMT400009301	M0ZVZ5	Pentatricopeptide repeat-containing protein	-0.859616
PGSC0003DMT400070356	M1CM17	Mta/sah nucleosidase	-0.776201
PGSC0003DMT400021371	M1AF09	Uncharacterized protein	-1.59537
PGSC0003DMT400021649	M1AFH3	LRR and BTB/POZ domain-containing protein FBL11	-0.537045
PGSC0003DMT400019149	M1ABN5	Uncharacterized protein	-0.97618
PGSC0003DMT400008119	M0ZU37	Uncharacterized protein	-0.595563
PGSC0003DMT400014408	M1A464	SPARK domain-containing protein	-0.847208
PGSC0003DMT400060215	M1C5E7	Uncharacterized protein	-0.57205
PGSC0003DMT400060082	M1C566	Uncharacterized protein	-0.542234
PGSC0003DMT400050808	M1BQX1	FAD binding domain containing protein	-1.43903
PGSC0003DMT400058928	M1C3J1	Elicitor-inducible cytochrome P450	-1.4704
PGSC0003DMT400037667	M1B5P0	Pentatricopeptide repeat-containing protein	-0.806389
PGSC0003DMT400013987	M1A3L5	Receptor-kinase	-0.826589
PGSC0003DMT400028274	M1AQX7	Myosin XI	-0.827998
PGSC0003DMT400032947	M1AYD0	Ran GTPase binding protein	-1.16918
PGSC0003DMT400053843	M1BVI9	White-brown-complex ABC transporter family	-1.09973
PGSC0003DMT400005052	M0ZPE3	Resistance protein PSH-RGH6	-0.626129
PGSC0003DMT400037556	M1B5J4	Ribosomal protein L17	-0.537944
PGSC0003DMT400029994	M1ATN1	Pentatricopeptide repeat-containing protein	-0.973513
PGSC0003DMT400076995	M1CXR7	Bell-like homeodomain protein 4	-1.80795
PGSC0003DMT400016123	M1A752	Lipase SIL1	-1.62958
PGSC0003DMT400079093	M1D177	Uncharacterized protein	-0.673965
PGSC0003DMT400065800	M1CEK8	Protein kinase APK1B, chloroplast	-0.914391
PGSC0003DMT400037674	M1B5P2	Uncharacterized protein	-0.587246
PGSC0003DMT400092749	M1DQG6	Basic 7S globulin 2 small subunit	-1.1356
PGSC0003DMT400054486	M1BWE8	Transcription factor	-1.22851
PGSC0003DMT400013859	M1A3E7	Uncharacterized protein	-0.805533
PGSC0003DMT400033763	M1AZM3	Uncharacterized protein	-0.9649
PGSC0003DMT400003403	M0ZLL2	WIN1	-0.775708
PGSC0003DMT400070026	M1CLL1	Receptor-like serine/threonine-protein kinase (EC 2.7.11.1)	-0.682484
PGSC0003DMT400056354	M1BZC2	Uncharacterized protein	-1.14262
PGSC0003DMT400048264	M1BM62	Serine-threonine protein kinase, plant-type	-0.689019
PGSC0003DMT400026473	M1AN73	Phospholipase A1 (EC 3.1.1.-)	-0.881607
PGSC0003DMT400059964	M1C4Z3	ATP binding protein	-1.84562
PGSC0003DMT400014025	M1A3N1	GTP binding protein	-0.546795
PGSC0003DMT400060294	M1C5J7	T-complex protein 1 subunit gamma	-0.485383
PGSC0003DMT400004190	M0ZN16	Receptor protein kinase	-0.547803
PGSC0003DMT400032738	M1AXX9	GTP cyclohydrolase II (EC 3.5.4.25) (GTP cyclohydrolase-2)	-1.01538
PGSC0003DMT400018924	M1ABD7	PPPDE domain-containing protein	-0.922943
PGSC0003DMT400097633	M1E124	Structural constituent of ribosome	-0.908319
PGSC0003DMT400066365	M1CFG2	Protein kinase domain-containing protein	-0.409241
PGSC0003DMT400059116	M1C3U1	Isoamyl acetate-hydrolyzing esterase	-1.09204
PGSC0003DMT400051561	M1BRW1	Specific tissue protein 2	-1.69823
PGSC0003DMT400007372	M0ZSV6	Uncharacterized protein	-1.72482
PGSC0003DMT400046973	M1BJY3	Vetispiradiene synthase 1	-1.05151
PGSC0003DMT400001305	M0ZIA0	Metal-dependent phosphohydrolase HD domain-containing protein	-0.788664
PGSC0003DMT400007503	M0ZT37	Protein kinase APK1B, chloroplast	-0.945985
PGSC0003DMT400086902	M1DCR2	Uncharacterized protein	-1.18398
PGSC0003DMT400014919	M1A535	Serine racemase	-0.642209
PGSC0003DMT400067437	M1CH92	Cationic amino acid transporter	-1.67611
PGSC0003DMT400085908	M1DAJ3	Uncharacterized protein	-1.83596
PGSC0003DMT400043137	M1BE58	Uncharacterized protein	-1.79938
PGSC0003DMT400014929	M1A545	Zinc finger protein	-0.703377
PGSC0003DMT400076330	M1CWJ7	Uncharacterized protein	-1.70676
PGSC0003DMT400032342	M1AX94	Uncharacterized protein	-0.86021
PGSC0003DMT400048813	M1BMW6	Ribosome biogenesis regulatory protein	-0.495855
PGSC0003DMT400028691	M1ARI8	Cc-nbs-lrr resistance protein	-0.9093
PGSC0003DMT400063046	M1C9Z6	LIGULELESS1 protein	-0.841648
PGSC0003DMT400031967	M1AWL1	Beta-ketoacyl-[acyl-carrier-protein] synthase I (EC 2.3.1.41)	-1.74494
PGSC0003DMT400067996	M1CI95	Avr9/Cf-9 rapidly elicited protein 146	-1.04652
PGSC0003DMT400006184	M0ZQY8	Uncharacterized protein	-1.75552
PGSC0003DMT400074108	M1CT58	Uncharacterized protein	-1.80963
PGSC0003DMT400043775	M1BF65	Exocyst subunit Exo70 family protein	-0.44183
PGSC0003DMT400090815	M1DL87	Late blight resistance protein	-1.32
PGSC0003DMT400004494	M0ZNJ2	Uncharacterized protein	-0.920526
PGSC0003DMT400049203	M1BNE3	Lactosylceramide 4-alpha-galactosyltransferase	-0.954773
PGSC0003DMT400024760	M1AKK8	Protein kinase family protein	-0.997031
PGSC0003DMT400011225	M0ZZ83	Kinase	-1.28562
PGSC0003DMT400093805	M1DSR1	TMV resistance protein N	-1.52217
PGSC0003DMT400069241	M1CK56	Syntaxin	-1.0215
PGSC0003DMT400012014	M1A0K1	Peptidyl-prolyl cis-trans isomerase (EC 5.2.1.8)	-0.519872
PGSC0003DMT400078256	M1CZR1	LOB domain-containing protein	-1.73592
PGSC0003DMT400020401	M1ADF1	Zinc ion binding protein	-1.71619
PGSC0003DMT400018358	M1AAH1	RNA binding protein	-0.52847
PGSC0003DMT400041053	M1BAU3	DNA binding protein	-0.573523
PGSC0003DMT400029321	M1ASL3	NAC domain class transcription factor	-1.06431
PGSC0003DMT400062862	M1C9N5	F-box and wd40 domain protein	-0.699939
PGSC0003DMT400063389	M1CAL4	Pentatricopeptide repeat-containing protein	-1.04601
PGSC0003DMT400009864	M0ZX22	Amino acid binding protein	-0.911572
PGSC0003DMT400072903	M1CR63	DUF150 domain-containing protein	-0.908056
PGSC0003DMT400009014	M0ZVG1	Phytoene dehydrogenase	-0.815439
PGSC0003DMT400004370	M0ZNB8	Ubiquitin-protein ligase	-0.583002
PGSC0003DMT400038688	M1B788	Myosin II heavy chain	-0.913907
PGSC0003DMT400011930	M1A0E1	CjMDR1	-1.1698
PGSC0003DMT400002245	M0ZJU0	Serine carboxypeptidase-like enzyme	-0.691599
PGSC0003DMT400040448	M1B9X7	Transcription factor bHLH51	-0.976079
PGSC0003DMT400010432	M0ZY16	Uncharacterized protein	-0.730275
PGSC0003DMT400031571	M1AVV2	NAC domain protein	-1.78049
PGSC0003DMT400064961	M1CD67	Gamma aminobutyrate transaminase isoform2	-1.37689
PGSC0003DMT400045414	M1BHM5	Nitrate transporter	-0.954937
PGSC0003DMT400044206	M1BFS8	Xenotropic and polytropic murine leukemia virus receptor pho1	-1.35059
PGSC0003DMT400074236	M1CTD5	Uncharacterized protein	-1.30689
PGSC0003DMT400032454	M1AXG7	NB-ARC domain-containing protein	-1.21086
PGSC0003DMT400009668	M0ZWR3	Endoglucanase (EC 3.2.1.4)	-1.53784
PGSC0003DMT400022522	M1AGV2	Uncharacterized protein	-0.994064
PGSC0003DMT400065495	M1CE36	Pentatricopeptide repeat-containing protein	-1.103
PGSC0003DMT400011793	M1A066	Uncharacterized protein	-0.788001
PGSC0003DMT400075488	M1CV87	Allyl alcohol dehydrogenase	-0.463141
PGSC0003DMT400007847	M0ZTM2	Cytochrome P450	-0.973545
PGSC0003DMT400075308	M1CUX7	Uncharacterized protein	-1.80886
PGSC0003DMT400012155	M1A0T6	Pentatricopeptide repeat-containing protein	-0.737278
PGSC0003DMT400059123	M1C3U6	Calmodulin	-1.2676
PGSC0003DMT400075439	M1CV69	Disease resistance protein RPP13	-1.01199
PGSC0003DMT400050277	M1BQ23	Pentatricopeptide repeat-containing protein	-0.835707
PGSC0003DMT400060293	M1C5J6	T-complex protein 1 subunit gamma	-0.868379
PGSC0003DMT400033242	M1AYT9	Mo25 family protein	-0.95022
PGSC0003DMT400070180	M1CLS8	Uncharacterized protein	-1.57612
PGSC0003DMT400044081	M1BFK6	ATP binding protein	-1.35522
PGSC0003DMT400040485	M1B9Z9	Geranylgeranyl pyrophosphate synthase 1	-1.13466
PGSC0003DMT400012317	M1A127	Dehydration-responsive element binding protein 6	-1.375
PGSC0003DMT400027905	M1AQC3	Uro-adherence factor A	-0.632196
PGSC0003DMT400006405	M0ZRA5	Cytochrome P450	-1.03705
PGSC0003DMT400041688	M1BBT4	Pentatricopeptide repeat-containing protein, mitochondrial	-0.737576
PGSC0003DMT400090096	M1DJM4	Apyrase 3	-0.667999
PGSC0003DMT400006921	M0ZS62	Heat stress transcription factor A3	-0.768401
PGSC0003DMT400045724	M1BI34	Zinc/iron transporter	-1.18028
PGSC0003DMT400074794	M1CU65	LATD/NIP	-0.737413
PGSC0003DMT400068802	M1CJI3	Component of oligomeric Golgi complex 3 (Conserved oligomeric Golgi complex subunit 3)	-0.420637
PGSC0003DMT400034832	M1B1C5	37kDa chloroplast inner envelope membrane polypeptide	-0.609795
PGSC0003DMT400092929	M1DQW2	Pentatricopeptide repeat-containing protein	-0.960623
PGSC0003DMT400036343	M1B3I4	Proline transporter 2	-1.34331
PGSC0003DMT400038689	M1B789	Myosin heavy chain, clone	-0.597188
PGSC0003DMT400005503	M1CCA6	Uncharacterized protein	-1.79854
PGSC0003DMT400079361	M1D1P6	Protein kinase APK1B, chloroplast	-1.78656
PGSC0003DMT400036331	M1B3H6	Pentatricopeptide repeat-containing protein	-0.70464
PGSC0003DMT400067517	M1CHF6	Transferase	-1.24964
PGSC0003DMT400041847	M1BC42	DEGP10	-0.70479
PGSC0003DMT400026935	M1ANW3	Glycine-rich protein	-0.594122
PGSC0003DMT400013711	M1A385	Pectin acetylesterase (EC 3.1.1.-)	-1.67531
PGSC0003DMT400032945	M1AYC9	Ran GTPase binding protein	-0.634178
PGSC0003DMT400083091	M1D6H0	Uncharacterized protein	-0.55657
PGSC0003DMT400044335	M1BG14	COP1-interacting protein 7	-0.752533
PGSC0003DMT400082050	M1D5J0	Dirigent protein	-1.2605
PGSC0003DMT400049230	M1BNG3	Rop guanine nucleotide exchange factor	-1.40991
PGSC0003DMT400037357	M1B5A0	Uncharacterized protein	-0.892157
PGSC0003DMT400026433	M1AN55	ALOG domain-containing protein	-0.724593
PGSC0003DMT400051794	M1BS79	Uncharacterized protein	-1.39829
PGSC0003DMT400036353	M1B3J1	TA20 protein	-1.29761
PGSC0003DMT400057017	M1C083	Pentatricopeptide repeat-containing protein	-0.910378
PGSC0003DMT400062024	M1C8D7	Alcohol acyl transferase	-0.875748
PGSC0003DMT400037608	M1B5L9	Potassium channel protein NKT5	-0.875115
PGSC0003DMT400071771	M1CP97	Uncharacterized protein	-0.629995
PGSC0003DMT400075274	M1CUV4	GDU1	-1.1434
PGSC0003DMT400020099	M1AD00	2,4-D inducible glutathione S-transferase	-0.994521
PGSC0003DMT400035605	M1B2J1	Pentatricopeptide repeat-containing protein	-0.566717
PGSC0003DMT400055089	M1BXC3	Exonuclease	-1.079
PGSC0003DMT400017783	M1A9G1	Glycosyltransferase UGT90A7	-1.08987
PGSC0003DMT400042325	M1BCU5	Isochorismatase	-0.568327
PGSC0003DMT400049277	M1BNI4	Expansin	-1.70764
PGSC0003DMT400002059	M0ZJJ6	Histidine decarboxylase	-1.28906
PGSC0003DMT400019327	M1ABX5	NRC1	-1.02061
PGSC0003DMT400010080	M0ZXF7	Kinesin heavy chain	-0.555007
PGSC0003DMT400037884	M1B626	GRAS family transcription factor	-1.68323
PGSC0003DMT400017261	M1A8R4	ATP binding protein	-1.3274
PGSC0003DMT400041620	M1BBM9	Uncharacterized protein	-1.74229
PGSC0003DMT400060505	M1C606	Type-B response regulator	-0.668135
PGSC0003DMT400011507	M0ZZN5	NBS-coding resistance gene analog	-0.628303
PGSC0003DMT400061174	M1C765	Uncharacterized protein	-1.01231
PGSC0003DMT400009635	M0ZWP4	DNA-binding protein	-0.697219
PGSC0003DMT400036453	M1B3N3	zf-RVT domain-containing protein	-0.627584
PGSC0003DMT400005006	M0ZPB9	Disease resistance protein BS2	-0.670353
PGSC0003DMT400076732	M1CXB1	Uncharacterized protein	-1.19313
PGSC0003DMT400046894	M1BJT4	ADP-ribosyl cyclase/cyclic ADP-ribose hydrolase (EC 3.2.2.6)	-0.491312
PGSC0003DMT400077633	M1CYN9	Uncharacterized protein	-0.970739
PGSC0003DMT400063767	M1CB75	F-box protein	-0.848412
PGSC0003DMT400026065	M1AML5	B-box zinc finger protein 1 (CONSTANS)	-0.463161
PGSC0003DMT400045443	M1BHN9	WRKY transcription factor	-0.863891
PGSC0003DMT400080694	M1D3U8	Nucleic acid binding protein	-0.890521
PGSC0003DMT400018787	M1AB53	Uncharacterized protein	-1.20517
PGSC0003DMT400054844	M1BWZ1	Triose phosphate/phosphate translocator, chloroplast	-1.36193
PGSC0003DMT400015640	M1A6C2	Pentatricopeptide repeat-containing protein	-0.876078
PGSC0003DMT400013830	M1A3D8	Aspartic proteinase nepenthesin-1	-1.16896
PGSC0003DMT400020527	M1ADM7	Transcription factor	-0.704108
PGSC0003DMT400043708	M1BF40	Diphosphoinositol polyphosphate phosphohydrolase	-1.19198
PGSC0003DMT400070881	M1CMV9	Transcription factor TGA7	-1.10574
PGSC0003DMT400048050	M1BLW1	Serine/threonine-protein kinase cx32	-0.909468
PGSC0003DMT400036765	M1B469	Auxin response factor	-0.438081
PGSC0003DMT400074008	M1CT03	Oxidoreductase/ transition metal ion binding protein	-1.28728
PGSC0003DMT400051038	M1BR72	Uncharacterized protein	-1.3119
PGSC0003DMT400062340	M1C8X4	Uncharacterized protein	-1.75771
PGSC0003DMT400057709	M1C1I0	Hexose transporter 1	-0.583438
PGSC0003DMT400048370	M1BMC0	Protein GIGANTEA	-1.01671
PGSC0003DMT400015924	M1A6U3	Leucine-rich repeat family protein	-1.13733
PGSC0003DMT400046707	M1BJH4	Cytochrome P450 71A4	-1.75744
PGSC0003DMT400091864	M1DNK1	Arabinogalactan protein	-1.75726
PGSC0003DMT400039811	M1B8U2	ALOG domain-containing protein	-0.790663
PGSC0003DMT400027557	M1APU5	1-O-acylglucose:anthocyanin-O-acyltransferase	-0.622828
PGSC0003DMT400088101	M1DF88	Blue copper protein	-1.04015
PGSC0003DMT400013177	M1A2F4	Cytochrome P450	-0.577689
PGSC0003DMT400060674	M1C693	Ubiquitin-protein ligase	-0.858045
PGSC0003DMT400001298	M0ZI96	Serine-type peptidase	-0.551223
PGSC0003DMT400037018	M1B4N7	Dihydrodipicolinate reductase	-1.39082
PGSC0003DMT400007334	M0ZST9	Uncharacterized protein	-1.34779
PGSC0003DMT400037428	M1B5D8	Uncharacterized protein	-0.854782
PGSC0003DMT400000612	M0ZH15	Dead box ATP-dependent RNA helicase	-1.12668
PGSC0003DMT400072576	M1CQK9	Uncharacterized protein	-0.879429
PGSC0003DMT400075658	M1CVK3	ABC-type Co2+ transport system, permease component	-1.13791
PGSC0003DMT400002554	M0ZKA2	Multicopper oxidase	-0.865922
PGSC0003DMT400019916	M1ACS1	Cytochrome b5	-1.0529
PGSC0003DMT400021984	M1AFZ2	F-box family protein	-1.10348
PGSC0003DMT400003408	M0ZLL7	Pentatricopeptide repeat-containing protein	-0.814534
PGSC0003DMT400011023	M0ZYX8	Ankyrin repeat-containing protein	-1.13922
PGSC0003DMT400055810	M1BYK8	Pentatricopeptide repeat-containing protein	-0.83184
PGSC0003DMT400054314	M1BW37	Uncharacterized protein	-0.996374
PGSC0003DMT400027715	M1AQ35	F-box protein family	-1.05645
PGSC0003DMT400006800	M0ZS01	Auxin-responsive protein	-1.74689
PGSC0003DMT400032053	M1AWR9	zinc_ribbon_12 domain-containing protein	-0.47562
PGSC0003DMT400028763	M1ARN3	Kinase	-0.608161
PGSC0003DMT400087201	M1DDC4	RWP-RK domain-containing protein	-1.26779
PGSC0003DMT400012734	M1A1P6	Zinc finger protein	-0.842022
PGSC0003DMT400021868	M1AFT2	Major latex	-0.90002
PGSC0003DMT400063187	M1CA79	Type-A response regulator	-1.04258
PGSC0003DMT400046249	M1BIU8	Leucine-rich repeat protein	-0.47659
PGSC0003DMT400049305	M1BNJ1	9-cis-epoxycarotenoid dioxygenase	-1.30569
PGSC0003DMT400044278	M1BFX9	DUF26 domain-containing protein 2	-1.10725
PGSC0003DMT400029779	M1ATD9	DNA-directed RNA polymerase subunit beta (EC 2.7.7.6)	-0.935354
PGSC0003DMT400022422	M1AGP4	Uncharacterized protein	-0.5982
PGSC0003DMT400033447	M1AZ61	Uncharacterized protein	-0.728963
PGSC0003DMT400007129	M0ZSI0	Agenet domain-containing protein	-0.627213
PGSC0003DMT400070347	M1CM11	mRNA cap guanine-N7 methyltransferase 2	-0.773771
PGSC0003DMT400016255	M1A7D1	Pumilio	-0.552804
PGSC0003DMT400001510	M0ZIL5	Peroxidase (EC 1.11.1.7)	-0.988302
PGSC0003DMT400024026	M1AJB8	DEAD-box RNA helicase	-0.409897
PGSC0003DMT400072196	M1AVN0	Uncharacterized protein	-0.827478
PGSC0003DMT400076719	M1CXA3	IAA-amino acid hydrolase	-0.758627
PGSC0003DMT400000430	M0ZGP8	Cytochrome P450	-0.741197
PGSC0003DMT400043343	M1BEH1	Uncharacterized protein	-0.793211
PGSC0003DMT400023157	M1AHW5	Solute carrier family 35, member F1	-0.900255
PGSC0003DMT400029363	M1ASN8	Tryptophan synthase (EC 4.2.1.20)	-1.36955
PGSC0003DMT400005841	M0ZQH1	Cc-nbs-lrr resistance protein	-1.24821
PGSC0003DMT400044349	M1BG17	Pentatricopeptide repeat-containing protein	-1.01277
PGSC0003DMT400083250	M1D6S5	Pentatricopeptide repeat-containing protein, mitochondrial	-0.744528
PGSC0003DMT400018099	M1AA18	1-O-acylglucose:anthocyanin-O-acyltransferase	-0.868368
PGSC0003DMT400000240	M0ZGC8	Uncharacterized protein	-0.754025
PGSC0003DMT400052930	M1BU52	Uncharacterized protein	-0.933458
PGSC0003DMT400073534	M1CS65	Sugar transporter	-0.919862
PGSC0003DMT400013479	M1A2W6	Uncharacterized protein	-0.462438
PGSC0003DMT400034502	M1B0T2	Pentatricopeptide repeat-containing protein	-0.844764
PGSC0003DMT400022188	M1AGC6	Meprin and TRAF homology domain-containing protein / MATH domain-containing protein	-1.2965
PGSC0003DMT400028899	M1ARV3	ATPP2-A13	-0.994143
PGSC0003DMT400069916	M1CLD6	Proline transporter 1 (Proline transporter 3)	-1.25871
PGSC0003DMT400041648	M1BBP8	2-oxoglutarate/malate translocator	-1.60109
PGSC0003DMT400020095	M1ACZ7	Pentatricopeptide repeat-containing protein, mitochondrial	-0.883472
PGSC0003DMT400013821	Q8H9D2	NAD(P)H:quinone oxidoreductase (NAD(P)H:QR) (EC 1.6.5.2)	-0.690814
PGSC0003DMT400081974	M1D5E3	Uncharacterized protein	-0.53074
PGSC0003DMT400013703	M1A381	Senescence-associated protein	-0.534185
PGSC0003DMT400075839	M1CVT4	Defensin J1-2	-1.51792
PGSC0003DMT400009488	M0ZWC3	Inositol-pentakisphosphate 2-kinase (EC 2.7.1.158)	-0.575617
PGSC0003DMT400072553	M1CQI7	Lymphoid organ expressed yellow head virus receptor protein	-0.592578
PGSC0003DMT400019320	M1ABX0	Phosphoenolpyruvate carboxylase (EC 4.1.1.31)	-0.611362
PGSC0003DMT400024646	M1AKG4	Transferase, transferring glycosyl groups	-0.643808
PGSC0003DMT400054221	M1BVZ8	UDP-glucuronic acid/UDP-N-acetylgalactosamine transporter	-1.72533
PGSC0003DMT400041664	M1BBR3	Uncharacterized protein	-0.746318
PGSC0003DMT400027684	M1AQ20	IFRD domain-containing protein	-0.757168
PGSC0003DMT400002124	M0ZJN5	Serine-threonine protein kinase, plant-type	-0.48989
PGSC0003DMT400009952	M0ZX70	RAB1X	-0.589233
PGSC0003DMT400083914	M1D7C3	Uncharacterized protein	-1.37754
PGSC0003DMT400018401	M1AAK0	Sialyltransferase	-0.784078
PGSC0003DMT400069506	M1CKK2	Chloroplast-specific ribosomal protein	-0.630484
PGSC0003DMT400058061	M1C226	Peroxidase (EC 1.11.1.7)	-1.23498
PGSC0003DMT400060979	M1C6T7	DYW_deaminase domain-containing protein	-0.578729
PGSC0003DMT400043704	M1BF37	F-box and wd40 domain protein	-0.848197
PGSC0003DMT400058309	M1C2G6	Reductase 2	-0.621587
PGSC0003DMT400042758	M1BDM1	Tospovirus resistance protein A	-0.692215
PGSC0003DMT400027653	M1AQ02	Uncharacterized protein	-1.4348
PGSC0003DMT400013646	M1A347	Nucleic acid binding protein	-1.49342
PGSC0003DMT400042356	M1BCW8	Uncharacterized protein	-0.53872
PGSC0003DMT400012000	M1A0J0	F-box/kelch-repeat protein	-0.518604
PGSC0003DMT400066791	M1CG67	Pectinesterase (EC 3.1.1.11)	-0.969953
PGSC0003DMT400078696	M1D0K1	DNA binding protein	-0.680312
PGSC0003DMT400005606	M0ZQ57	Aspartic proteinase nepenthesin-1	-0.927666
PGSC0003DMT400037148	M1B4W8	Sugar isomerase domain-containing protein	-0.945364
PGSC0003DMT400091896	M1DNM6	Zinc-finger protein	-1.14801
PGSC0003DMT400035085	M1B1S6	F-box/kelch protein	-0.48655
PGSC0003DMT400010401	M0ZXZ5	Subtilisin inhibitor 1	-1.55025
PGSC0003DMT400073897	M1CSU3	UBR-type domain-containing protein	-0.556375
PGSC0003DMT400042158	M1BCK9	Hcr9-OR2C	-1.26912
PGSC0003DMT400040336	M1B9R7	Uncharacterized protein	-1.13024
PGSC0003DMT400082053	M1D5J2	U-box domain-containing protein	-0.671229
PGSC0003DMT400065232	M1CDL5	DNA-directed RNA polymerase (EC 2.7.7.6)	-0.922293
PGSC0003DMT400014980	M1A575	Short chain dehydrogenase	-0.878409
PGSC0003DMT400032072	M1AWT4	Atpob1	-1.15718
PGSC0003DMT400040703	M1BA97	Pentatricopeptide repeat-containing protein	-0.775475
PGSC0003DMT400038660	M1B780	Dirigent protein	-1.63896
PGSC0003DMT400070817	M1CMR8	Membrane-anchored ubiquitin-fold protein	-0.596253
PGSC0003DMT400044435	M1BG70	1-aminocyclopropane-1-carboxylate oxidase homolog	-1.11391
PGSC0003DMT400033963	M1AZY9	Carboxypeptidase (EC 3.4.16.-)	-1.01046
PGSC0003DMT400033109	M1AYM0	Uncharacterized protein	-1.4636
PGSC0003DMT400012803	M1A1U2	Glycosyltransferase	-1.65071
PGSC0003DMT400027130	M1AP84	Peroxidase (EC 1.11.1.7)	-1.45741
PGSC0003DMT400036833	M1B4B1	Flotillin-like	-1.52284
PGSC0003DMT400023457	M1AIE1	Pectinesterase (EC 3.1.1.11)	-0.852506
PGSC0003DMT400010539	M0ZY77	WAT1-related protein	-0.88694
PGSC0003DMT400078031	M1CZA0	Zinc finger family protein	-0.666806
PGSC0003DMT400066975	M1CGG3	Uncharacterized protein	-1.50079
PGSC0003DMT400096889	M1DZG4	Protein kinase domain-containing protein	-1.47443
PGSC0003DMT400040254	M1B9L7	tRNA(Phe) (4-demethylwyosine(37)-C(7)) aminocarboxypropyltransferase (EC 2.5.1.114)	-0.465109
PGSC0003DMT400033219	M1AYR9	Pentatricopeptide repeat-containing protein	-0.581953
PGSC0003DMT400009007	M0ZVF8	Phytoene dehydrogenase	-0.677856

## Sheet: Up in G-down in I
GeneID	Protein ID	Protein names	log2(FC)- Glad	log2(FC)-Iwa
PGSC0003DMT400069734	M1CL11	Abscisic acid receptor PYL4	1.00577	-2.63714
PGSC0003DMT400070421	M1CM53	Disease resistance protein R3a	1.03734	-2.44045
PGSC0003DMT400075261	M1CUU7	GDSL-like Lipase/Acylhydrolase family protein	1.718	-2.3095
PGSC0003DMT400007648	M0ZTC2	Thioredoxin fold	0.928519	-2.1629
PGSC0003DMT400013704	M1A382	Sinapyl alcohol dehydrogenase 2	0.972356	-1.92794
PGSC0003DMT400049361	M1BNL1	Lysine--tRNA ligase (EC 6.1.1.6) (Lysyl-tRNA synthetase)	0.817384	-1.8237
PGSC0003DMT400051044	M1BR76	N-acetyltransferase	2.02661	-1.52179
PGSC0003DMT400067591	M1CHJ0	Uncharacterized protein	1.35626	-1.5011
PGSC0003DMT400077241	M1CY34	EDNR2GH5 protein	1.37594	-1.47721
PGSC0003DMT400055512	M1BY25	Glycosyltransferase (EC 2.4.1.-)	0.660223	-1.44426
PGSC0003DMT400067150	M1CGS5	TCP family transcription factor	0.972662	-1.43339
PGSC0003DMT400027444	M1APP7	Sesquiterpene synthase	0.828192	-1.42438
PGSC0003DMT400040518	M1BA01	Cinnamyl alcohol dehydrogenase	1.07968	-1.38327
PGSC0003DMT400075444	M1CV71	Isoform 2 of TMV resistance protein N	0.983808	-1.3408
PGSC0003DMT400001824	M0ZJ55	Laccase (EC 1.10.3.2) (Benzenediol:oxygen oxidoreductase) (Diphenol oxidase) (Urishiol oxidase)	0.907393	-1.32778
PGSC0003DMT400057893	M1C1U7	Heat shock protein DnaJ	1.46508	-1.32777
PGSC0003DMT400026403	M1AN45	Receptor kinase	0.766525	-1.32276
PGSC0003DMT400058643	M1C318	Disease resistance protein	0.860985	-1.28038
PGSC0003DMT400080827	M1D408	Cinnamyl alcohol dehydrogenase	0.933031	-1.27114
PGSC0003DMT400014913	M1A532	GTP binding protein	0.675127	-1.2615
PGSC0003DMT400044212	M1BFT4	Protein kinase 1	0.762976	-1.25911
PGSC0003DMT400021985	M1AFZ2	F-box family protein	0.879178	-1.22709
PGSC0003DMT400040186	M1B9H3	Peroxidase (EC 1.11.1.7)	0.679579	-1.22246
PGSC0003DMT400021608	M1AFE8	Leucine-rich repeat containing protein (Nbs-lrr resistance protein)	0.939726	-1.20801
PGSC0003DMT400064371	M1CC90	F-box/kelch-repeat protein	1.12107	-1.15211
PGSC0003DMT400047089	M1BK49	Vetispiradiene synthase	2.34082	-1.14919
PGSC0003DMT400074056	M1CT27	Protein kinase	1.08429	-1.12448
PGSC0003DMT400095652	M1DWS4	Uncharacterized protein	1.31566	-1.09927
PGSC0003DMT400084781	M1D815	Anthranilate N-benzoyltransferase protein	0.783229	-1.0857
PGSC0003DMT400003353	M0ZLI0	60S ribosomal protein L34	0.761831	-1.08522
PGSC0003DMT400002808	M0ZKP8	UDP-glucoronosyl/UDP-glucosyl transferase family protein	0.838433	-1.08223
PGSC0003DMT400012017	M1A0K3	Uncharacterized protein	0.83833	-1.07569
PGSC0003DMT400080529	M1D3M7	UDP-glucoronosyl/UDP-glucosyl transferase family protein	1.20266	-1.05642
PGSC0003DMT400046973	M1BJY3	Vetispiradiene synthase 1	0.802091	-1.05151
PGSC0003DMT400067996	M1CI95	Avr9/Cf-9 rapidly elicited protein 146	1.01952	-1.04652
PGSC0003DMT400067998	M1CI97	Uncharacterized protein	1.30813	-1.02578
PGSC0003DMT400019327	M1ABX5	NRC1	0.66648	-1.02061
PGSC0003DMT400054314	M1BW37	Uncharacterized protein	0.843407	-0.996374
PGSC0003DMT400030968	M1AV09	Solute carrier family 40 protein	0.683009	-0.993596
PGSC0003DMT400039400	M1B882	Purine permease	0.88828	-0.991961
PGSC0003DMT400009492	M0ZWC6	Mitogen-activated protein kinase 9	0.84855	-0.971167
PGSC0003DMT400013905	M1A3G2	Uncharacterized GPI-anchored protein	0.845316	-0.969555
PGSC0003DMT400051271	M1BRJ3	Glutathione transferase (EC 2.5.1.18)	1.01546	-0.964822
PGSC0003DMT400049203	M1BNE3	Lactosylceramide 4-alpha-galactosyltransferase	1.03858	-0.954773
PGSC0003DMT400077648	M1CYP7	Nitrate reductase	1.30122	-0.946101
PGSC0003DMT400047177	M1BK85	Beta-expansin 3	1.85693	-0.934567
PGSC0003DMT400011760	C1KBP2	Invertase inhibitor (Vacuolar invertase inhibitor)	0.681956	-0.931369
PGSC0003DMT400005606	M0ZQ57	Aspartic proteinase nepenthesin-1	0.612616	-0.927666
PGSC0003DMT400076208	M1CWC8	Pleiotropic drug resistance protein 1	0.570005	-0.91965
PGSC0003DMT400005176	M0ZPK4	Transcription factor	0.809849	-0.905948
PGSC0003DMT400024272	M1AJS6	Nucleic acid binding protein	0.89628	-0.885532
PGSC0003DMT400058642	M1C317	Resistance protein PSH-RGH6	0.947101	-0.865785
PGSC0003DMT400051415	M1BRP9	RGC1	0.883198	-0.86129
PGSC0003DMT400000019	M0ZFZ2	Uncharacterized protein	0.869174	-0.852278
PGSC0003DMT400015094	M1A5F9	Uncharacterized protein	0.719842	-0.836067
PGSC0003DMT400073799	M1CSP1	Glycosyltransferase (EC 2.4.1.-)	0.696589	-0.83081
PGSC0003DMT400079443	M1D1V1	Hemoglobin	1.09738	-0.822756
PGSC0003DMT400012104	M1A0Q5	Hairy meristem	0.502675	-0.810908
PGSC0003DMT400073852	M1CSS7	Ethylene receptor homolog	1.1641	-0.805595
PGSC0003DMT400000290	M0ZGG6	zinc_ribbon_12 domain-containing protein	0.428583	-0.802282
PGSC0003DMT400041610	M1BBM0	ATP binding protein	0.870813	-0.76044
PGSC0003DMT400028394	M1AR21	Nbs-lrr resistance protein	0.680361	-0.750438
PGSC0003DMT400056164	M1BZ28	FLZ-type domain-containing protein	0.773437	-0.712279
PGSC0003DMT400062862	M1C9N5	F-box and wd40 domain protein	1.02003	-0.699939
PGSC0003DMT400058647	M1C319	Resistance protein PSH-RGH6	1.07319	-0.694438
PGSC0003DMT400030945	M1AUZ8	Uncharacterized protein	0.688963	-0.681684
PGSC0003DMT400005006	M0ZPB9	Disease resistance protein BS2	0.739335	-0.670353
PGSC0003DMT400027448	M1APP8	Sesquiterpene synthase	0.540749	-0.657975
PGSC0003DMT400049106	M1BN99	Uncharacterized protein	0.977052	-0.636479
PGSC0003DMT400070362	M1CM21	Transferase, transferring glycosyl groups	0.537292	-0.595001
PGSC0003DMT400041801	M1BC10	Clathrin assembly protein	0.961075	-0.584809
PGSC0003DMT400057993	M1C1Y3	Pentatricopeptide repeat-containing protein	0.671827	-0.564862
PGSC0003DMT400013703	M1A381	Senescence-associated protein	0.617552	-0.534185

## Sheet: Up in I- Down in G
GeneID	Protein ID	Protein names	log2(FC)- Iwa	log2(FC)- Glad
PGSC0003DMT400050718	M1BQQ2	AP2/ERF domain-containing transcription factor	2.05242	-3.85896
PGSC0003DMT400068333	M1CIV9	Uncharacterized protein	1.2958	-2.98872
PGSC0003DMT400041668	M1BBR7	7-transmembrane G-protein-coupled receptor	1.43639	-2.39797
PGSC0003DMT400064509	M1CCH3	Holocarboxylase synthetase	1.2476	-2.39214
PGSC0003DMT400058591	M1C2Y1	F-box family protein	1.21301	-2.3466
PGSC0003DMT400003895	M0ZMH7	Uncharacterized protein	1.49522	-2.31537
PGSC0003DMT400012831	M1A1V5	UDP-glucose 4-epimerase	2.0771	-2.29869
PGSC0003DMT400071770	M1CP96	Inositol-3-phosphate synthase (EC 5.5.1.4)	2.7789	-2.26091
PGSC0003DMT400067458	M1CHA3	Major pollen allergen Ory s 1	3.25183	-2.1352
PGSC0003DMT400074958	M1CUF0	Uncharacterized protein	0.909288	-2.1
PGSC0003DMT400021122	M1AEN2	Uncharacterized protein	2.21889	-2.07409
PGSC0003DMT400042616	M1BDC8	Sugar transporter	1.42845	-2.06813
PGSC0003DMT400046864	M1BJS5	Cytochrome P450 71A4	1.39697	-1.99505
PGSC0003DMT400078399	M1D014	E3 ubiquitin-protein ligase RHA2A	2.09489	-1.99493
PGSC0003DMT400057690	M1C1H6	MYB transcription factor	2.34113	-1.98206
PGSC0003DMT400063430	M1CAN8	Uncharacterized protein	1.23708	-1.85885
PGSC0003DMT400063104	M1CA26	Diacylglycerol kinase (DAG kinase) (EC 2.7.1.107)	1.48847	-1.7833
PGSC0003DMT400003893	M0ZMH5	Uncharacterized protein	1.46864	-1.74678
PGSC0003DMT400096564	M1DYR0	Hexosyltransferase (EC 2.4.1.-)	1.70903	-1.74416
PGSC0003DMT400055828	M1BYM1	RING-type E3 ubiquitin transferase (EC 2.3.2.27)	1.02745	-1.73246
PGSC0003DMT400064508	M1CCH2	Holocarboxylase synthetase	1.48527	-1.69767
PGSC0003DMT400000594	M0ZH00	Uncharacterized protein	3.6094	-1.65546
PGSC0003DMT400049669	M1BP52	Uncharacterized protein	2.90706	-1.62364
PGSC0003DMT400063726	M1CB39	Pectinesterase (EC 3.1.1.11)	1.11977	-1.59255
PGSC0003DMT400043399	M1BEK2	Uncharacterized histidine-rich protein DDB_G0274557	1.09751	-1.5738
PGSC0003DMT400078701	M1D0K5	DNA binding protein	2.69425	-1.57335
PGSC0003DMT400028031	M1AQK4	21kD protein (Pectinmethylesterase inhibitor)	2.74142	-1.5373
PGSC0003DMT400039270	M1B811	Cytochrome P450	1.61572	-1.5357
PGSC0003DMT400016320	M1A7G4	Protein DETOXIFICATION (Multidrug and toxic compound extrusion protein)	1.32934	-1.4846
PGSC0003DMT400079399	M1D1S2	Rif1_N domain-containing protein	1.50853	-1.46534
PGSC0003DMT400078699	M1D0K4	DNA binding protein	2.13072	-1.46092
PGSC0003DMT400079170	M1D1C7	Uncharacterized protein	0.8415	-1.44487
PGSC0003DMT400050122	M1BPS9	NFU4 (NFU domain protein 4)	1.0267	-1.44425
PGSC0003DMT400063509	M1CAS1	SRC2	0.704405	-1.43867
PGSC0003DMT400068964	M1CJR1	Tify domain-containing protein	1.82752	-1.40714
PGSC0003DMT400000694	M0ZH66	HB1	2.2231	-1.39302
PGSC0003DMT400039271	M1B812	Cytochrome P450	1.63283	-1.38266
PGSC0003DMT400025808	M1AM39	Neutral ceramidase (EC 3.5.1.23)	1.59645	-1.37814
PGSC0003DMT400042581	M1BDA2	Uncharacterized protein	1.35796	-1.3642
PGSC0003DMT400077751	M1CYV5	Transcription factor	1.43106	-1.30822
PGSC0003DMT400077934	M1CZ27	ZPT2-12	1.21266	-1.30448
PGSC0003DMT400073731	M1CSK2	VQ domain-containing protein	3.00217	-1.30196
PGSC0003DMT400000643	M0ZH27	Phragmoplastin	1.18109	-1.29806
PGSC0003DMT400005889	M0ZQJ1	Early-responsive to dehydration 4	1.65419	-1.29304
PGSC0003DMT400048241	M1BM48	Xyloglucan endotransglucosylase/hydrolase (EC 2.4.1.207)	1.55895	-1.28199
PGSC0003DMT400042096	M1BCI0	ATBET12	1.04829	-1.26051
PGSC0003DMT400077363	M1CYA9	Protein tyrosine	1.06438	-1.25196
[truncated: 82 more rows]

## Sheet: GSTs genes in DEGs
GeneID	Protein ID	Protein names	log2(FC)- Iwa	log2(FC)- Glad
[truncated: 32 more rows]
