# Supplementary material for: Multi-omics reveals mechanisms of resistance to potato root infection by Spongospora subterranea
Source: Sci Rep. 2022 Jun 25;12:10804. doi: 10.1038/s41598-022-14606-y (PMC9233701; doi:10.1038/s41598-022-14606-y)
Supplement: Supplementary file 6 — Supplementary Information 6. [file 41598_2022_14606_MOESM6_ESM.xlsx]

## Sheet: 0-Table S2
Enrichment FDR	Genes in list	Total genes	Functional Category	Genes
8.32e-05	9	457	ADP binding	PGSC0003DMT400019327 PGSC0003DMT400051415 PGSC0003DMT400058647 PGSC0003DMT400070421 PGSC0003DMT400077241 PGSC0003DMT400028394 PGSC0003DMT400058642 PGSC0003DMT400005006 PGSC0003DMT400021608
0.000417236	4	56	Lignin metabolic process	PGSC0003DMT400001824 PGSC0003DMT400013704 PGSC0003DMT400040518 PGSC0003DMT400080827
0.000417236	21	3645	Small molecule binding	PGSC0003DMT400007648 PGSC0003DMT400009492 PGSC0003DMT400019327 PGSC0003DMT400040518 PGSC0003DMT400041610 PGSC0003DMT400044212 PGSC0003DMT400051415 PGSC0003DMT400058647 PGSC0003DMT400069734 PGSC0003DMT400070421 PGSC0003DMT400077241 PGSC0003DMT400077648 PGSC0003DMT400079443 PGSC0003DMT400080827 PGSC0003DMT400028394 PGSC0003DMT400058642 PGSC0003DMT400074056 PGSC0003DMT400076208 PGSC0003DMT400005006 …
0.000417236	3	16	Cinnamyl-alcohol dehydrogenase activity	PGSC0003DMT400013704 PGSC0003DMT400040518 PGSC0003DMT400080827
0.00042892	19	3256	Nucleotide binding	PGSC0003DMT400007648 PGSC0003DMT400009492 PGSC0003DMT400019327 PGSC0003DMT400040518 PGSC0003DMT400041610 PGSC0003DMT400044212 PGSC0003DMT400051415 PGSC0003DMT400058647 PGSC0003DMT400070421 PGSC0003DMT400077241 PGSC0003DMT400077648 PGSC0003DMT400080827 PGSC0003DMT400028394 PGSC0003DMT400058642 PGSC0003DMT400074056 PGSC0003DMT400076208 PGSC0003DMT400005006 PGSC0003DMT400021608 PGSC0003DMT400049361
0.000992443	4	80	Terpene synthase activity	PGSC0003DMT400027444 PGSC0003DMT400027448 PGSC0003DMT400046973 PGSC0003DMT400047089
0.00121014	4	87	Carbon-oxygen lyase activity, acting on phosphates	PGSC0003DMT400027444 PGSC0003DMT400027448 PGSC0003DMT400046973 PGSC0003DMT400047089
0.00124857	19	3612	Anion binding	PGSC0003DMT400007648 PGSC0003DMT400009492 PGSC0003DMT400019327 PGSC0003DMT400041610 PGSC0003DMT400041801 PGSC0003DMT400044212 PGSC0003DMT400051415 PGSC0003DMT400058647 PGSC0003DMT400069734 PGSC0003DMT400070421 PGSC0003DMT400077241 PGSC0003DMT400077648 PGSC0003DMT400028394 PGSC0003DMT400058642 PGSC0003DMT400074056 PGSC0003DMT400076208 PGSC0003DMT400005006 PGSC0003DMT400021608 PGSC0003DMT400049361
0.00142854	3	33	Lignin biosynthetic process	PGSC0003DMT400013704 PGSC0003DMT400040518 PGSC0003DMT400080827
0.00320756	4	125	Phenylpropanoid metabolic process	PGSC0003DMT400001824 PGSC0003DMT400013704 PGSC0003DMT400040518 PGSC0003DMT400080827
0.00320756	15	2669	Adenyl nucleotide binding	PGSC0003DMT400009492 PGSC0003DMT400019327 PGSC0003DMT400041610 PGSC0003DMT400044212 PGSC0003DMT400051415 PGSC0003DMT400058647 PGSC0003DMT400070421 PGSC0003DMT400077241 PGSC0003DMT400028394 PGSC0003DMT400058642 PGSC0003DMT400074056 PGSC0003DMT400076208 PGSC0003DMT400005006 PGSC0003DMT400021608 PGSC0003DMT400049361
0.00320756	16	2964	Ribonucleotide binding	PGSC0003DMT400007648 PGSC0003DMT400009492 PGSC0003DMT400019327 PGSC0003DMT400041610 PGSC0003DMT400044212 PGSC0003DMT400051415 PGSC0003DMT400058647 PGSC0003DMT400070421 PGSC0003DMT400077241 PGSC0003DMT400028394 PGSC0003DMT400058642 PGSC0003DMT400074056 PGSC0003DMT400076208 PGSC0003DMT400005006 PGSC0003DMT400021608 PGSC0003DMT400049361
0.00320756	15	2656	Adenyl ribonucleotide binding	PGSC0003DMT400009492 PGSC0003DMT400019327 PGSC0003DMT400041610 PGSC0003DMT400044212 PGSC0003DMT400051415 PGSC0003DMT400058647 PGSC0003DMT400070421 PGSC0003DMT400077241 PGSC0003DMT400028394 PGSC0003DMT400058642 PGSC0003DMT400074056 PGSC0003DMT400076208 PGSC0003DMT400005006 PGSC0003DMT400021608 PGSC0003DMT400049361
0.00320756	16	3000	Carbohydrate derivative binding	PGSC0003DMT400007648 PGSC0003DMT400009492 PGSC0003DMT400019327 PGSC0003DMT400041610 PGSC0003DMT400044212 PGSC0003DMT400051415 PGSC0003DMT400058647 PGSC0003DMT400070421 PGSC0003DMT400077241 PGSC0003DMT400028394 PGSC0003DMT400058642 PGSC0003DMT400074056 PGSC0003DMT400076208 PGSC0003DMT400005006 PGSC0003DMT400021608 PGSC0003DMT400049361
0.00595269	3	62	Phenylpropanoid biosynthetic process	PGSC0003DMT400013704 PGSC0003DMT400040518 PGSC0003DMT400080827
0.00606959	4	160	Secondary metabolic process	PGSC0003DMT400001824 PGSC0003DMT400013704 PGSC0003DMT400040518 PGSC0003DMT400080827
0.00677184	3	71	Secondary metabolite biosynthetic process	PGSC0003DMT400013704 PGSC0003DMT400040518 PGSC0003DMT400080827
0.00677184	4	173	Magnesium ion binding	PGSC0003DMT400027444 PGSC0003DMT400027448 PGSC0003DMT400046973 PGSC0003DMT400047089
0.00677184	15	2936	Purine nucleotide binding	PGSC0003DMT400009492 PGSC0003DMT400019327 PGSC0003DMT400041610 PGSC0003DMT400044212 PGSC0003DMT400051415 PGSC0003DMT400058647 PGSC0003DMT400070421 PGSC0003DMT400077241 PGSC0003DMT400028394 PGSC0003DMT400058642 PGSC0003DMT400074056 PGSC0003DMT400076208 PGSC0003DMT400005006 PGSC0003DMT400021608 PGSC0003DMT400049361
0.00954126	4	193	Carbon-oxygen lyase activity	PGSC0003DMT400027444 PGSC0003DMT400027448 PGSC0003DMT400046973 PGSC0003DMT400047089
0.0221941	7	865	Defense response	PGSC0003DMT400019327 PGSC0003DMT400058647 PGSC0003DMT400000290 PGSC0003DMT400028394 PGSC0003DMT400058642 PGSC0003DMT400005006 PGSC0003DMT400021608
0.0258026	5	440	UDP-glycosyltransferase activity	PGSC0003DMT400002808 PGSC0003DMT400015094 PGSC0003DMT400055512 PGSC0003DMT400073799 PGSC0003DMT400080529
0.0265395	2	32	Peptidyl-tyrosine phosphorylation	PGSC0003DMT400041610 PGSC0003DMT400044212
0.0391072	6	733	Transferase activity, transferring glycosyl groups	PGSC0003DMT400002808 PGSC0003DMT400015094 PGSC0003DMT400055512 PGSC0003DMT400070362 PGSC0003DMT400073799 PGSC0003DMT400080529
