# Supplementary material for: Multi-omics reveals mechanisms of resistance to potato root infection by Spongospora subterranea
Source: Sci Rep. 2022 Jun 25;12:10804. doi: 10.1038/s41598-022-14606-y (PMC9233701; doi:10.1038/s41598-022-14606-y)
Supplement: Supplementary file 7 — Supplementary Information 7. [file 41598_2022_14606_MOESM7_ESM.xlsx]

## Sheet: Table S3- List of total protein
GC1	GC2	GC3	GC4	GI1	GI2	GI3	GI4	IC1	IC2	IC3	IC4	II1	II2	II3	II4	PG.ProteinGroups	PG.Organisms	PG.ProteinDescriptions
23094.2	25104.4	30215.8	17089.2	21646.4	23875.9	36208.7	30685.9	Filtered	11959.9	Filtered	309.206	Filtered	Filtered	23682.9	Filtered	M1CA13	Solanum tuberosum	Basic 7S globulin 2 small subunit
1453.34	2944.57	1637.62	3186.38	3016.82	1565.72	1395.65	1421.76	5034.7	3867.72	7048.51	1759.51	Filtered	1976.98	Filtered	1033.25	M1C1I7	Solanum tuberosum	Riboflavin kinase/fmn adenylyltransferase
415.572	534.5	1513.07	812.715	Filtered	178.455	1230.94	183.53	1443	1312.2	1883.92	1287.61	1148.7	Filtered	1699.04	1065.75	M1AEF2	Solanum tuberosum	L-galactono-1,4-lactone dehydrogenase protein
3680.2	3446.58	4666.76	3644.91	4940	939.018	624.622	1271.18	7833.24	6788.17	8241.22	2664.52	1062.49	3174.48	1255.06	1209.92	M1A7H4	Solanum tuberosum	PB1 domain-containing protein
1200.17	917.281	1782.09	752.353	Filtered	Filtered	621.519	Filtered	2592.98	3053.35	2744.16	2958.82	1583.95	1207.81	1108.82	1500.63	M0ZPF6	Solanum tuberosum	Hsp20/alpha crystallin family protein
21737.6	21164.9	19808.8	25697	32678.9	26150.7	24191	30173.5	21491.1	42245.1	19854.5	20224.9	24743.5	11174.5	19948	1549.02	M1D0N8	Solanum tuberosum	ATP-dependent Clp protease proteolytic subunit
6005.09	6502.02	10045.7	9304.77	2514.88	1376.92	2208.39	7394.11	5633.91	8563.78	8909.73	6192.06	2772.11	2253.88	5376.27	1800.7	M1C1X0	Solanum tuberosum	Uncharacterized protein
10225.3	10769.2	11239.3	8705.9	10049.6	11493.4	8433.32	10885	2528.09	7487.93	7721.1	7878.05	5285.4	7509.43	11170.1	1935.51	M1C5H6	Solanum tuberosum	Calcium dependent protein kinase
2053.11	3026.62	2371.52	2952.02	12994	10133	3885.65	7397.7	4012.82	Filtered	4662.71	2390.09	4301.72	5312.13	5716.19	2120.63	M1B4F6	Solanum tuberosum	4-coumarate--CoA ligase;4-coumarate--CoA ligase;4-coumarate--CoA ligase 1;4-coumarate--CoA ligase 2
14978.6	14885	17273.6	10496.6	13281.5	12801.4	10224.4	13268.2	9152.13	5440.69	5838.97	3339.29	Filtered	1952.89	2549.73	2152.65	M1BWR1	Solanum tuberosum	Glutamyl-tRNA(Gln) amidotransferase subunit A
26668.7	22890.6	24954.9	39688.2	17335.8	19128.2	17100.8	20468.5	14574.4	3807.14	9478.1	18418	Filtered	Filtered	10168.9	2259.07	M1BDF1	Solanum tuberosum	2-oxoglutarate-dependent dioxygenase
7596.03	8971.91	11186.4	5291.51	3998.03	2036.26	2828.36	3771.76	8805.66	15681.8	8240.6	3672.76	4366.81	3912.62	2597.99	2275.29	M1BC62	Solanum tuberosum	30S ribosomal protein S5
6150.12	2619.56	4373.45	12277.6	26666.7	13201.7	9904.97	8269.96	2429.15	892.446	3420.69	5543.36	Filtered	13911.8	6122.67	2335.32	M1ADM6	Solanum tuberosum	N-hydroxycinnamoyl/benzoyltransferase 6
2552.36	3137.56	3495.39	3384.65	2932.28	2056.05	1885.15	2206.47	8666.74	10340.8	6830.63	4631.6	893.805	878.434	1456.8	2347.15	M1C7W5	Solanum tuberosum	Phytochrome;Phytochrome B
3714	3805.88	5469.84	4394.73	4756.18	2822.19	2229.63	3812.71	5386.48	7398.07	7697.78	2309	Filtered	Filtered	720.195	2356.21	M0ZL27	Solanum tuberosum	Uncharacterized protein
3251.19	5226.8	4072.7	4810.47	6194.77	7692.49	5885.45	5760.72	5788.75	5750.69	5254.4	2581.54	3834.89	4064.73	3218.17	2357.42	M1C061	Solanum tuberosum	Binding protein
20473.3	16831	24773.1	18520.6	16930.1	21446.7	12617.4	12749.4	37100.9	14222.1	22425.7	37863.4	8330.4	3156.05	14456.2	2441.64	M1DC08	Solanum tuberosum	Uncharacterized protein
1125.7	1044.62	1744.47	1877.37	676.536	1394.45	1436.97	1122.62	2006.01	1713.84	1868.52	2392.76	2232.66	2325.36	1828.61	2513.45	M1BCG6	Solanum tuberosum	40S ribosomal protein S15
882.612	Filtered	Filtered	94.7469	301.153	1649.52	1042.37	509.03	3294.31	2825.91	2621.85	2767.21	3358.82	1845.91	3825.25	2596.31	M1C8N1	Solanum tuberosum	Pit1 protein
3426.32	4447.89	4580.59	3273.62	3834.11	3933.33	4048.65	4889.52	3180.99	4825.39	5941.25	3356.29	2420.03	3005.39	2812.13	2929.06	M1AIM3	Solanum tuberosum	ATP-dependent clp protease ATP-binding subunit clpx
86865.8	67109	12691.4	136974	216507	224500	65739.6	96000.8	1664.61	127.321	Filtered	Filtered	5746.4	7514.83	3993.35	2944.38	P01080	Solanum tuberosum	Proteinase inhibitor type-2 K
5137.96	7952.14	6290.44	4047.09	10775	4942.81	14133.7	3914.75	2138.77	3830.86	5223.09	4521.17	5489.17	3318.09	4266.37	2982.3	K7WJX9	Solanum tuberosum	Defensin P322;Defensin P322;Defensin-like protein P322
3283.62	5652.8	5213.68	6429.94	5933.01	6641.05	3790.54	5435.27	10912.9	8410.44	10252.7	5023.89	6452.8	Filtered	2651.24	3032.52	M1CAB9	Solanum tuberosum	Dead box ATP-dependent RNA helicase
9495.02	10361.8	10635.1	9281.05	9600.64	6804.91	7485.73	7639.81	6095.35	4054.73	4943.34	5983.04	3745.22	2375.85	4524.97	3034.73	M1CE39	Solanum tuberosum	Peroxidase
6864.36	7850.68	5246.46	6471.03	8176.78	2148.9	2320.01	4283.01	10548.3	9340.05	4951.65	4194.03	1714.55	1415.87	952.742	3081.05	M0ZWR5	Solanum tuberosum	Diphthine methyl ester synthase
7769.83	11195.4	27167.6	22392.6	36453.7	26760	3261.27	41019.9	15426.5	14767.3	15031.4	5084.26	9503.28	12673.3	15387.2	3140.04	M1A5Q3	Solanum tuberosum	Cysteine proteinase inhibitor
7872.76	10475	7399.23	11418.3	3356.79	9995.25	5459.1	10792	8397.9	7826.85	5051.88	11806.2	7699.34	9290.97	3996.01	3173.92	M1B6B0	Solanum tuberosum	Caffeic acid O-methyltransferase
8337.51	8795.43	11994.9	8728.54	4446.69	4372.92	7862.71	Filtered	5114.68	6143.23	3412.03	10789.6	4686.66	Filtered	3296.53	3249.33	M1C1T5	Solanum tuberosum	Zeta-carotene desaturase
18726.5	16624.3	21472.8	21141.1	14059.7	16873.4	11713.4	15306.7	4870.71	8371.46	5072.19	10841.7	3990.99	6954.81	5475.63	3380.78	M1C5S9	Solanum tuberosum	Acyltransferase
48310.7	44387.9	6274.22	9956.96	102265	66895.9	5325.31	64050.6	7407.2	Filtered	10876.6	7159.96	4520.09	4783.56	2274.9	3463.03	M1AMY2	Solanum tuberosum	Stigma expressed protein
Filtered	Filtered	Filtered	530.62	6719.55	5357.57	5046.4	1911.29	Filtered	Filtered	1724.91	166.571	Filtered	2457.84	2069.21	3557.76	M0ZQM7	Solanum tuberosum	ACC oxidase
29943.6	33405.3	18158.9	28675.8	30662.1	5839.88	3550.08	10457.2	8162.52	13812.3	9672.98	3194.69	2683.03	3812.09	1711.12	3655.78	M1D6Z2	Solanum tuberosum	Sn-1 protein
17168.5	13873.3	14084	20660.2	10047.3	10185.3	9080.07	6284.76	3737.13	6177.77	7380.7	7060.17	4725.06	4705.19	3351.88	3729.99	M1A7W9	Solanum tuberosum	Malonyltransferase
6836.92	4935.56	5663.95	6187.31	5779	2927.07	2651.27	4291.05	10786.2	16750.3	7231.59	5750.22	4418.66	2174.4	4012.19	3825.54	M1C201	Solanum tuberosum	Vacuolar protein sorting-associated protein 35
655.279	541.302	860.246	462.2	Filtered	Filtered	453.641	Filtered	915.741	2007.78	1040.12	2375.99	1149.22	1198.88	677.823	3840.51	M1CHQ5	Solanum tuberosum	WD-repeat protein
3842.93	3820.71	5243.94	5894.67	3725.8	2461.04	4429.07	4109.5	4385.9	6441.76	5573.96	5859.02	9978.69	7070.43	19662.8	3880.13	M1A3M1	Solanum tuberosum	Eukaryotic translation initiation factor 2 family protein / eIF-2 family protein
7976.91	6248.1	6757.13	8644.2	6863.15	2772.1	4792.93	4825.41	8607.26	7787.54	9321.41	5366.89	2682.93	1772.84	3104.22	3995.82	M1AIE7	Solanum tuberosum	Pentatricopeptide repeat-containing protein
6205.76	7067.09	14093.8	10983.9	4454.01	2512.82	2405.71	2764.02	8447.61	8055.58	10473.1	1104.51	2982.66	1559.81	2513.28	4015.02	M1D0F9	Solanum tuberosum	Eukaryotic translation initiation factor 5
3655.6	5838.8	3888.17	Filtered	6515.86	3953.38	1528.2	9169.15	9594.59	4017.03	10161.2	4507.58	3901.49	5205.45	4179.59	4083.46	M1AWG2	Solanum tuberosum	Endoglucanase
5636.04	6233.07	6257.53	5933.26	16147	17303.3	13905.8	12149.2	3407.1	2996.65	2335.82	2793.38	3183.81	7294.46	4442.99	4180.89	M1D081	Solanum tuberosum	Receptor-like serine/threonine-protein kinase
2625.12	4754.19	3733.42	2606.13	4806.31	2321.13	1214.22	3193.73	11946.3	11068.4	8353.92	2984.56	3944.43	4838.94	5485.66	4302.19	M1CQM4	Solanum tuberosum	CASP-like protein
4914.39	4905.71	4692.38	5174.31	3321.96	5570.75	7173.64	6163.9	2309.15	2073.54	3594.95	3977.92	5186.07	5741.4	4990.78	4348.04	M1AGT6	Solanum tuberosum	Peroxisomal targeting signal type 2 receptor
Filtered	Filtered	Filtered	14086.2	3376.12	3966.46	2868.58	Filtered	583.387	899.537	6302.74	1650.05	3252.66	7884.53	7104.34	4620.55	M1BU03	Solanum tuberosum	Major pollen allergen Ory s 1
4556.88	3241.41	3343.33	6220.24	38784.4	18933.2	15018.3	18025.5	26988.6	56546.4	27114.2	1960.79	6605.33	15384.2	6140.56	4634.55	M1CJU1	Solanum tuberosum	Endochitinase 3
5066.96	5005.42	6972.31	6903.87	6337.03	4285.44	4003.87	7296.54	3087.54	1903.47	2081.21	2046.42	2875.71	4571.07	3469.09	4707.25	M1CEN5	Solanum tuberosum	COBRA-like protein;Protein COBRA
2783.47	2233.73	5173.3	3924.21	4322.77	Filtered	3940.36	1353.12	5936.2	12466.3	8247.28	6627.95	6401.63	5204.89	5345.87	4864.02	M1B5Z0	Solanum tuberosum	Mitochondrial dicarboxylate carrier protein
13125	10467	12910.8	18243	15743.6	11434.4	13901.6	8625.15	23967	7420.57	32972.5	40115.8	11527.9	12656.4	25822.8	4906.94	M1D4T6	Solanum tuberosum	CXE carboxylesterase
395.109	3752.37	1573.26	4100.76	Filtered	1273.24	2119.22	Filtered	9173.54	8028.12	9270.51	4745.05	1988.93	1634.53	6555.67	4911.46	M1BGQ5	Solanum tuberosum	Glucose-6-phosphate 1-dehydrogenase;Glucose-6-phosphate 1-dehydrogenase, chloroplastic
6408.52	15555.4	7888.8	6849.19	23649	39306.4	43947.6	35524.5	Filtered	Filtered	666.082	Filtered	49268	11606.2	7324.68	5069.21	M0ZQ32	Solanum tuberosum	Glutathione S-transferase
1476.45	6218.47	11836.1	4048.57	Filtered	Filtered	4848.9	Filtered	8307.14	17557.9	11511.9	3995.44	2580.24	10834.8	Filtered	5102.81	M0ZNU3	Solanum tuberosum	Nonsense-mediated mRNA decay protein
10209.5	8397.33	12529.7	9529.38	6550.62	5737.84	4225.38	6406.84	31071.2	24506.9	25830.4	18646.3	8571.67	7758.5	10276.4	5196.93	M1D2Z0	Solanum tuberosum	Polysacc_synt_4 domain-containing protein
50658.1	24529.1	21834	15115.8	35397.1	23541.9	14802.9	12637	6833.15	17651.4	3538.26	16677.3	2829.27	4316.85	7734.91	5212.89	M1DTJ6	Solanum tuberosum	PR1 protein
8675.02	11550	7862.78	13043.7	15815.6	17580.9	10293.4	12742.5	10012.2	10195.3	10887.1	7392.82	16142.9	9872.76	9709.3	5269.28	M1CMQ3	Solanum tuberosum	Prolyl-tRNA synthetase
499528	387080	277593	307109	244986	248618	306785	210289	4079.39	3230.19	Filtered	3481.06	9700.23	Filtered	10566.8	5484.33	M1AGF7	Solanum tuberosum	Chalcone synthase
7587.12	7188.89	8545.4	7481.4	9789.4	7056.03	7165.85	6521.94	8324.21	8152.57	5341.5	6674.62	8487.12	9828.25	7207.29	5489.81	M1BH02	Solanum tuberosum	Lipoxygenase
42660.7	38574.8	30315	47250.3	16764.7	28471.2	26285.7	26652.2	45074.3	13311.2	26415	37911.4	10044.4	4606.75	14707.2	5490.73	M1CGG4	Solanum tuberosum	Oxidoreductase
14570.4	16501.9	18638.7	22166.7	11948.4	14706.9	18051.6	14220.7	10063.1	12932.9	8007.1	11118.8	6672.34	11545.8	7650.84	5547.33	M1CKV9	Solanum tuberosum	Anthranilate phosphoribosyltransferase
5428.48	8000.28	15915.9	5105.89	7634.83	8249.79	16359.5	6902.74	8263.3	10166.6	7395.78	7015.16	8707.17	9118.58	7872.03	5553.38	M1BH61	Solanum tuberosum	AT-hook motif nuclear-localized protein
32459.9	22890.1	17266.7	19721.9	23128.5	43942.6	19045	35269.8	7485.36	16807.2	6080.33	17052	11782.3	16729.9	15102.5	5669.27	M1BVW6	Solanum tuberosum	Lipoxygenase
9887.86	8970.58	7763.05	9472.17	12349.9	10818.5	10074.3	10377.9	8974.96	6809.63	5537.04	6995.15	8808.05	11337.1	10029.1	5728.93	M1D5B8	Solanum tuberosum	Iaa-amino acid hydrolase 4
6744.77	10620.8	7746.34	10235	10042.6	11781.6	8428.48	13238.7	11525.4	7294.69	13989	8978.14	7636.43	9836.61	7299.88	5738.12	M1CDF4	Solanum tuberosum	Homoserine kinase
3725.74	6492.13	9276.86	7862.04	4680.95	5699.22	10260.6	8042.62	8874.66	7586.5	8506.01	12938.6	7113.38	9486.54	5460.37	5806.73	M1CDI2	Solanum tuberosum	Short chain alcohol dehydrogenase;Uncharacterized protein
5878.27	5785.68	5651.43	5720.17	5528.59	5798.61	4447.64	5508.41	6098.44	6728.31	8258.84	5681.25	7530.23	4753.75	2846.78	5916.94	M0ZTY1	Solanum tuberosum	ATP binding protein
6581.84	5874.58	5979.33	5902.03	5506.34	6108.07	5475.01	6580.67	4286.59	3256.26	2270.09	4206.81	5421.06	7007.22	3944.59	5934.67	M1A828	Solanum tuberosum	GrpE protein homolog
6969.08	7622.45	9937.92	6137.35	7228.79	6531.48	5762.01	5615.11	12207.1	14725.9	14516.3	8891.27	7577.05	7981	8568.82	5969.85	M1ALZ5	Solanum tuberosum	BRCA1-A complex subunit BRE
5577.22	7777.71	10103.8	6162.65	6137.35	2372.91	310.438	1900.04	7909.5	13605.5	12099.7	10108.6	9109.11	6602.15	7161.44	6085.11	M1B1F4	Solanum tuberosum	PT2;Inorganic phosphate transporter
7969.68	8373	6909.14	8288.08	12439.7	7374.27	6037.01	9217.43	10333.2	15400	13605.4	10687	3724.71	4611.63	7838.12	6104.43	M1CV33	Solanum tuberosum	4-coumarate--CoA ligase
Filtered	823.438	Filtered	Filtered	82976.3	65517	37014.2	25661.4	Filtered	Filtered	Filtered	Filtered	9681.1	31182.7	21599	6123.21	M1BK50	Solanum tuberosum	Vetispiradiene synthase
6795.51	10334.2	11477.9	10057.7	15991.6	16130.1	20962.6	14914.6	3951.45	4832.22	2281.33	6686.87	3501.27	4751.36	5825.94	6124.42	M1BRJ3	Solanum tuberosum	Glutathione S-transferase
9156.45	9009.26	2773.47	6355.5	10130	1263.74	1352.44	2727.82	9573.83	7147.17	11947.4	2934.05	4822.3	4405.81	4829.25	6148.6	M1BJX5	Solanum tuberosum	Hydrolase
9213.66	3970.2	4103.69	5789.67	13213.3	Filtered	1124.35	4453.91	26282.9	16717	15072.3	6337.56	Filtered	Filtered	7849.43	6239.31	M1AFW0	Solanum tuberosum	HMG-protein
14554	10695.3	20215.7	9716.77	23088.4	20520	19993.6	18387.4	26904	28756.4	25655.6	12366.2	11795.8	12966.3	7708.68	6338.47	M1C2V8	Solanum tuberosum	3-hydroxy-3-methylglutaryl coenzyme A synthase
9379	7918.17	6407.87	7335.51	7608.87	3595.18	8213.91	10448.1	12200.2	12696.9	10790.3	5213.66	4345.2	7556.67	6533.39	6351.47	Q38M68	Solanum tuberosum	PRPK
4050.69	3387.54	2541.65	3788.44	4215.79	4712.42	2723.25	2691.18	6932.49	8910.43	6503.43	4041.19	4061.62	5645.85	6354.27	6488.78	M1AEE1	Solanum tuberosum	4-coumarate--CoA ligase
7505.57	1028.14	7852.7	5681.11	843.013	Filtered	3093.67	14568	658.474	8118.68	5827.22	13412	8558.15	1747.27	Filtered	6549.86	M1AVY1	Solanum tuberosum	Glutamine-dependent NAD(+) synthetase
15812.9	27595.8	31030.6	24155	35172.9	46230.6	39896.2	43725.7	36568.2	17695.5	16566.3	9469.35	38249	14524.6	14262.4	6559.8	M1ABW0	Solanum tuberosum	NRC1
8688.88	10509.7	9603.03	10783	8650.92	6714.24	5899.34	7606.1	8934.79	14540.2	9719.29	5117.43	2500.55	8210.15	5886.44	6625.1	M1A551	Solanum tuberosum	Calcium-dependent protein kinase CDPK5
9453.25	5567.18	10400.9	6484.74	5798.4	5164.58	6114.12	6553.54	14752.1	15779.1	3892.3	9945.48	9379.83	14437.4	15429	6627.99	M1C1N5	Solanum tuberosum	RNA polymerase-associated protein RTF1
8181.1	6301.84	5646.88	8007.45	6487.78	2775.93	4877.25	4635.61	10770.3	8135.2	11357	9687.46	8157.71	7161.48	5545.95	6692.14	M1A1Z2	Solanum tuberosum	Glucan endo-1,3-beta-glucosidase;Glucan endo-1,3-beta-glucosidase
45931.3	66372.9	53197.6	58671.3	41972.3	13355.8	14710.2	26510.7	1173.03	2422.75	1217.94	338.652	Filtered	Filtered	6562.59	6710.79	M1C704	Solanum tuberosum	Globulin
12895.8	16726.7	12041	13230.5	14183.8	13715.4	16438.1	20383.8	13503.4	15250.3	23695.7	11242.3	3640.86	8895.33	6453.62	6719.7	M0ZXT5	Solanum tuberosum	Phenylalanine--tRNA ligase
13811.3	15574.7	15786.1	19576.9	22462.5	17061.3	20257	20410.8	13845.6	13125.3	11435.6	14774.9	7600.84	4484.52	15427.6	6771.03	M1DBD5	Solanum tuberosum	Inositol-tetrakisphosphate 1-kinase
4312.46	Filtered	4090.17	10973.2	5420.41	3555.39	6830.98	2796.31	10536.3	17084.9	11840.7	10784.9	10587.7	11765.9	6952.77	6799.52	M1AIH9	Solanum tuberosum	Polypyrimidine tract binding protein
13422	17792.4	17249.2	17379.6	14255	9373.94	6669.24	12277	9988.95	13878.1	13489.7	9753.23	3603.23	8867.58	5410.25	6841.29	M0ZNK9	Solanum tuberosum	SAICAR synthetase
13475.9	12185.3	21151.6	12177.3	13301.6	11303.6	5222.29	9131.58	8854.15	7726.46	10473.3	4471.38	1475.73	5750.16	8181.32	6866.24	M1B9H5	Solanum tuberosum	E3 UFM1-protein ligase 1 homolog
6482.67	9426.64	10809.2	7819.57	10094	12773.7	10534.5	16155.5	902.857	5735.72	6565.94	6369.43	859.038	1586.75	8556.67	6885.92	M1CJS9	Solanum tuberosum	NRC1
11265.6	Filtered	19289.6	16753.3	17933.8	14196.2	13111.8	6376.9	23326.5	2569.18	21353.9	21258.2	18613.5	22035.1	21711.2	6905.38	M1CBM7	Solanum tuberosum	Yth domain-containing protein
20282.3	27490.3	24763.4	35712.1	19765.5	33788.6	21687.5	17830.8	Filtered	5444.02	10603.3	3516.67	13153	Filtered	5923.85	6939.79	M1BYD7	Solanum tuberosum	Polygalacturonase
10992.1	11320	16203.2	14682.1	8793.92	4647.85	7655.48	7171.95	9451.5	21058.7	17837.1	9525.94	10061.3	10099.5	9183.5	7055.37	M1BUC8	Solanum tuberosum	4-coumarate--CoA ligase
14558.7	16820.9	14326.3	21002.8	40267.8	22721.1	5446.86	29119	13602.1	2580.47	2925.44	5635.21	5647.08	4226.99	7827.69	7073.56	M1AMY3	Solanum tuberosum	Cysteine protease inhibitor 1
Filtered	Filtered	Filtered	25793.7	17319.1	45881.1	Filtered	Filtered	Filtered	Filtered	Filtered	Filtered	Filtered	Filtered	Filtered	7227.8	M1B3H5	Solanum tuberosum	Xyloglucan endotransglucosylase/hydrolase
76152.9	86501.6	53004.4	160149	35543.5	52653.7	73643	60475.4	29994.7	23067.1	28564.8	21059.8	9672.53	43378.7	11103	7245.91	M1CLR9	Solanum tuberosum	Catechol O-methyltransferase
8119.17	7456.98	10826.5	7844.59	5257.31	3060.57	5859.7	7125.69	8099.33	14212.6	14494	6397.18	4065.16	7932.06	6757.74	7269.39	M1BR16	Solanum tuberosum	Uncharacterized protein
40777.3	34065	24879.9	40775.6	31290.4	8196.71	7754.97	17664	37713.1	31114.5	38876.6	28033.8	8845.8	7098.52	4758.42	7324.49	M1CNK8	Solanum tuberosum	Actin-depolymerizing factor 2
13396.2	12421.5	15967.5	21291.3	21453	16539	17146.7	18612.2	10389.6	26024.6	15630.1	11517.4	19080.9	22014.3	14826.1	7398	M0ZSK0	Solanum tuberosum	ATP-dependent Clp protease proteolytic subunit
6737.12	10832.3	8912.94	8521.78	6258.93	3693.54	7855.93	2491.32	12275.4	10048.5	7124.08	5054.86	5090.88	6639.55	8211.04	7402.56	M1B5K7	Solanum tuberosum	Beta-adaptin-like protein
11923.2	15048.5	16365.8	13849.5	11678.1	13220.5	12733.4	16593.7	17288.8	19071.7	16996.2	12497.6	6140.24	12591.4	10672	7484.1	M1BLS8	Solanum tuberosum	Pentatricopeptide repeat-containing protein
5119.91	7230.7	9265.26	8469.69	3592.91	3595.06	4267.71	4927.39	6090.11	7511.14	8142.95	10515.2	8313.22	5852.66	8627.69	7489.51	M1BPG4	Solanum tuberosum	Mitochondrial carrier
6162.33	11288.4	8373.22	5483.93	16927.7	19553	8846.48	16017.5	4647.08	25152	6310.96	6527.54	10552.9	25786.9	10993.6	7512.37	M1BY24	Solanum tuberosum	Glycosyltransferase
3647.05	6008.42	7757.34	4759.38	3841.69	7245.03	4574.65	5337.44	7899.41	16531.4	16057.4	9892.71	1203.89	5757.51	7446.55	7568.36	M0ZG44	Solanum tuberosum	Ulp1 protease family, C-terminal catalytic domain containing protein;Ulp1 protease family, C-terminal catalytic domain containing protein
1802.05	1490.96	2311.75	2109.46	1533.43	4853.5	9626.57	3358.54	5271.68	6160.15	5772.71	4639.28	15453	6746.98	6312.98	7617.79	M1AG30	Solanum tuberosum	Acetyl-CoA carboxylase
7173.32	7841.21	13612.5	8248.87	5601.16	3752.18	4405.73	8633.55	6712.46	9740.36	9988.18	5980.5	3334.08	8380.19	5346.02	7621.01	K7WVC7	Solanum tuberosum	ER membrane protein complex subunit 2
15565.9	9765.67	10228.3	13987.1	18099	17489.2	9692.14	19182.2	11642.3	10090.5	6347.96	14854.6	7563.81	12572.2	12131.3	7687.02	M1B0T1	Solanum tuberosum	Oxidoreductase
17123.9	16507.4	15379.2	19497.6	23932.4	18505.9	11772.8	17557.9	14755.4	8025.52	8017.81	4647.33	15035.6	13113.3	7984.03	7780.63	M1AUE9	Solanum tuberosum	60S acidic ribosomal protein
7765.7	Filtered	7291.56	6146.7	Filtered	3922.59	3434.78	Filtered	43682.9	16645.2	11503.8	9700.69	5225.65	7921.89	4968.32	7869.38	M0ZVM3	Solanum tuberosum	Ferulate-5-hydroxylase
42697.9	25226.1	53933.2	31034.6	29886	30307.1	34044.8	20291.7	15305.5	25015.7	11055.7	12029	14224.6	8535.54	16144.1	7920.37	M1ASE9	Solanum tuberosum	Steroid binding protein
6379.35	6143.56	9407.45	6342.05	3206.95	4067.67	3646.66	4931.74	14870.2	6210.01	3842.25	19703.3	6811.46	6004.01	5162.99	7982.05	M1ACG9	Solanum tuberosum	Urea active transporter
28718.3	25204.4	8078.71	11665.1	51575.5	50342.2	20577	49869.2	Filtered	Filtered	Filtered	305.474	27084.1	13891.7	Filtered	7991.78	M1AG22	Solanum tuberosum	Miraculin
5387.72	5495.97	6582.73	6449.88	5518.48	6289.37	4202.81	6702.75	7113.6	4684.89	9375.85	6984.99	6881.58	8018.78	7211.7	8014.12	M1ADE6	Solanum tuberosum	Eukaryotic peptide chain release factor subunit 1-1
9785.89	9896.65	9198.22	8132.03	8443.97	8102.12	7832.67	9274.36	15420.2	17215.6	16777.1	12030.9	7526.35	7166.18	9688.42	8043.67	M1C4S3	Solanum tuberosum	Type 2A phosphatase activator TIP41
5371.96	6231.63	7690.17	8137.59	6562.22	8619.91	10137.9	9834.35	11765.9	8184.93	9786.67	8302.07	10961.9	12068.8	14439.3	8057.64	M1CZJ7	Solanum tuberosum	Eukaryotic translation initiation factor 3 subunit C
9055.02	11109.3	17419.4	14915	12267.7	10811.4	12080.4	13176.5	17729.3	13634.2	11282.1	8846.14	9154.27	12635.7	9207.59	8076.37	Q307Y7	Solanum tuberosum	GTPase
3738.84	8717.98	9416.9	4760.69	3865.79	8534.34	9865.64	6184.46	12211.2	17810.3	14821.3	10573.7	7101.62	10283.3	9737.07	8086.51	M1BVP8	Solanum tuberosum	Myosin XI
8339.93	11053.5	9842.08	8404.92	13491	18249.1	14661.3	13455	8840.51	8231.67	10929.8	10737.1	8171.21	11289.7	10423.4	8117.54	M1A396	Solanum tuberosum	Acyl-CoA thioesterase
11784.9	14100	11722.9	12628.9	16357.2	14485	9178.19	13292.8	17556.1	11167.8	11442.4	9753.5	14876.3	7900.45	9612.48	8199.99	M1CS66	Solanum tuberosum	Tryptophan synthase
14041.4	9165.78	13835	14946	5666.94	3461.93	6758.94	7403.79	12849.5	9440.92	10498.3	8248.34	8672.17	12227.3	6497.14	8245.5	M1ARB8	Solanum tuberosum	Structural constituent of ribosome
7712.82	7844.73	11375.6	11192.2	6045.6	5655.33	5702.58	7168.64	8882.56	11777.8	9035.65	8833.45	10748.4	10081.7	9515.18	8274.33	M1BQF5	Solanum tuberosum	50S ribosomal protein L27, chloroplastic
28124.2	28136.1	31073.8	31811.1	19111.2	6146.02	10740.8	13608.9	19547.6	20957.7	20035.8	16051.5	7566.43	11040.3	9376.2	8335.6	M0ZI56	Solanum tuberosum	Sirohydrochlorin ferrochelatase
Filtered	1121.24	Filtered	701.917	Filtered	4084.78	Filtered	Filtered	11986.8	9155.15	11007.5	8705.56	8909.54	10646.3	6617.1	8363.63	M1AXR4	Solanum tuberosum	Uncharacterized protein
15919.5	19115.3	15876.9	22777.2	33705.9	34026.6	27153.5	39924.8	8969.44	4994.86	8171.28	5030.07	11788.4	15907.5	8588.35	8380.88	M1B3K6	Solanum tuberosum	Protein disulfide-isomerase
8067.4	10193.8	8779.31	7756.29	4694.86	5678.6	10290.4	10786.9	16372	23398.6	16260.4	15898.5	10150.8	9116.82	11736.2	8435.38	M1B992	Solanum tuberosum	Signal recognition particle 68 kDa protein
6107.22	6162.91	6528.55	5165.28	3672.19	6678.84	5599.98	5720.9	9098.47	17456.5	11944.4	11912.4	9248.08	17981.9	11929.9	8470.13	M1AAV5	Solanum tuberosum	Uncharacterized protein
9297.55	7340.6	8592.23	6677.81	6019.43	5131.74	6314.42	6247.16	12286.8	8144.21	9640.35	10724.7	8349.74	5272.7	7455.24	8519.05	M0ZWG5	Solanum tuberosum	Iqd32 (IQ-domain 32); calmodulin binding;Iqd32 (IQ-domain 32); calmodulin binding
12260.1	11690	14259.5	15009.8	16366.5	5324.4	8861.31	8967.2	13702	10598.4	10752.7	10395.2	12216.8	10619.6	10925.3	8572.51	M1D095	Solanum tuberosum	Fruit protein PKIWI502
15511.2	14881.1	14748.8	10605.3	4742.15	12406.8	8223.82	10932.6	24766.1	20310.5	18197.7	16507.4	17899	12785.9	15714.3	8573.67	M1C6C4	Solanum tuberosum	Mitochondrial ribosomal protein L51/S25/CI-B8 family protein
6412.59	10121.2	12359.3	10486.3	9149.05	11736.1	5043.18	12558.9	10672.2	18449.7	14391.1	11509.8	6292.51	12786.5	8487.39	8596.9	M0ZM28	Solanum tuberosum	Ubiquitin-protein ligase
12122.1	10982.2	13063.1	10299	8649.92	5864.45	5020.39	7901.18	16987.2	19302.5	17245.7	16027.1	9657.68	9538.13	10855.5	8615.77	M1APN1	Solanum tuberosum	PWWP domain-containing protein
8387.33	14581.5	10756.8	5298.05	5237.6	11003.5	7742.99	8665.57	15842.2	14274	13512.1	10130.3	11520.8	8327.95	10754	8659.17	M1CD43	Solanum tuberosum	Inositol-tetrakisphosphate 1-kinase
5953.69	10800.7	7287	7318.32	9717.73	7490.49	5246.11	7653.14	13116	10596.5	12160.8	5005.55	6040.11	2942.02	5447.03	8819.99	M1CLH9	Solanum tuberosum	Prefoldin subunit 3
4203.1	5845.34	3208.66	8864.44	12201.8	18065.8	15051.3	12719.8	11340.8	11717.1	8110.7	11710	7605.14	32392	10605	8829.26	M1CFF5	Solanum tuberosum	Peroxidase
6387.89	3579.8	5159.69	2289.1	13330.9	7318.67	7523.54	5277.68	5134.1	4144.15	3201.94	10025.5	7363.34	7358.53	5773.65	8847.54	M1BYV1	Solanum tuberosum	Nonspecific lipid transfer protein
9332.53	4702.33	8829.42	4027.99	77810.8	72101.4	48024	40791.6	Filtered	680.182	991.875	1657.99	16632.2	23796.4	14162.9	8883.8	M1BPH2	Solanum tuberosum	Phenylalanine ammonia-lyase
15158.3	10227.8	11526.4	9728.71	9092.95	11187.1	8590.07	10435.2	16806.4	22018.9	14521	14352.1	7491.38	11958.8	9984.21	8889.48	M1BLW5	Solanum tuberosum	4-coumarate--CoA ligase
11481.5	11230.8	8951.06	15897.3	11964.5	7711.8	10317.8	10531	8229.65	11557.9	8586.37	13549.6	3936.38	Filtered	8730.17	8902.95	M1A1C5	Solanum tuberosum	Threonine synthase
22224.1	19361	23395	33343.9	25050.9	13394.9	10904.2	23777.7	15448.6	15633.1	21236.1	13215.6	Filtered	29832.5	9159.78	8927.69	M1CK28	Solanum tuberosum	Carbohydrate esterase
7572.82	10474.2	9889.14	12204.9	11699.7	14588.4	10633.3	9863.74	15179.9	14086.2	12098.7	7887.79	7280.6	6280.45	9957.83	8936.69	M1D1X2	Solanum tuberosum	SUMO-activating enzyme subunit
8901.61	6000.71	9525.99	6646.4	18219.8	9397.01	7641.93	31558.1	17867.6	13209.8	13534.8	16382.9	8137.86	3633.02	10910	8943.77	M1BLI3	Solanum tuberosum	Carbonyl reductase
8477.16	6051.21	12145.7	9148.66	12758.4	10580.3	10668.9	18371	20588.5	21959.3	20168.8	11676.6	5977.41	4186.09	4957.99	8944.16	M1AE45	Solanum tuberosum	SIT4 phosphatase-associated family protein
8319.6	4028.58	5208.37	7329.36	5714.36	6636.03	6431.03	6420.25	9188.46	12234.6	11021.2	8542.49	8694.77	16133.4	12392.9	8971.86	M1CNZ4	Solanum tuberosum	Cell cycle control protein cwf22
6242.45	4817.23	9572.38	4334.17	1204.92	1472.32	884.491	1296.6	12711.2	14690.5	14157.5	11811.3	4537.52	3822.55	6577.05	8985.66	M1C0X2	Solanum tuberosum	F-box family protein
2378.42	1755.4	3338.19	1236.34	804.709	1149.42	2751.48	2635.25	3377.51	1515.88	4609.67	11413.8	9810.33	6541.82	6731.26	9011.06	M1C9V3	Solanum tuberosum	Kinesin light chain
8822.89	8805.67	7582.13	10629.2	7658.47	7065.9	10132.9	10480.9	4873.99	12338.2	13180.4	11771.2	6928.85	13808.5	5017.13	9017.83	M1CFV7	Solanum tuberosum	NADPH oxidoreductase
9790.28	9541.33	13723	11452	18524.1	14974.3	12664.4	13542.2	10969.5	11664.8	10434.6	10156.5	9256.53	16331.2	16411.8	9020.76	M1ASV2	Solanum tuberosum	Branched-chain alpha-keto acid dehydrogenase E2 subunit;Dihydrolipoamide acetyltransferase component of pyruvate dehydrogenase complex
15048.8	13297.9	22750.9	22992.5	72620	21687.9	11868.2	12269.4	10666.7	12008.1	9174.46	8564.45	5636.42	11323.5	14635.1	9042.67	M1BW83	Solanum tuberosum	Patellin-4
10736	11550.5	6104.42	12859.4	7797.87	12410.1	8597.42	12890.5	6584.96	10329.7	13664.6	8435.89	Filtered	9065.7	13561.9	9061.16	M1BGA0	Solanum tuberosum	Trehalose synthase
9896.83	6584.49	12609.7	7920.61	13022.4	8239.13	11520.1	4632.2	16936.8	16372.6	15579.9	14098	12049.2	9900.89	7078.34	9073.58	M0ZLY3	Solanum tuberosum	FACT complex subunit SSRP1
41573.8	35717.9	23229.3	9260.61	94773.6	79918.7	24393.3	128465	4075.8	10169.5	7306.3	7022.27	Filtered	10234.4	2561.82	9108.09	P37842	Solanum tuberosum	Multicystatin
6795.76	8072.09	8602.19	6398.57	6141.66	9703.55	4030.45	7805.98	13949.5	11402.1	9186.63	7593.3	5468.18	Filtered	6289.24	9153.43	M1CQY2	Solanum tuberosum	Pentatricopeptide repeat-containing protein
47106.2	73343.5	69949.1	67530.2	37239.6	30073.2	61439.7	57079.5	20367.6	17857.1	21961.6	31428.1	15181.3	15238.7	12220.2	9198.55	M1C2D9	Solanum tuberosum	Glutathione s-transferase
11073.2	9808.55	10212.9	13905.8	11803.7	9351.82	9911.91	11534.1	12660.6	10505.6	8760.7	7318.44	23104.4	33246.7	18949.5	9236.96	M1CH87	Solanum tuberosum	Peptidylprolyl isomerase
11163.2	15256.9	15518.2	18615.5	22468	15820.1	15141.3	18044.9	10579.8	9044.52	10802.9	10006	6905.05	12545	9214.9	9248.17	M1CDQ1	Solanum tuberosum	4,5-DOPA dioxygenase extradiol
5581.38	5691.58	7062.78	4238.33	6514.52	2501.1	3612.91	5653.5	16512	10561.3	8634.08	6260.15	5617.49	7614.9	5305.33	9261.11	M1CH96	Solanum tuberosum	ATP-dependent Clp protease proteolytic subunit
24737.1	31667.9	29453.6	26763.8	17939.2	14620.7	24448.7	24903.3	19289.2	14364.1	20963.3	19470.6	6553.18	11664.1	19218.4	9291.81	M0ZGT0	Solanum tuberosum	Diaminohydroxyphosphoribosylaminopyrimidine deaminase
8763.44	8433.44	12851.4	11451.5	6561.32	5019.67	7798.88	8591.57	14451.5	17952.8	19749.4	7398.54	16900.5	9259.74	8735.58	9309.41	M1AWP2	Solanum tuberosum	Glycerol-3-phosphate acyltransferase
11884.1	12722.2	13690.9	11706	5544.56	9424.56	9929.27	9413.19	12333.6	13577.6	15118.4	15998.5	6763.99	10933.7	9657.83	9343.65	M1CKR4	Solanum tuberosum	Serine/threonine-protein phosphatase
77439.1	78044.8	66284.8	84231.8	68063.7	50312.8	48605.5	66769.5	26209.9	35706	41097.6	26306	22006.3	48325.6	13067.5	9434.38	M1BH64	Solanum tuberosum	Abscisic acid receptor PYL1
3226.21	5811.9	10015.4	6654.48	Filtered	6901.3	Filtered	Filtered	9158.22	14596	16795.1	10451.9	9764.8	14498.4	Filtered	9650.9	M1AMJ3	Solanum tuberosum	DNA double-strand break repair rad50 ATPase
20457.8	12715.2	4568.71	14498.4	Filtered	3810.28	3682.24	5580.21	28819.1	25147.2	18402.4	14574.4	25961.3	8195.05	19117.1	9672.01	M1AS65	Solanum tuberosum	Transmembrane 9 superfamily member
7050.47	11179.7	9562.19	8075.16	10744.9	12830.6	9746.49	12060.9	15848.9	10007.8	16477.2	13806.2	10677.2	18136.1	17086.3	9680.31	M1BH53	Solanum tuberosum	Glycosyltransferase
8292.3	9264.12	8254.36	7613.2	7874.94	10020.3	4388.39	7880.84	17044	7907.55	8209.71	13393.8	8771.13	13058.6	13624.3	9693.87	M1CJ48	Solanum tuberosum	Malonyltransferase
11976.5	5046.33	10065	8860.18	Filtered	2936.01	4384.98	4147.91	34644.5	18748	51608.6	25711.3	18836.3	11842.5	18206.5	9743.65	M1CCJ5	Solanum tuberosum	Interferon-induced GTP-binding protein mx
188622	214498	49643.8	49454.6	221221	222866	81878.6	194427	12386.6	46478.9	15197.3	58417.9	4120.22	16962.1	17394.5	9754.48	M1D4F7	Solanum tuberosum	Phospholipase A1
10693.6	9585.31	13209.6	11276.9	12259.3	10185.2	14509.4	15343.8	16439.2	11264.5	13330.6	8922.05	9874.28	21275.7	9567	9759.59	M1BFT4	Solanum tuberosum	Protein kinase 1
92739.8	126080	151532	117271	108445	84687.2	217212	117177	9302.13	12156.4	5513.58	21191.8	10065.2	10693	17618	9766.31	P30924	Solanum tuberosum	1,4-alpha-glucan-branching enzyme
6219.92	7069.08	9991.66	8374.8	9247.17	11030.6	8352.35	11121.7	11738.4	8666.33	14063.2	8688.49	10415.6	12686.4	17816	9768.43	M0ZH30	Solanum tuberosum	Phragmoplastin
15869.2	9221.45	9049.48	14935.6	12083.9	8084.08	7492.9	7114.85	7493.41	11095.5	7670.04	13001.8	8672.35	9889.23	15214.3	9777.92	M1CCH0	Solanum tuberosum	Class IV chitinase
7200.02	4309.22	10990.2	7810.12	9055.36	7872.26	3145.03	10448.5	13767.4	11091.8	16063.4	16974.6	13102.3	17740.3	16966.8	9840.76	M1B414	Solanum tuberosum	Formamidopyrimidine-DNA glycosylase
6582.22	8415.18	11102.2	8228.45	1803.54	5663.56	6092.58	6047.41	12807	22912.5	18108.7	14974.2	5805.29	10995	9303.81	9862.47	M1A5D2	Solanum tuberosum	Vesicle-associated membrane protein
6846.56	6774.18	10874.8	7004.24	7601.81	6587.09	5422.64	6343.69	14047.7	9111.88	18355.2	8928.65	13754	14967.2	9459.5	9885.21	M1D138	Solanum tuberosum	Dnajc14 protein
10658	9205.93	11401.5	12292.4	5995.6	7792.85	5276.19	5198.32	11116.1	20273.8	17411.2	10850.6	7112.12	18883.5	9253.86	9911.29	M1AN08	Solanum tuberosum	Forever young oxidoreductase
5629.58	9839.74	8521.04	9984.62	7752.98	10269.8	11266.1	7276.48	9530.24	10543.1	13399.6	11578.7	19126.9	16312	12896.2	9970.92	M1ASJ3	Solanum tuberosum	Adenosine deaminase
29220.6	34852.3	37046.4	29498.3	28123.6	33294.7	35502.6	32680.9	11439.8	6165.65	12827.8	25196.3	13419.1	16592.2	17203.4	9972.67	M1C3N0	Solanum tuberosum	Phenylcoumaran benzylic ether reductase
11767.3	809.753	2901.99	1948.23	19056.3	3460.36	102.111	7319.08	23139	5937.22	35585	18447.2	6292.26	1239.51	13320.7	9977.14	M1BM24	Solanum tuberosum	Carbonyl reductase
205749	169770	115025	341147	61125	70163.2	73039.7	70347.9	424611	81712.6	270396	288201	61006.6	15231.7	104684	10018.9	M1DDV7	Solanum tuberosum	Putrescine N-methyltransferase
16301.3	18024.3	18110.9	17641.9	20230.7	15720.4	13855.6	19503.9	11380.4	10783.9	10500.2	12632	8872.38	32860.1	11364.4	10073.9	M1AI46	Solanum tuberosum	ATP-dependent (S)-NAD(P)H-hydrate dehydratase
9936.84	7818.9	11535.4	16349.6	6051.75	8662.17	12360.7	12740.7	8669.85	8796.89	7163.71	11697.9	11132.2	13878.9	9896.76	10094.9	M0ZND0	Solanum tuberosum	50S ribosomal protein L5, chloroplastic
13828.5	9948.5	12148	10408.3	22727.1	16770.8	12383.5	11865.5	13406	6772.51	8295.57	7321.08	16760.2	19859.4	10628.8	10107.2	M1D3X9	Solanum tuberosum	UDP-glucose:glucosyltransferase
6161.98	6669.86	4740.02	7717.79	10546.8	6000.94	6085.29	6613.73	9040.61	9589.74	11937.3	7939.37	9879.05	4042.45	7178.44	10109.8	M1BCJ0	Solanum tuberosum	Acyl-[acyl-carrier-protein] desaturase
20517.7	14967.4	16628.3	15311.1	10621.3	8515.26	10792.2	11786	25639.7	19900	18904.1	10991.4	11955.8	15575.7	6917	10112.5	M0ZMD5	Solanum tuberosum	50S robosomal protein L11
4219.44	11084.1	16798.6	11598.3	8988.44	6164.36	5456.3	5310.08	20325.1	28532.5	21761	21004.6	10541	Filtered	14495.8	10131.7	M1CKQ5	Solanum tuberosum	Protein carboxyl methylase
7410.53	7697.47	7377.77	4787.42	5601.42	9070.88	8002.09	7258.75	10937.4	14645.9	13638.9	9845.11	11174.1	20780.2	12738.2	10185.4	M1D092	Solanum tuberosum	ALG2-interacting protein X
53056.4	68763.6	60180	62116.7	40661.2	36591.4	40560.7	52394.8	36920.3	24357.5	25441.4	58617.3	16779.6	10158.2	25370.4	10210.6	M1DTI8	Solanum tuberosum	Tau class glutathione transferase GSTU50
16101.4	22610.2	43035.8	40557.4	18915.9	15050.3	12205.6	12202.9	44613	60010.6	28779.1	55119.2	42985.9	40914	32069.5	10249.8	M1C4B0	Solanum tuberosum	NADH-ubiquinone oxidoreductase 12 kDa subunit, mitochondrial
20006.8	24534.7	29921.9	30076.4	21590.2	24416.1	29981.1	23585.4	10957.9	16294.2	17114.3	10712.8	12427.4	12845.6	10535.5	10258.5	M1CTJ1	Solanum tuberosum	Ornithine cyclodeaminase
11523.4	16331.4	12803.4	9636.37	10224.2	9113.19	7143.36	12705.7	20898.8	22108.6	19056.1	11225.7	8646.72	11119.9	12357.5	10292.2	M1C2R1	Solanum tuberosum	Cop9 signalosome complex subunit
18694.8	14672.7	21582	11838.5	7375.49	8651.75	8981.04	10054.1	9916.92	16553.4	19005	12693.4	14355.8	17885.9	6847.14	10305.6	M1DPA6	Solanum tuberosum	Elongation factor Tu
2665.77	2451.96	2806.94	4425.58	8225.96	12055.2	6847.86	5010.72	6025.19	7085.15	4719.72	4306.21	8075.51	13612.3	7408.13	10365.8	M0ZTN0	Solanum tuberosum	Osmotin
20425.2	35343.7	17795.9	37989.8	22672.7	21113.6	18887.6	24307.7	18146.8	13854.7	15353.6	23024.9	12719	19146.2	17619.6	10372.4	M1BQI2	Solanum tuberosum	Heat shock protein 90
12969.1	14064.6	15521.9	16103.5	10678.1	7479.44	14013.8	13284.5	16167.6	11492.1	14154.2	9931.2	6414.45	16205.8	11558	10403.6	M1AM53	Solanum tuberosum	Transducin family protein
7975.98	10260.9	12146.8	7779.89	9577.52	8438.67	7378.44	8003.47	8883.08	24542.3	14498.5	8286.78	18474.7	25668.3	10504.8	10468.9	M1DNR0	Solanum tuberosum	Farnesyltranstransferase
13563	19516.5	14951	22718.3	34231.1	42729.8	48312.4	27462.4	18802	19987.5	15177	11021.1	9275.29	6160.94	8153.37	10510.8	M1CFY8	Solanum tuberosum	N-acetyl-glutamate semialdehyde dehydrogenase
7302.81	10607.1	11557.2	12479.6	10086	9446.43	6874.89	10050.6	13346.9	18969.3	15802.8	19656.3	12088.9	15061.3	13633.2	10525.6	M1C988	Solanum tuberosum	Cytochrome P450
31917.3	23382.7	17225.9	27747.1	26651.2	27980.3	20049.3	22172	11941.4	13988.5	6408.1	19679.8	14526	15378	24315.2	10658.4	M1BCU1	Solanum tuberosum	Protein kinase family protein
15456.5	16200.9	20365.2	17687	19198.2	14092.7	18326.9	17044.6	17282.8	21495.3	20509.9	18642.1	9265.07	19200.4	15321	10678.2	M0ZGQ9	Solanum tuberosum	Methenyltetrahydrofolate cyclohydrolase
7878.13	4366.96	7618.7	9798.74	5058.44	3648.33	3560.07	6464.79	13398.3	6390.71	10725.5	5006.48	7118.04	11452.9	9973.16	10690.3	M1BG20	Solanum tuberosum	Methyltransferase
6189.88	8644.58	4815.53	4930.96	6278.56	25550.2	12129.9	12301.9	476.572	Filtered	1046.73	2649.81	969.25	5814.07	10829.9	10748.9	M1AQE3	Solanum tuberosum	Uncharacterized protein
4374.18	2590.32	4767.92	5632.37	4817.39	1732.52	5503.23	3378.32	12802.6	13992	11050.5	15005.1	10607.3	6799.68	11201.8	10779	M1AHI0	Solanum tuberosum	Aldo-keto reductase family 4 member C10
15436.6	13323.3	14999.3	18219.3	31911.4	19418.6	19219.1	20352.7	9884.26	3826.7	8943.6	5391.63	10041.8	17467.5	10684.5	10784.8	M1BZ42	Solanum tuberosum	Inositol-3-phosphate synthase
6066.27	4559.03	6049	6493.66	4306.38	3187.74	2354.09	6639.06	6510.43	2673.4	6509.33	9907.14	9490.02	15060.9	7374.4	10823.3	M0ZQ51	Solanum tuberosum	Xyloglucan endotransglucosylase/hydrolase
11022.1	17078.2	13003.3	17299	13269.4	19109.8	15732.8	13119.2	13529.8	15042.9	17113.1	16224.6	29021.3	16150.6	13659.5	10881.7	M1D188	Solanum tuberosum	Uncharacterized protein
23021.4	30564.5	27545.5	18469.6	Filtered	19900.3	23934.6	16557.5	48164.9	33292.7	37344.4	31062.4	13411.9	32333.2	Filtered	10920.1	M1BU77	Solanum tuberosum	TatD DNase domain-containing deoxyribonuclease
11713.9	9810.92	8616.74	12663.9	8073.7	6615.12	8342.22	3804.26	9425.94	11446.9	10767	7564.93	13885.3	12161.2	9073.22	10975.3	M1C970	Solanum tuberosum	Peroxidase
12482.3	15841.9	15313.4	11232.2	18967	12181.4	12675.6	13608.3	18438.3	16250.7	13388.8	9288.91	8852.02	21906.9	13425.7	11011.7	M1D6F8	Solanum tuberosum	EMB514
7324.8	4403.81	10814.7	3835.54	24700.4	7502.76	19268.4	Filtered	4203.67	17270.8	11323.4	18926.4	15503.1	18470	9996.6	11019.7	M1CYA5	Solanum tuberosum	Heat shock protein 70kD
7241.77	4663.64	7449.93	6919.82	5308.03	4350.59	6038.63	5107.9	9549.33	13338.6	13064.3	17717.9	11409.2	8655.2	11692.8	11061	M1C7K6	Solanum tuberosum	Pectate lyase
18410.6	158405	17267.3	146913	149860	135453	127488	18334.4	417060	258661	362805	132059	211800	119538	185828	11133.5	M1CLJ3	Solanum tuberosum	4-methyl-5-beta-hydroxyethylthiazole kinase
4157.67	2389.54	6625.66	4370.38	894.413	10228.2	3015.55	7133.4	6621.8	10834	8998.33	5668.25	8425.91	7085.7	9435.92	11162.7	M0ZPN5	Solanum tuberosum	Uncharacterized protein
11518.4	13182.8	12306.9	10072.1	15317.4	12514	10556.4	11545.7	19776.6	16874	17959.2	11102.4	13748.8	12424.4	10238.6	11164.7	M0ZRB1	Solanum tuberosum	Serine/threonine-protein phosphatase 2A 55 kDa regulatory subunit B
6372.85	9320.5	11425.4	10728.7	Filtered	Filtered	Filtered	Filtered	9268.96	12672.1	16319.8	8500.87	Filtered	Filtered	Filtered	11208.9	M1B7W9	Solanum tuberosum	Uncharacterized protein
7866.02	7446.25	8966.24	6078.07	6987	6418.37	6097.89	6159.1	11345.8	11138.2	10622.9	9176.6	11797.5	11173.7	10109.1	11232.3	M1AK43	Solanum tuberosum	BZIP transcription factor
24515.9	31555.4	22006.5	15828.3	36629.9	42628.9	40621.6	49220.4	1906.28	1880.58	4518.81	8771.64	7322.66	5209.42	10746.1	11285.9	M1AN72	Solanum tuberosum	Cysteine protease
9884.98	9177.62	15740	9531.88	6540.12	6620.26	11031.9	9117.05	10409.7	13581.8	15241.1	11396.2	8501.42	11118.5	9206.54	11287.1	M1BCA8	Solanum tuberosum	DNA-repair protein XRCC4
17471.2	20584.1	28728.4	23480.3	11937.8	11409.1	6504.3	17619	16817.2	14757.3	17335.8	21873.4	10889.5	12253.5	8604.27	11310.3	M0ZQF4	Solanum tuberosum	ATP-binding cassette transporter
8713.23	11154.9	12434.2	53345.2	7857.27	12197.5	7439.49	15815.8	2926.3	5417.29	11809.6	3022.2	Filtered	7757.49	3903.78	11340.4	M1BAE3	Solanum tuberosum	Patatin
6867.15	5939.71	11339.4	11061.7	4431.14	8494.7	Filtered	5832.25	10374.2	19250.8	14748.3	11930.4	4751.13	10649.5	8793.44	11341.7	M1A9T9	Solanum tuberosum	Chloride channel protein
30353.1	31438.2	32261.5	27325.5	28673.2	30817.3	27747.6	37980	26200.2	25787.6	11867.9	18706.2	15509	7000.08	13092.2	11353.6	M1B556	Solanum tuberosum	Tryptophan synthase
8722.24	11445.8	7254.47	14383.4	49130.1	52506.5	34361.5	58631.2	8237.81	3147.83	3890.42	2212.15	5593.93	13796.7	3312.17	11359	M1BWF9	Solanum tuberosum	Alcohol dehydrogenase
11733.6	7566.97	10892.5	11107.8	13814.5	19104.1	12293.6	11875	14007.1	7871.71	8704.83	9903.89	14327.7	18942.5	11700.2	11364.1	M0ZYD7	Solanum tuberosum	PMR5N domain-containing protein
9444.96	13481.1	13761.5	14865.3	11047	10683.8	8729.48	7027.59	15280.8	19679.9	17831.1	12731.1	8534.12	6168.39	8314.14	11373	M0ZI78	Solanum tuberosum	Monodehydroascorbate reductase
14404.2	13151.9	15231	10197.1	16351.7	21477.2	17580.6	18618.9	16102.6	7807.82	8381.16	15446	8610.94	9668.37	7833.83	11408.2	M1BTZ0	Solanum tuberosum	Nuclear RNA binding protein
22517.4	17783.1	12579.6	34373.6	15997.3	19553.2	15244.1	17496.3	26508.5	23367.9	20786.9	13355.7	16664.1	27181.2	15887	11417.4	M1AST3	Solanum tuberosum	Protein-synthesizing GTPase
2484.71	2081.42	722.954	2874.61	59051.5	30123.5	25288.2	20760.6	21890.2	24754.8	25055.5	Filtered	13886.2	24726	16353.7	11438.6	M1D525	Solanum tuberosum	Short chain alcohol dehydrogenase
3753.08	2772.52	2884.26	3067.84	5575.4	2593.49	7005.03	1878.57	16877	22637.7	19844.4	10715	6901.29	6028.44	9670.1	11480.8	M0ZI84	Solanum tuberosum	PWWP domain-containing protein
7243.54	8339.1	4248.03	3340.8	11810.7	23276.6	20989.6	21440.2	17795.4	14915.8	15334.8	15124.8	24234.2	20641.1	14402.4	11546.6	M0ZQ14	Solanum tuberosum	Glutathione S-transferase
8594.37	9733.54	14050.4	16971.3	11940.9	5155.31	5134.61	5875.45	17759.1	20615.1	16234.8	18131.9	8381.51	10004	9505.65	11589.4	M1CQ27	Solanum tuberosum	Expp1 protein
11021	10763	14292.9	10557	8986.61	8498.88	7998.68	10256.4	23861.1	27406.7	29194.6	22998.1	11364.9	13206.4	17659.8	11599.1	M1AJL4	Solanum tuberosum	Dnajc14 protein
10518	7692	7860.53	13393.9	7244.59	8128.69	9874.75	7502.41	6930.92	8044.08	8493.17	18654	14468.3	13385.1	11830.6	11599.4	M1AY92	Solanum tuberosum	Microtubule-associated protein futsch
12743.4	14412.6	14027.5	10702.5	8736.41	9973.5	12685.3	12199.4	16034.6	19164.1	17914.6	14593.2	9138.33	12100.3	10215.6	11605.6	M1D5E2	Solanum tuberosum	Serine/threonine-protein phosphatase
18389.4	17069.3	22136.9	18566.1	14589.9	14141.6	18378.9	19335	14889.4	9494.08	16998.6	16766	6937.04	17031.8	13943	11672.7	M0ZRZ7	Solanum tuberosum	Uncharacterized protein
188935	236947	219015	210473	210940	206691	258625	172462	285920	191134	210535	246459	219790	351165	139146	11715.1	M1B8B0	Solanum tuberosum	Nucleoside diphosphate kinase
55637.3	54922.5	22546.8	21487.2	38797.5	48148.5	10777.9	45577.8	14984.1	27104.6	21857	36896.2	11805.6	10569.8	16322.7	11834.9	M1D4F8	Solanum tuberosum	Phospholipase A1
7819.36	9308.34	11674.8	11072	7603.53	10238	7823.9	9050.66	26270	35166.4	30410.5	16775.2	15105.7	12181.1	13981.9	11852.6	M1CWR0	Solanum tuberosum	DNA-directed RNA polymerase subunit beta;DNA-directed RNA polymerase
18727.6	19795.4	18557.9	23305	15115.7	10438.5	17431.2	13040.2	16477.1	18596.7	19173	18817.7	14010.5	9013.92	13133.3	11956.6	M1ANX7	Solanum tuberosum	Mannose-6-phosphate isomerase
9737.94	11333.8	13981.1	12838.6	15281.1	13437.1	9573.83	14358.5	14919	14582.3	19049.6	10120.4	10064.8	16154.4	13676.3	12020.2	M1A8S1	Solanum tuberosum	Thioredoxin-like U5 small ribonucleoprotein particle protein
8775.78	5343.66	6760.72	6608.28	850.672	2607.39	1428.39	3195.63	12672.9	14396.9	14450	12078.9	14060.9	16737.3	21967.4	12043.3	M0ZLP1	Solanum tuberosum	Uncharacterized protein
24328.3	27290.6	27209.3	41469.9	26732.3	24808.2	21539.6	25855.6	20115.3	15118.9	18054.6	11631.8	16629.3	11274.5	12891.6	12053	M1B638	Solanum tuberosum	2-isopropylmalate synthase A
16913	15136.9	19622	21039.5	11431.1	Filtered	9360.28	8945.73	14412.6	14756.4	9943.28	18909.5	5756.55	8666.05	12251.8	12113.2	M1BE30	Solanum tuberosum	Reverse transcriptase
11089.2	8963.48	9880.92	13682.7	10630.3	9880.12	10673	11751	9589.01	8510.08	11142.5	7100.21	12045.6	14734.8	11396.4	12168.7	M1BCJ5	Solanum tuberosum	15kDa selenoprotein
13226.2	12955.6	17199.1	15949.9	13015.2	8157.11	11839.4	12319.4	12427	12818.4	10895.1	11738	8374.99	12305.8	9035.44	12194.4	M1B694	Solanum tuberosum	ATSLY1
9931.37	13027.6	13187.6	13783.8	18932	18136.7	12821.8	14397.2	20185.4	16723.4	24878.3	10528.1	18030	30145.2	11823.8	12253.8	M1D7X2	Solanum tuberosum	Nuclear transport factor 2
6938.24	9447.24	8303.01	5953.98	3962.64	7373.85	6041.81	3442.36	15951.3	8939.1	12241.4	10583.7	8101.08	12710.4	8630.12	12260.3	M1BYH5	Solanum tuberosum	Polygalacturonase
21448.9	22299.8	11257.3	21938.2	19412.8	18929.3	15303.4	21038.4	24515.8	26295.6	25944.8	21223.2	9517.73	13270.4	17802.3	12287.8	M1D0L7	Solanum tuberosum	Cysteine desulfurase
9859.28	10203	13799.4	9486.16	8622.71	16626.7	9182.24	8324.2	20449.7	20077.8	20290.1	14015	18748.7	13777.9	15800.3	12288.7	M1AI35	Solanum tuberosum	ATP-dependent RNA helicase;RNA helicase;ATP-dependent RNA helicase
16292	16852.9	16502.6	11556.2	20985.7	13633.9	14180.6	15090.9	25085	19015.9	11483.5	19675.7	20711.4	4168.08	12463.6	12348.6	M1B080	Solanum tuberosum	Serine/threonine-protein phosphatase
15331.2	11806.6	15120.9	17530.2	12892.8	6036.49	7598.3	6236.38	32356.1	16874.6	23726.6	17137.5	14026.9	17578.8	11292.3	12380.1	M1CN15	Solanum tuberosum	Methionyl-tRNA synthetase
12713.6	19794.5	22819.8	17961.6	15255.2	14665.5	14555.5	12986.9	17086.3	14546.6	13968.6	13908.1	10721.7	13407.3	15639.3	12410.5	M1AA86	Solanum tuberosum	Polynucleotide kinase-3'-phosphatase
13185.5	8882.49	15314.6	9017.64	2416.29	5386.1	4429.31	6523.79	16064.7	23974.8	22602.6	18803.5	13535.3	14594.7	11443.8	12427	M1A6L5	Solanum tuberosum	Plant synaptotagmin
9991.31	8413.49	10696.6	8060.96	9780.11	12391.9	10587	6402.17	10840.6	15059.4	9486.34	11418.4	9977.32	11913.9	8767.73	12429.3	M1CLY2	Solanum tuberosum	DNA binding protein
3347.42	4223.44	2800.79	14482.3	32269.1	27536.7	18926.5	24109.1	5370.69	2065.8	2852.15	1705.05	29151	29712.7	25423.4	12508	M1B391	Solanum tuberosum	1-aminocyclopropane-1-carboxylate oxidase 2
10848	10298.9	12752.5	11335.8	8909.41	8900.01	9290.12	11436.9	14436.5	13185.6	15810	13556.7	11997.6	16308.9	19706.4	12534.6	M1AID5	Solanum tuberosum	Splicing factor 3a
168308	149263	182200	150041	147818	143310	133749	114354	28486.4	7502.95	8022	28549.7	19836.7	16326.2	23972.6	12603.9	M1DGY3	Solanum tuberosum	Alcohol dehydrogenase
11318	12291.4	14375.7	14889	9245.01	10053.3	11454.9	18837.5	7430.95	7671.92	6681.65	11261.2	13164.1	10666.5	9707.38	12640.2	M1CN37	Solanum tuberosum	Phosphoglycerate dehydrogenase
25835.4	32871.4	20282.1	33577.8	28574	19163.8	22146.6	34374.3	17378.1	11763.3	22054.3	24887.8	15053.3	16288.6	14173	12661.4	M0ZWJ0	Solanum tuberosum	Maf protein
19532.9	20374.2	23797.2	22838.4	14467.1	18996.8	20884	20662	7449.77	9939.5	15391.6	14867.2	18189.6	21435.6	10648.8	12692	M0ZJX7	Solanum tuberosum	Gamma-glutamylcyclotransferase
13945.9	12358.3	16899.1	10160.2	8928.49	7603.1	10031.5	5248.26	25200	34955.3	31815.1	20432.6	13973.4	23946.6	11231.4	12743.4	M1AWQ9	Solanum tuberosum	WD40 repeat nucleoporin similar to SEH1
3889.99	6747.2	1995.37	4688.72	11992.6	21573.4	13264.1	13372	16812.8	15597.2	22728.7	15121	8590.88	16292.4	15817.7	12775.4	M1D2N3	Solanum tuberosum	Uncharacterized protein
56842.9	75213.9	34974	43871.5	98521	121350	86677.9	107645	35736.6	22023.2	35917.3	34604.4	18781.4	17725	25076.9	12797.8	M1D5A0	Solanum tuberosum	Oxidoreductase, 2OG-Fe(II) oxygenase family protein
28345.6	24005.8	28268.8	26159.5	31850.5	27177.2	18967.2	21623.8	12975.1	23248.7	21668.2	21488	15472.4	23404.9	18324.2	12815.9	M1BT50	Solanum tuberosum	Dopamine beta-monooxygenase
6380.01	7521.34	10383	21382.1	Filtered	8165.62	5683.5	5148.57	13202.1	15296.9	20397.1	13840.4	12224.8	15646.5	14024.6	12864.2	M1CFE6	Solanum tuberosum	DEM2
9880.07	13008.1	10273.4	5875.1	7830.42	7300.83	11926.1	8714.21	15653.5	13896.5	13080.2	9611.25	14003.3	8009.49	11676.4	12867.3	M1CL66	Solanum tuberosum	Zeamatin
22403.4	26004.5	18468.6	19770.3	21400.4	20628	27651.9	24744	40360.3	24318.9	26954.1	26720.3	21193.2	15890.8	14685	12918.6	M1BBS0	Solanum tuberosum	NOL1/NOP2/sun family protein
18340.7	18422	16995.1	19883.6	17530	14282.2	17064.1	15388.6	17152.5	14069.8	15586	18615.1	16044.9	14401.7	18810	12918.7	M1A2L2	Solanum tuberosum	Carbon-nitrogen hydrolase family protein
3888.19	6202.96	6807.76	5992	4821.13	1622.12	3488.85	4924.81	11049.5	16364.6	19118	9216.83	7791.71	10237.5	9773.29	12979.9	M1B7W2	Solanum tuberosum	Copine
21357.7	18174.4	21288.3	18188.4	12523.2	22808.7	26151.9	24618.6	14650.8	12774.8	16841.2	15583.3	26579.4	19011.7	15759.6	13008.2	M1BNZ1	Solanum tuberosum	Pectinesterase
7725.75	8256.36	4799.66	6323.94	2269.49	1743.4	1515.09	2845.76	12961.4	13994.9	10570	9950.53	9641.71	8588.8	11206.2	13018.8	M1AE53	Solanum tuberosum	Structural constituent of cell wall
6752.33	6860.41	10746.7	11842.1	9506.3	8394.38	7197.14	10424.7	10082.6	7402.82	10866.6	9718.29	18830.2	18940.6	7744.71	13029.2	M1BI99	Solanum tuberosum	Uncharacterized protein
888.662	5161.68	Filtered	2887.48	7296.47	9615.53	16360.6	18841.6	7579.33	13535	6405.14	6503.75	16168.4	8027.47	5886.64	13035.5	M1A2F8	Solanum tuberosum	Glycosyltransferase
8683.01	6371.59	12249.6	8716.65	6362.77	9815.54	5092.35	6766.51	9671.49	12690.6	15549.9	10885.8	10258.2	13792.7	7333.07	13124.5	M1AK28	Solanum tuberosum	Cholinephosphate cytidylyltransferase
20530.2	28772.5	21093	19041	15907.6	18834.7	16489	18982.8	24659.5	23931.7	24074.7	17547.6	14646.2	17481.5	17563	13176.8	M1CLU3	Solanum tuberosum	Glycosyltransferase
5872.4	9229.54	8049.39	8809.38	5581.55	6706.98	6378.8	6371.4	14290.1	15815	17892.1	10238.8	490.219	8155.39	9434.44	13193.6	M1AK31	Solanum tuberosum	Ubiquitin specific protease 39 and snrnp assembly factor
16705.3	10378.1	8703.91	11066.4	12204.1	8655.33	8784.3	10424.7	9533.6	11186.1	9349.95	5600.1	8785.6	12767.2	11471.5	13208.3	M0ZHL0	Solanum tuberosum	Iaa-amino acid hydrolase 11
29168.5	26690.5	31487.1	33130.9	25145.7	15713.1	15188.7	14134.6	23870.7	20032.7	16534.2	16576.1	15251.3	21051	16736.9	13213.4	M1BLY8	Solanum tuberosum	Caffeoyl-CoA O-methyltransferase
7759.67	8252.66	8038.51	9594.74	9046.97	4870.15	4477.51	8126.26	9316.69	12502.6	11557.5	6468.3	13676.8	9291.37	8360.81	13226.7	M1ALV3	Solanum tuberosum	Dolichyl-diphosphooligosaccharide--protein glycosyltransferase subunit 1
8265.59	8930.83	9257.43	8560.36	13430.8	10772	9209.94	9772.41	11537.6	10170.9	8913.6	10999.1	14865.7	25031.8	11852.3	13255.3	M1AFM2	Solanum tuberosum	Uncharacterized protein
20521.3	28149.5	25139.3	21476.1	26269.8	24586.4	20150.2	28376.4	15846.1	23030.6	19173.4	17819.6	12349	14516.9	15008.3	13305.3	M1D1X1	Solanum tuberosum	Histidinol-phosphatase
8944.15	17432.2	12158.4	11563.6	8590.55	6169.47	14357	8494.02	19732.8	18646.9	22900.7	15388.3	8112.65	13094.3	12168.7	13306.5	M1BJD2	Solanum tuberosum	Cell division cycle protein 48
4339.91	5229.86	6391.01	6540.19	3837.15	8045.04	6349.87	11201.7	3965.58	12907	14627.9	7154.69	7107.88	13387.2	10384.5	13322.3	M0ZWQ6	Solanum tuberosum	TLDc domain-containing protein
35818.5	44336.2	48774.2	39425.2	47048.4	46224.9	38394.1	40307.7	14751.9	15729.5	12010.8	15497.9	9928.22	17987.2	11169.8	13323	M1CQL5	Solanum tuberosum	Short-chain dehydrogenase/reductase 2
22877.5	27338.9	25798.2	25701.6	22491.6	27007.9	30168.6	24821.1	24477.3	24846.6	21977.4	20593.9	17540.4	20933.3	15033.6	13349.2	M1ATJ6	Solanum tuberosum	Diphthamide synthase;Endoribonuclease;Diphthamide synthase
23984.6	23120.6	27438.3	20981.9	27447.7	22823.9	27383.8	19143.9	12275.9	13465.2	14165.3	20109.9	21575.7	15778.6	20761.4	13351.9	M1CED0	Solanum tuberosum	Monoxygenase
37564.6	40564.1	51697.7	30713.4	40948.8	24410.2	24549.4	27388.6	9542.53	16581.7	11613.4	17228.5	17898.5	11793.5	16098.8	13387.5	M1BDN6	Solanum tuberosum	Glucan/water dikinase
7488.54	6291.1	16429.8	6593.46	7392.48	7718.96	42299.5	9578.04	6015.53	14862.4	5984.07	8550.15	Filtered	Filtered	Filtered	13557.9	M1C002	Solanum tuberosum	2,4-dienoyl-CoA reductase
4221.12	6859.4	4682.93	4488.58	6661.99	6318.36	5610.27	3479.22	8998.75	8050.39	11777	6525.62	14870.5	15463.2	22651.6	13565.1	M0ZMY4	Solanum tuberosum	39 kDa EF-Hand containing protein
41807.3	60383.4	67296.1	25752.9	22898.9	34397	31642	23899.9	51932.7	50124.4	50950.2	60560.7	68952.5	15796.8	60363.1	13571.6	M0ZWI9	Solanum tuberosum	Agglutinin isoform
21373.3	19623.7	17157.8	19127.1	7676.98	10297.1	16216.3	16765	17787.1	13306.5	16831.4	19614	12699.1	12307.9	10895.4	13579.1	M1CZC4	Solanum tuberosum	Ran binding protein
3981.78	5179.88	6686.43	661.679	Filtered	Filtered	Filtered	988.014	7764.58	13818.5	16165.8	15156.2	10695.8	8350.66	12489.6	13582.9	M1C742	Solanum tuberosum	Protein P21
8251.28	8744.11	7128.91	6143.93	7574.75	5448.03	4294	5976.73	18760.7	24423.8	17801.1	15165.9	33992.5	35794.1	25624.9	13683.5	M1AT18	Solanum tuberosum	Multidrug resistance-associated protein 2, 6 (Mrp2, 6), abc-transoprter;Multidrug resistance-associated protein 2, 6 (Mrp2, 6), abc-transoprter
13588.4	19052.7	14031.4	17821.4	33301.3	31126.6	17308	27544.2	22155.5	13665.4	15597.3	14137.7	23884.8	23672.8	23971.8	13684.1	M1AIT2	Solanum tuberosum	D-3-phosphoglycerate dehydrogenase
40361.1	54067	57157.5	44208.3	39665.4	43790.2	41700.1	71943.3	63746.2	109339	91021.2	72710.3	10993.6	11803.1	8917.89	13686.1	M1CUU7	Solanum tuberosum	GDSL-like Lipase/Acylhydrolase family protein
42152.4	36930.3	48781.3	40874.9	45263.1	39955.5	50255.2	38266.9	7252.33	12503.1	7049.76	14857.7	7042.64	17874.4	14209.5	13688.7	M1BRF2	Solanum tuberosum	Choline monooxygenase, chloroplastic
25512.8	24166.1	34123.2	21535.4	26461.3	19000.3	14971.5	17051.8	25956.5	24309.5	21434.5	14349.4	13624	17550	13975.8	13693.7	M0ZKP8	Solanum tuberosum	UDP-glucoronosyl/UDP-glucosyl transferase family protein
12579.4	13112.9	13307.8	13476.5	13534.3	9351.34	14927.1	3567.23	12210.7	10753	1692.69	15728.5	3254.06	26589.6	16041.6	13731.7	M0ZKQ1	Solanum tuberosum	Protein phosphatase
1579.7	Filtered	1976.57	2461.71	8981.65	4379.62	5637.46	3914.74	7501.4	9436.71	10101.1	10271.6	14805.3	27819.9	17097.4	13736.8	M1CB33	Solanum tuberosum	Epoxide hydrolase
8601.09	11479.7	16615.5	9490.56	8131.16	7278.39	11939.6	11619.1	28018.7	30898.3	33944	17851.7	23135	20511.2	14154.6	13785.7	M0ZVV4	Solanum tuberosum	DNA-directed RNA polymerase subunit
18038.9	16346.9	21965.1	16025.8	26603	18021.9	15801	11104.1	27296.2	15791.1	24105	23144	14583.8	21095.8	17374.2	13840.5	M1AND8	Solanum tuberosum	(+)-neomenthol dehydrogenase
19381.2	19224.8	23613.9	18845.9	18889.5	14126.9	17314.6	18034.7	13790.5	12749.1	14239.4	1145.21	18650.4	19780.8	13218.4	13944.8	M1BWR0	Solanum tuberosum	Glu-tRNA(Gln) amidotransferase subunit A
91159.8	107242	123260	112436	51868.1	74827.5	94736.5	130441	34082.7	20517.6	29001.8	31758.4	11907.2	29898.4	13930.6	13955.4	M1DLU0	Solanum tuberosum	Glutathione S-transferase 1
13458.9	8513.67	12989.7	15442.6	17588.1	11931.7	12957.3	14719	15831.7	11916.8	13232.3	8434.76	12329.1	24002.6	9564.38	13997	M1ALU0	Solanum tuberosum	DUF3456 domain-containing protein
7906.07	8387.04	8696.81	6050.36	1347.84	30182.2	Filtered	8573.45	14895.2	15266	9236.33	6523.89	Filtered	45321.9	9876.01	14023.1	M0ZM60	Solanum tuberosum	Carboxypeptidase
37848.5	48270.6	62809.5	56452.1	43542.9	33699.2	53519.5	41757.8	12580.8	24071.2	29450.8	25731.9	26168	24356.2	25579.5	14047.1	Q43846	Solanum tuberosum	Soluble starch synthase 3, chloroplastic/amyloplastic
86227.8	121582	78076.3	58619.1	173367	117437	63501	146895	19743.8	19416.7	22533.2	28267.1	21140.1	27455.5	23915.2	14114.1	M1BSA4	Solanum tuberosum	Carboxypeptidase
18767.1	15697.4	19870.5	14127.7	11027.2	10989.6	13397	14780.4	13278.8	16833.5	14350.1	13097.1	10894.6	7013.37	11847.1	14126.9	M1CG86	Solanum tuberosum	Uncharacterized protein
10799.1	15956	14604.2	10477.8	16381.1	14335.3	12895.7	15195.6	19669.2	13675.7	20570.2	12081.9	11564.7	28397.9	14424	14151.3	M1AJ40	Solanum tuberosum	Chorismate mutase
1866.98	2363.44	3081.81	1672.91	29447.7	28875.6	25663	16082.8	5368.74	3863.78	2803.22	2234.49	11637.9	18314.7	15242.1	14162.5	M1APC9	Solanum tuberosum	Acidic class II 1,3-beta-glucanase
15022.9	15387.6	16697.9	14754.2	8423.3	14895.6	12682.7	13680.1	14342.6	11002.4	12048.8	22511.2	13292.5	21336.2	19278.2	14163.6	M1A989	Solanum tuberosum	Ribosomal protein
96344.3	95320.9	63245.9	106200	49483.6	39341.3	66671.4	61999.9	32522.6	31223.6	20394.2	17450	9994.99	10103.5	12373.4	14230.1	M1BEV1	Solanum tuberosum	Non-symbiotic hemoglobin 2
8458.36	8279.54	12126.4	11145.5	2988.66	10465.5	10002.8	10214.9	18290.3	24594.2	23367.4	17445.5	13059.4	10278.7	13828.1	14250.2	M1CPW3	Solanum tuberosum	Splicing factor
9827.24	9654.89	11684	9288.05	6396.83	9902.53	7928.26	8739.11	19274.8	18176.6	24381	22241.5	15912.2	11131.8	13782.5	14321.6	M1D793	Solanum tuberosum	Ethylene-responsive RNA helicase
9353.77	5387.61	13619.5	3359.08	11742.4	11127.1	20249.2	12007.8	6701.75	7345.09	2191.66	14468.6	12688.8	45574.1	27543	14356.5	K9MBM3	Solanum tuberosum	Beta-1,3-glucanase 28;Glucan endo-1,3-beta-glucosidase, acidic isoform GI9
9871.58	9726.03	11920.2	9185.45	600.796	344.788	8302.5	Filtered	34124.5	43541	39836.7	11132.6	21235.8	1124.53	1385.71	14403.6	M1BF28	Solanum tuberosum	Uncharacterized protein
8712.56	8669.13	12022.5	6303.3	3948.92	75810.1	44927	76548.5	11281.7	10945.1	15061.5	15555.5	11878.8	148500	10525.1	14404.3	M1ATK6	Solanum tuberosum	CDC5
12089.1	9135.85	19631.9	8196.67	1870.91	8493.26	10631.7	9575.45	7928.58	6984.47	9523.44	10008.2	11731.3	9078.57	14123.2	14454.1	M1CER2	Solanum tuberosum	Uncharacterized protein
41487.5	35662.4	28718.7	44065.9	37615.1	16887.9	18587.2	32724.9	40625.9	41989.2	33773	27890.4	21349.4	17590.1	26369.1	14455.1	M1A4M7	Solanum tuberosum	Anamorsin homolog
12743.3	10337.9	10571.5	7799.04	9870.03	11088.6	10054.7	10526.3	16443.5	18572.3	15768.1	13622.1	12226.5	13276.1	11446.3	14493.6	M1B2J2	Solanum tuberosum	P18;Histone deacetylase complex subunit SAP18
18122.3	22406.7	24994.8	21282.4	24305.7	18834.4	21180.9	26167.2	21612.9	25305.5	32060.7	16037.2	23528.6	36026	27569.7	14516.4	M1C7M2	Solanum tuberosum	Sorting nexin-4
26213.7	22026	20885.2	30265.7	8878.79	4457.09	9149.54	14189.9	20976.3	12191.6	15731.6	25140.6	9602.09	5904.11	9716.83	14548.6	M1C846	Solanum tuberosum	Xyloglucan endotransglucosylase/hydrolase
14449.9	17066	16799.3	19283.2	9364.44	9026.07	11057.4	8297.76	26110	25746.5	26901.5	20672.5	14404.7	14891.6	12365.3	14558.5	M1CDW4	Solanum tuberosum	DnaJ
12611.3	12843.4	15426.6	12956.8	14560.4	14953.7	13743.8	15134.6	16025.9	16692.7	13215.8	15121.3	14919.7	19225.1	17063.3	14573.2	M1AP22	Solanum tuberosum	tRNA (guanine-N(7)-)-methyltransferase
Filtered	7479.8	8394.72	11725.9	Filtered	3576.59	Filtered	7793.59	6082.13	12077.4	14991.7	8768.68	12107.2	18015.4	11470.7	14578.2	M0ZWQ3	Solanum tuberosum	Galactose oxidase
27382.5	15558.4	27417.8	16960.2	16138.3	5079.54	13983.5	12020.1	25201.1	29438.9	32085.4	24985.8	13746.7	24980.3	11791	14585.9	M1A6C3	Solanum tuberosum	Acylamino-acid-releasing enzyme
13942.9	13759.3	14773.5	12448.5	12853.1	10600.3	12162.7	11072.2	46436	16999.4	16394.7	13740.2	16696.4	17852.2	14173	14601.2	M0ZND6	Solanum tuberosum	P58IPK
11443.6	1816.75	13642.8	Filtered	91727.7	41156.1	29637.3	38020.3	Filtered	Filtered	Filtered	Filtered	Filtered	Filtered	1828.12	14604	M1D0E9	Solanum tuberosum	Proteinase inhibitor IIa
27035.4	25212.9	23147.3	25650.6	22898.8	15149.5	12895.5	18955.1	30751.6	41797.2	33373.2	26310.5	9446.24	5189.98	11555.7	14652.5	M1D4N8	Solanum tuberosum	U1snRNP-specific protein, U1A
20468.3	15867.2	19955.1	17156.6	20377.6	15574.2	14869	12186.3	16146.4	14716.8	15503.2	12253.5	14641	22808.6	17284.4	14654.3	M1CHJ4	Solanum tuberosum	Glutathione peroxidase
18610.4	17941.4	18288.5	21128.8	23992.4	11343.3	12526.1	11526.6	18169.7	17671.8	17672.4	16737	11541	15050.8	12984.3	14690	M1CIC8	Solanum tuberosum	4-coumarate--CoA ligase
35629.9	31247.1	33581.3	31519.7	30525.2	24945.2	22869.1	24712.7	26030.8	26915.5	25951.2	18547	13414.7	15831	15807.4	14694.9	M1BJK3	Solanum tuberosum	Glutaredoxin
19096.5	17583.3	23229.3	23073.3	13756.6	9755.6	12447.7	10892.4	60228.9	53607.8	65803.3	54088.7	29962.2	24963.4	30812.3	14767.5	M1CK00	Solanum tuberosum	Cytochrome P450 CYP82E4v2 nicotine demethylase
7767.33	9898.54	11572.2	6987.33	7147.69	11224.3	10002.6	9710.9	17445.2	14471.2	18867.4	12770.1	12445.3	15172.3	12186.2	14768.9	M1ABG9	Solanum tuberosum	Nuclear acid binding protein
22487	23767.8	27238.2	18556	27298.9	29298.2	32685.6	34897.5	8061.21	8128.49	5443.58	613.344	21990.5	24439.8	15399.7	14820.3	M1B6Y4	Solanum tuberosum	Uncharacterized protein
5444.69	4419.98	12450.2	9872.29	4900.37	8187.82	6835.86	4109.48	10746.7	11773.8	14309.3	19413.3	10215.8	15762.9	18532.5	14881.6	M0ZS24	Solanum tuberosum	Esterase/lipase superfamily protein
20431.8	20970.1	17977.3	23579.1	14791.9	6907.86	6390.01	15953.3	21188.3	21585.2	21479	18283.5	13291.8	12437.6	17159.3	14910.1	K9MBK6	Solanum tuberosum	Glucan endo-1,3-beta-D-glucosidase;Glucan endo-1,3-beta-D-glucosidase;Glucan endo-1,3-beta-D-glucosidase
43242.3	40192.2	39480.5	50385.8	26885.1	19273.9	26802.8	22735.4	37111.9	22033.8	42772.1	31808.1	32799.9	31404.3	31093.6	15020.7	M1BJU4	Solanum tuberosum	Cinnamoyl-CoA reductase
9478.52	11162.7	8778.57	10339.6	83019.5	95184.4	49771.9	76458.1	850.842	10273.4	3882.49	7519.06	15476.2	21381.7	12751.1	15035.5	M0ZKM2	Solanum tuberosum	Hsr201 protein
9671.44	8906.9	7091.44	11275.9	7498.04	12260.9	8030.4	14387.1	27142.5	13663.3	19809.6	15777	22412.3	9428.38	9065.86	15041	M1BBV8	Solanum tuberosum	4-nitrophenylphosphatase
7500.54	6890.82	12533.5	5126.01	3781.67	5241.29	8675.55	6683.02	14335.2	15031.5	15107.5	14801.5	9979.3	11102.6	12660.2	15077.1	M1CU28	Solanum tuberosum	Tocopherol cyclase
25684	27548.6	24322.7	30615.6	27125.5	20889.1	19185.4	25627.4	23207	19801.4	16326.8	15779.3	8727.38	11446.5	11568.7	15160.4	M0ZYC7	Solanum tuberosum	Anthranilate synthase
13933.2	13916.2	14683.2	14020.2	16987.5	9782.27	11846.9	10140.9	11852.1	14888.7	22270.2	9695.76	12369.1	15201.3	11929.8	15161.9	M1BD30	Solanum tuberosum	Pyridoxal phosphate homeostasis protein;Proline synthetase associated protein
8911.9	8713.06	10435.8	12117.5	8609.95	7084.13	Filtered	8841.5	13272.9	8599.41	11851	9382.69	4946.92	17661.5	11329.7	15177.4	M0ZLG1	Solanum tuberosum	Aldose 1-epimerase
15830.4	13907.7	21627.8	14058.4	12213.7	12909	12896.8	13215.3	22306.6	21284.5	32539.2	21977.1	16736.1	20998.9	17298.4	15195.1	M1BD53	Solanum tuberosum	Nuclear acid binding protein
2536.99	4032.26	1287.63	Filtered	Filtered	Filtered	1552.67	Filtered	17790.4	21311.5	24930	23671.8	9408.79	17287.5	14836.9	15206.8	M1DDS4	Solanum tuberosum	CXE carboxylesterase
2694.48	4168.77	4547.2	1634.18	3491.6	4190.28	5016.98	3501.01	7811.85	5716.68	7476	7177.2	16970.1	11448.5	12952.9	15291.1	M1A997	Solanum tuberosum	Uncharacterized protein
3263.02	4887.28	12972.1	4109.12	Filtered	26067.3	8710.82	19955.3	31166.2	14009	14358.7	11538.7	21246.3	15743.2	45015.3	15305.1	M0ZUX5	Solanum tuberosum	DNA double-strand break repair rad50 ATPase
17105.7	12548.2	17464.2	13110.7	7374.6	5421.53	7463.93	11580.5	23337.3	24732	21024.9	16272.1	12184.5	14566.8	12416.6	15311.8	M1C9R8	Solanum tuberosum	Structural constituent of ribosome
4592.74	2810.56	2532.47	1742.86	1361.16	8359.05	2742.08	1095.85	11745.9	16022	12345.5	10178.1	7789.2	13913.6	15790.7	15332.3	M1CCW2	Solanum tuberosum	Cytochrome P450 CYP74C4
10118.3	12750	14838.2	6617.03	6658.88	5729.7	14784.7	4617.49	12976.6	23105.5	20334.8	15878.1	13404.3	32609.2	17489.1	15334.8	M0ZM32	Solanum tuberosum	Heat shock protein
7431.63	10732.4	15161.4	11299.8	7770.63	9510.23	7520.4	7445.58	15252.4	20666.1	21112.2	19038.6	11781.4	12267.9	14311.7	15386.4	M1D2M8	Solanum tuberosum	3-hydroxyisobutyrate dehydrogenase
14710.7	17720	20230.5	17160.6	14938.7	17989.9	15553.6	15473.7	25685.2	24204.9	24395.9	23700.4	12240.5	14282.1	18230.4	15387.8	M1B8C9	Solanum tuberosum	Ubiquitin activating enzyme
9200.39	9415.84	15118.3	11256.5	8169.62	7969.87	3478.53	5542.7	18512.8	25590.7	21731.3	12791.9	15634.4	17466	10434.6	15393.2	M1D6P7	Solanum tuberosum	mRNA, clone: RAFL25-31-I24
11177.5	10516.1	14121.1	10798.5	7271.02	6981.04	8478.3	8140.29	10638.4	10404.5	12823.2	19607.9	10298.6	6554.48	8670.52	15409	M1CMP3	Solanum tuberosum	Periplasmic beta-glucosidase
20819.6	15728	20854.1	21749.1	16369.3	15750.1	12769.8	16055.5	21490.8	25110.3	21941.2	15908.7	14449.3	9044.95	14509.3	15453.1	M1CBT5	Solanum tuberosum	Uncharacterized protein
12894.7	14238	17948.9	15053.8	10840.5	10828.4	10835.4	14471.7	17844.2	20260.3	22179.6	21375	17456.6	17722.6	17107.3	15459.2	M0ZHB0	Solanum tuberosum	Alpha-MPP
11878.4	13977.4	14866.9	11398.3	11265.8	13953.8	13676	13948.1	17725.6	24633.6	27024.6	18664.1	10683.3	16421.4	10633.4	15499.6	M1BJJ0	Solanum tuberosum	Pantothenate kinase 2
24841	18761.8	24420.2	20229.1	28360.3	15689.7	16714.8	15767.7	22252.3	29602.8	22755	10403.6	18286.4	16601.4	18565.5	15628.8	M1A081	Solanum tuberosum	Glucosidase 2 subunit beta
8339.37	8044.73	10335.3	11762	30159.5	12428.8	13416.9	12241.1	12077.1	21797.4	14607.7	12609.6	13509.8	21184	19745.1	15630.8	M1BPD7	Solanum tuberosum	Biotin-containing subunit of methylcrotonyl-CoA carboxylase
10329.4	8831.52	14266.4	8999.4	9101.09	11663	8166.6	7134.33	18190.5	18926.4	16787.2	16053.2	17556.1	14519.9	14324.4	15642.1	M1BM89	Solanum tuberosum	Uncharacterized protein
9604	10897.7	10803.8	8741.49	11897.1	11719	13668.1	12432.1	12675.7	12126.8	15261.1	11425.8	25508.8	22888.3	13658.8	15663.9	M0ZM92	Solanum tuberosum	Smad nuclear interacting protein
29891.7	30614.1	28775.2	34189.4	16923.3	21108.4	22985.1	22417.4	30188.9	31653.2	22555.2	25877.4	26790.1	17970.9	22777.6	15691	M1C7Y8	Solanum tuberosum	Transport inhibitor response 1
10960.9	10600.8	15287.2	9442.63	9928.74	4660.73	9259.02	4824.11	14970.1	17641.3	21881.9	13940.4	10919.5	16918	12149.9	15720.7	M1B456	Solanum tuberosum	Uncharacterized protein
15696.3	9810.11	22035	34050.3	27747.4	26228.7	23274.6	24961.3	24344.4	12877.9	16176.1	24876.6	18405.7	29986.9	25688.7	15739	M1B873	Solanum tuberosum	Protein-methionine-S-oxide reductase
12120.9	14516.2	19357	11051.2	10969.4	8938.2	11139.2	11026.8	14030.6	25410.4	22212.5	17811	13999.1	15472.5	12254.8	15789	M1CD13	Solanum tuberosum	NAD(P)H dehydrogenase (quinone)
14482.1	21247.8	18332.1	16295.9	21355.9	27068.3	18231.3	25433.7	27602.5	40404.1	36349.3	25781.6	17435.6	25254.6	21119.4	15794.4	M1BQ94	Solanum tuberosum	Importin beta-1
10235.1	12290.6	13757.9	11897.8	15955.8	13397.3	12485	11777.3	36884	39004.8	34573.8	20118.4	17657.8	19425.5	16485.8	15816.2	M1CY80	Solanum tuberosum	Histone-lysine N-methyltransferase, H3 lysine-9 specific SUVH1
16438.7	15204.7	19682.7	15668.4	7948.45	8437.75	11574.1	12364.9	22013.7	26080.5	21332.2	12172.4	16171.2	24054.5	8899.41	15858	M1BA26	Solanum tuberosum	ALY protein
18007.3	21700.1	20766.9	20216.2	26453.9	29651.7	24856.2	20369.6	16828.7	12749.2	15611.6	16660.6	17198.5	20618.3	18581.2	15861.2	M1ARX4	Solanum tuberosum	26S proteasome regulatory subunit p27
58310.9	55082.2	56728.9	53887.1	83198.1	75187.6	78317.5	77784	38305.1	14335.9	28048.8	37551.5	26322.8	13223.1	39190.7	15872.5	M1CVD2	Solanum tuberosum	Tryptophan synthase
17436	15014.5	17248.9	19446.7	7921.95	6160.14	15845.7	16323.2	15537.9	14138.2	10224.6	18325.4	20102.8	19522.8	28734.2	15877.9	M1B5R1	Solanum tuberosum	50S ribosomal protein L15
11962.6	16644.7	17190.7	15937.5	11598.4	14155.1	7283.6	11990	12128.7	19125.3	17187.2	12567.7	11264.4	18786.8	18484.4	15898.8	M0ZJC5	Solanum tuberosum	Hydrolase, alpha/beta fold family protein;Hydrolase, alpha/beta fold family protein
11555.7	17914.9	16677.8	9935.51	7727.3	15368.6	9482.26	15091	21650.5	25865.2	20694.7	19349.8	12652.3	13757.8	12178.1	15925.3	M1A5D6	Solanum tuberosum	CASP-like protein
5704.03	7641.9	8740.58	23626.1	4899.37	7171.03	4794.02	5534.12	12436.3	15580	19382.1	13345.2	7356.8	20359.5	22485.4	15954.1	M1C3Q2	Solanum tuberosum	Auxin-induced beta-glucosidase
18948.5	18647.7	20429.9	16516.3	17295.2	18158.6	11857.2	16606.8	19310.1	29664.3	20893.4	20343.7	11508.8	14155.7	17785.1	15981.5	M1ACL9	Solanum tuberosum	Uncharacterized protein
17259.4	12839.9	9796.03	17452.5	7294	20077.2	13880	22642.7	26415.7	42127.6	48338.2	32255.3	16960.5	22773.2	10845.8	16029.4	M1BG81	Solanum tuberosum	AT-hook motif nuclear-localized protein
16550.4	10368.8	20124.2	8438.77	8745.59	15148.3	12969.1	11669.7	21447.7	17008.3	21576.7	22613	12667.4	17630.6	15622.5	16081.4	M0ZWA5	Solanum tuberosum	ST225
15327.2	11959.9	19282.5	12939.2	9301.32	9506.92	10845.7	10053.2	17683.9	17653.9	17455.5	13894.9	14461.1	17786.3	11990.6	16110.1	M1B4B9	Solanum tuberosum	Calcineurin
34832.9	29106.2	27026.4	43801.4	39204.1	16830.6	24123.9	25432.1	49666.7	30110.9	25790.5	19295.5	13811.8	20536.7	23853	16142.1	M0ZVI2	Solanum tuberosum	Inorganic diphosphatase
44651.3	32840.2	38955.4	50428	27761.9	20868.2	24522.3	27171.9	35009	8498	13240.8	23035.8	18734.7	19341.8	15498.3	16150.3	M0ZYV5	Solanum tuberosum	Fasciclin-like arabinogalactan protein 19
11787.2	15483.5	17793	17064.9	17028.9	16038	9755.84	12270.2	33270.7	33610.3	29466.1	23466.2	20747	28868.8	17884.1	16190.3	M0ZR67	Solanum tuberosum	Developmentally regulated GTP-binding protein
10969.2	14075.4	14399.9	11853.7	11158	14551.7	13051.8	14012.1	21567.7	32561.5	33102.5	15248.7	16338.4	15689.9	15438	16297.7	M1CXE6	Solanum tuberosum	KH domain-containing protein
34381.1	34239.8	33906.2	39013.5	29401.1	24127.9	8394.54	22783.9	42326.1	41370.4	47130.9	39675.4	18966.3	11740.9	16809.7	16325	M1D353	Solanum tuberosum	Mannan endo-1,4-beta-mannosidase
7004.06	6394.68	2774.3	21136.6	24018.1	14718.3	7006.99	7780.89	2073.2	2233.26	10330.7	5495.83	13907.3	13257.9	12987.1	16334.9	M1CZF6	Solanum tuberosum	Peroxidase
20050.5	20711.3	20997.2	20265.7	21765.3	23879.8	21875.4	25271.3	15007.7	20859.9	16717.8	17536.7	21764.6	30329.6	14243.8	16418.9	M1ABD0	Solanum tuberosum	Vacuolar sorting receptor
8848.3	10736.6	13229.2	14134.9	8883.13	11279.2	12526.8	9570.39	14892.7	25811.6	21965.5	16468.5	15568	14810.6	13905.2	16425.3	M1CZ90	Solanum tuberosum	Phosphopyruvate hydratase
27729.4	37178.6	32710.9	43733.1	18999.1	23335.6	19874.9	16486	11013.4	18674.8	16392.2	8187.57	4550.03	22203.6	7980.47	16481.1	M1ARY0	Solanum tuberosum	Carboxypeptidase
17442.2	13632.7	16953.9	39649.5	27858.2	13145.6	16495.1	17331.7	13564.8	14958.3	9571.64	14700.9	19456.6	7299.81	13005.3	16556.3	M1C9S6	Solanum tuberosum	RNA binding protein
27879.6	24289.3	23585	31657.8	20103.4	15680.5	13815.5	17422	25829.3	17929	22298.5	17998.9	17642.4	19556.5	16887.2	16557.7	M1C7P0	Solanum tuberosum	Biotin carboxyl carrier protein of acetyl-CoA carboxylase
18283.5	14494.5	15480.9	14415.9	13578.8	11411.2	16148.7	17448.3	17072.8	22711.9	29552.7	19947.7	13256.9	18867.2	15959.8	16576.3	M1A3Z1	Solanum tuberosum	Pyridoxin biosynthesis protein PDX1
17208.7	14849.9	25066.7	10318.4	11031.4	8779.02	11535.7	14527	17558	10235.6	8319.62	13418.8	11515.9	18584.1	12249.7	16596.6	M1C5L6	Solanum tuberosum	V-type proton ATPase subunit G
20852.8	21788.5	21510.2	20356.3	20063.1	12599.9	21632.4	17702	21866.8	17256.9	21822.2	19322.8	12049	17890.6	14984.3	16657.2	M1AJ01	Solanum tuberosum	Polyadenylate-binding protein
33400.7	22117.7	36537.8	29217.8	14333.2	17583.8	26941.3	19375.4	37755.6	31160.4	53629.8	43485.3	27215	30962	26472.4	16677.5	M1BPA8	Solanum tuberosum	DNA binding protein
33891.2	42063.5	54124	31736.9	69127.4	76689.8	59154.4	65206.6	26715.8	13682.9	14342.1	15083.4	14320.6	31938.5	21250.2	16785	M1AKF3	Solanum tuberosum	Glycosyltransferase
31639.7	24552.8	21822.9	22817.1	51877.9	30387.1	23641.2	34976	36692.2	25382.5	54065.4	23097.9	27285.3	Filtered	10532.6	16801.4	M1C2Y3	Solanum tuberosum	Glutamate decarboxylase
16392.8	13959.1	13347.7	14294	16591.9	18009.8	13361	13391	20482.4	30327.4	38213.5	17855.2	16884.8	20580.4	12904.9	16827.3	M1BWS3	Solanum tuberosum	Cell cycle regulatory protein
38598.5	44088.3	42366.8	43599.4	36568.3	29849	39551.7	36172.1	28440.2	26608.1	28389.6	28018.6	17526.1	17039.3	23206.2	16828.7	M1C8T8	Solanum tuberosum	Spermidine synthase
6241.02	6997.03	6242.89	20959.7	20292.1	32043	25229.3	16691.5	11688.4	6863.26	20993.7	9680.64	13784.4	24363.3	27449	16835	M0ZIQ1	Solanum tuberosum	1-aminocyclopropane-1-carboxylate oxidase
10861.9	10590.1	14748.7	12416.2	10544.1	5338.74	7675.97	8818.52	19233.8	26325.4	23812.9	13100.5	10676.7	12657.6	11662.3	16836.8	M1AU81	Solanum tuberosum	Alpha-soluble NSF attachment protein
12337.2	14216.1	12859.7	12336.3	13203.6	16253.9	13481.6	16690.7	20669.4	11742	18908.6	12921.3	16446.4	20705.8	13871.8	16900.1	M1C5R2	Solanum tuberosum	Far upstream element-binding protein
14171	16932.2	16508.7	15149	23825.5	28363	16193.9	22737.9	18699.6	17770.9	12634.5	18367.7	17154.8	24220.1	19221.5	16900.7	M1CFQ5	Solanum tuberosum	Glycosyltransferase
13492.2	13651.5	19306.6	16308.8	7617.97	4420.52	3946.99	7716.93	22811.8	28654.2	28419.1	19607.7	16191.8	9662.7	11258.5	16917.8	M1BCR0	Solanum tuberosum	Dihydroorotate dehydrogenase (quinone), mitochondrial
12588.9	13371.7	12732.8	10542	12387.3	15303.2	9513.7	13305.1	24620.9	20913.8	18605.5	16593.5	21308.1	16475.8	13868.8	16932.3	M1A167	Solanum tuberosum	Glycylpeptide N-tetradecanoyltransferase
5700.89	4683.39	3483.26	7493.39	39820.9	29136.1	17793	35225.3	11936.5	3656.07	4686.42	8424.8	22425.7	33832.4	24587	16965.8	M1BE22	Solanum tuberosum	1-aminocyclopropane-1-carboxylate oxidase
33928.8	18061.8	29915	32798.7	17813.8	18933	70530.5	9755.06	25905.4	18804.5	23231.6	39221.4	20622.7	17070.1	20943.4	16968.6	M1AP83	Solanum tuberosum	Peroxidase
2329.78	2689.63	Filtered	3561.41	21560.2	22717.3	11479.7	8439.67	1345.46	Filtered	670.274	2188.6	3367.6	12950.1	7869.54	17017.1	M0ZYP9	Solanum tuberosum	Thaumatin
19304.7	19463.9	24996.9	20129.6	10284.4	11406.3	10921.5	14458	27217	36102.5	39261.2	19714	17255.8	20010.1	12594.5	17057.5	M0ZVF7	Solanum tuberosum	Phytoene dehydrogenase
11273.5	8735.76	13217.4	11307.3	16089.7	16174.7	10470.7	10878	19036.6	20318.1	14134.8	11576.3	17753.6	24673.2	20050.3	17073.3	M1AYU6	Solanum tuberosum	Cytohesin 1, 2, 3
6991.76	13528.6	11669.1	7011.7	6496.92	7786.36	6645.77	10268	12097.6	19106.8	15633.3	16568.8	8947.03	21864.6	11155.2	17083.6	M1AYA4	Solanum tuberosum	GTP-binding 2
24028.3	22781.5	27632	23534.2	21222.9	18988.9	16722.9	17201.1	16655.9	14099.8	19026.5	16472.7	8226.98	10329.5	12191.3	17123.5	M1CU25	Solanum tuberosum	PLD phosphodiesterase domain-containing protein
14298	28232.5	28489	15195.9	21510	44305.7	17423.8	19181.6	14383.5	16062.1	15245.9	17474	15705.7	38751.9	18218.6	17175.9	M1B5S6	Solanum tuberosum	Uncharacterized protein;Lactamase_B domain-containing protein
36674.1	25539.1	38040.7	29288	40112.6	32469.8	24741.5	6177.14	17217.4	23475	20788.8	31518.7	20494.1	45707.4	4082.96	17193.1	M1BMW3	Solanum tuberosum	Terpene cyclase/mutase family member
17741.9	16444.7	18187.5	15212.7	9812.29	8743.9	8931.54	10394.5	27114.8	29237.4	26905.1	23657.5	21708.7	20650	22553.7	17285	M1BFD3	Solanum tuberosum	Splicing factor
7140.89	7669.14	9416.58	7788.9	9031.22	Filtered	7428.18	16467.9	15979.9	21237.9	17723.2	17165.1	14954	35676.6	29993.5	17307.5	M1AJW9	Solanum tuberosum	Uncharacterized protein
21655	19705.1	25250.3	24914.7	19287.5	18505.9	17310.7	16203.1	37454.6	34600.8	29745.8	19312.5	19970.1	25508.5	21661.6	17354.1	M0ZM54	Solanum tuberosum	Ribosome biogenesis protein WDR12 homolog
Filtered	Filtered	Filtered	Filtered	Filtered	1075.74	Filtered	Filtered	6351.36	55063.8	32862.5	16843.2	10354.1	17824.3	19899.3	17359.3	M1CAJ2	Solanum tuberosum	101 kDa heat shock protein
28647.2	44897.9	34781.6	39866.4	38987.4	29347.3	40680.4	42288.5	26739.9	30907.8	27163	27840.8	13253.3	9676.84	15114	17479.8	M0ZNL8	Solanum tuberosum	Glutathione s-transferase
15987	18853.3	23826.8	18114.2	16974.1	35914.4	26554.5	29125.5	17031.3	25870.2	14693.6	33977.6	26625	31286.1	12932.2	17486.8	M1D3C0	Solanum tuberosum	AAA ATPase
14291.1	11413.6	14362.4	18340	7671.04	3323.58	8635.6	8313.11	19292.3	16506.5	19357.3	15734.6	14450.8	16967.7	15957.2	17493.3	M1ANH9	Solanum tuberosum	VHS domain-containing protein
22300.3	21729.9	21514.6	22543.2	22330.2	21511.9	19607.8	20386.7	23313.9	20018.9	26270	15519.7	20053.6	19470.3	16247.9	17631.8	M1CAY5	Solanum tuberosum	Xaa-pro aminopeptidase
5925.04	8494.59	5660.2	13287.4	11398.9	16852.6	12561.5	18434.3	3689.61	10539	6994.26	5367.08	7304.85	11786	8676.62	17666.6	M1BXN6	Solanum tuberosum	4-coumarate--CoA ligase
7350.14	9032.04	10259.9	9828.64	10810.8	9765.84	10727.5	9284.89	9580.3	9954.73	12997.6	11269.1	10954	17177.8	15285	17706.9	M1BMI4	Solanum tuberosum	Acid phosphatase 1
16752.9	15272.9	15543.4	16045.7	13770	13403.5	11312.2	14948.1	35913.7	51249	30171.1	23315.4	10099.7	12466.2	18452.9	17772.5	M1B2B6	Solanum tuberosum	Protein transport protein Sec24
18166.6	15120	15493.4	17905.3	13639.3	14012	11653.2	10889.2	21721.8	20671.1	21287	23507.2	21166.2	26098.6	18192.1	17901	M1CZV8	Solanum tuberosum	(Di)nucleoside polyphosphate hydrolase
19085.8	14743.9	25037.8	20419.4	13332.5	17678.2	14071.9	14976.8	31809.4	24732.8	39250.4	28545.9	35354.7	31620.9	29626.4	17906.1	M1C9D8	Solanum tuberosum	XH/XS domain-containing protein
24230.9	21457.5	22617.7	29793	38359	33055.9	29064	27995.7	20925.5	7209.1	10775.7	13764.4	42916.8	25982.6	25479.5	17926.8	M1BKP7	Solanum tuberosum	Phytanoyl-CoA dioxygenase domain containing
15458	15105.4	23357.7	13179.7	6495.7	9910.39	12119.1	15470.2	18009.2	22595.7	20545.9	22642	14337.1	13849	9313.26	17996.9	M1CSK8	Solanum tuberosum	Uncharacterized protein
11448.1	12006.4	11165.4	11208.3	8086.18	9091.21	8747.61	7704.34	7402.14	7318.11	10038.6	5176.22	12010	15288.3	10985.6	18039.6	M1D0U8	Solanum tuberosum	Protein OS-9
13796	17800.8	15301.9	15175.7	16255.2	20462.8	11465.6	17435.9	26021.4	32068	27801.2	22614.8	25912.1	17790.5	22675.6	18044	M0ZGK0	Solanum tuberosum	Importin-alpha re-exporter
13902.9	16345.5	16305.6	17492.3	17236.9	16724.9	17420.3	18044.1	19775.5	19372.7	23441.7	11602.4	14936.5	15049.9	11768.4	18167.7	M0ZKA3	Solanum tuberosum	Acyl-[acyl-carrier-protein] desaturase
12268.6	9997.59	17330.3	11518.8	12901.5	9576.88	13080.9	11195.7	17990.5	26103.2	20990.9	16113.3	14974.2	16868	11703.8	18189	M1BEB1	Solanum tuberosum	IWS1 C-terminus family protein
Filtered	24096.2	7192.62	Filtered	4370.31	Filtered	1113.7	Filtered	90652.7	Filtered	23055.5	Filtered	15338.7	54812.8	30245.2	18225.1	M1ABI3	Solanum tuberosum	Chlorophyll a-b binding protein, chloroplastic;Chlorophyll a-b binding protein, chloroplastic;Chlorophyll a-b binding protein, chloroplastic;Chlorophyll a-b binding protein, chloroplastic;Chlorophyll a-b binding protein, chloroplastic;Chlorophyll a-b binding protein, chloroplastic;Chlorophyll a-b binding protein, chloroplastic;Chlorophyll a-b binding protein, chloroplastic;Chlorophyll a-b binding…
14256.4	12122.4	12404.3	15275.3	9881.16	9695.47	9698.14	11635.5	19222.7	25316.3	20020.5	21439.8	12762.9	17888.2	10341	18253.4	M1BCQ4	Solanum tuberosum	Pre-mRNA branch site protein p14
14953.5	21608.4	21815.5	21085	27287.6	37314.8	24726.1	22292.7	23337.9	19095.8	26383.8	25780.2	21114.9	29504.8	26830.5	18323.9	M0ZG93	Solanum tuberosum	Mitogen-activated protein kinase
17800.9	12848.7	17310.3	21912.7	21895.7	17722.7	9672.08	15928.8	17678.9	19407.3	13382.6	14550.2	10361.6	13893.7	17849.7	18349	M1AL20	Solanum tuberosum	Na(+)/H(+) antiporter
34107.9	34638.4	23461.1	28206.3	23389.5	11988.9	12406.8	15141.8	22232.6	30500.6	29986.5	14962.3	23401.1	15938.6	15802.4	18400.1	M0ZS08	Solanum tuberosum	Ran-binding protein
23470.2	19449.3	21606.5	20376.4	12128.2	9997.53	12734.8	14380.2	28953.7	30505.3	26514.4	19299.3	14926.8	16277.5	11281.8	18427.9	M1CAH1	Solanum tuberosum	Pentatricopeptide repeat-containing protein
19741.9	26134.9	24656.3	13563.2	13343.8	17210.7	17486.1	18182.8	29884.6	30809.5	27853.2	12599.7	20144.1	16287.3	14142.8	18442.7	M1C476	Solanum tuberosum	ALF domain class transcription factor
10779.6	15134.5	14328.5	11521.7	12201.4	13018.5	17308.9	15419.8	14159	13630.3	18666.9	17892.4	16326	19416.4	15689.1	18467.6	M0ZTN9	Solanum tuberosum	Ara4-interacting protein
16809.1	13519.2	17068.8	27330.5	31847.3	23482.9	21351.6	26337.7	16928.3	16834.2	16988.8	9293.9	21265.2	14510.7	18435.7	18475.2	M1AT25	Solanum tuberosum	UDP-glucuronate decarboxylase 3
30285.6	30382.6	27850.4	31660.9	33187.6	35922.4	22228.1	33094.2	32037.5	16938.1	18899.7	19700	26852.3	39104.1	25628.9	18486	M0ZNU7	Solanum tuberosum	2-deoxyglucose-6-phosphate phosphatase
9696.31	11458.6	9962.31	11801.9	10270.6	15029.1	20188.8	10495.2	13380.9	13889.3	11332.8	6970.64	55331.8	92885.7	53466.2	18514.5	M1CRY9	Solanum tuberosum	Cinnamoyl-CoA reductase
10271.8	10843.7	11556.8	10459.1	6273.97	13113.8	7480.3	9405.66	17185.7	22050.5	21353.5	14980.8	14107.8	23356.7	13741.4	18582.6	M1BNL7	Solanum tuberosum	Phosphoinositide phospholipase C
15149.4	22123	19268.8	18413.9	24659.4	28049.2	17610.5	22454.1	30581.4	24373.6	23171	21024.6	13086	21132.4	15318.1	18595	M0ZS04	Solanum tuberosum	NMDA receptor-regulated protein
13014	16340.5	16099.1	19272.7	29368.1	30086.8	25471.1	28140	12364	18412.1	14259.3	11079.6	4687.85	20738.8	10543.5	18659.5	M1A0B7	Solanum tuberosum	Serine hydroxymethyltransferase
15711.3	12719.1	15789.7	14692.4	10138.3	8495.75	12125.1	10614.2	25391.6	30035.5	25006.7	22722.6	17897.7	12038	9773.08	18663.9	M1B2C0	Solanum tuberosum	RNA recognition motif-containing protein
44475.2	38941.2	41500.1	44805.2	29165.5	15484.4	17211.4	26720.6	39865.3	40833.7	36564.9	31540.9	20364.4	20579.4	27774.6	18725.2	M1AJ46	Solanum tuberosum	CSN5 protein
23426.8	23471.3	29708.3	25681	36240.4	29427.1	23192.1	22722.2	14978.6	24547.8	16492.3	18303.4	19165.6	25297.3	21451.2	18811.5	M1CQ55	Solanum tuberosum	Valacyclovir hydrolase
8661.38	7675.91	11431.8	16570.9	9473.55	3152.22	10049.8	7973.92	8597.32	8695.52	5070.57	19156.8	7772.16	5784.59	5143.84	18926.7	Q2VEE7	Solanum tuberosum	30S ribosomal protein S11, chloroplastic
14378.7	11751	15843.1	17172.7	13545.5	10437.2	15250.7	16253.9	14901.4	13381.6	19269.3	18559.4	14296.5	16940.4	7144.49	18952	M1C099	Solanum tuberosum	Coated vesicle membrane protein
10820.7	16012.6	14355.5	14200	11110.3	7942.08	15168.1	8300.73	36017	23753.3	29738.5	32722.1	35308.1	29986.5	35240.9	19010.6	M1D2E4	Solanum tuberosum	Malate dehydrogenase [NADP], chloroplastic
20247.1	19704.6	25610	19864.9	14233.3	12119.3	20925.4	20393.5	16959.9	13635.3	21811.8	18595	17384.3	34342.3	18853.7	19110.7	M1B9A2	Solanum tuberosum	Syntaxin
27417.7	37088.4	32812.5	29436.1	39016.3	37080.4	31122.4	37083.5	56681.1	51250.1	49408.5	26533.9	30782.7	24182.8	23165.4	19122.3	M1CGF6	Solanum tuberosum	CCT-alpha
30483.4	30145.1	44637.2	42680.9	12519.9	17948.7	18901.4	17869	87276.4	66265.3	89089.4	51769.4	41101.8	38251.8	38718.8	19129.5	M1ANE3	Solanum tuberosum	Cytochrome P450
35190.4	29790.3	25190.2	31364.8	33544.5	19583.8	12740.5	25575.3	52163.5	41102.8	28865.6	33137.9	19958.7	2820.67	18729.4	19165.7	M1BSG7	Solanum tuberosum	Ras-GTPase-activating protein-binding protein
18879.1	22112	45403.9	22613.2	18532.9	32142.1	22470.4	26109.4	26320.1	24451.5	23735.2	17461.2	19723.4	31915.8	19800.4	19237.4	M1BG50	Solanum tuberosum	Desacetoxyvindoline 4-hydroxylase;Deacetoxyvindoline 4-hydroxylase;Desacetoxyvindoline 4-hydroxylase
11697	9384.5	13079.9	11167.1	9487.93	7369.25	8086.29	9041.62	16790.7	16526.4	19246.1	15632.3	17672.9	18103.1	14986.5	19268.1	M1CJP9	Solanum tuberosum	Nucleolar GTP-binding protein 1
58513.8	39320.3	31901.2	46592.3	43028.6	18928.5	24689.8	32701.7	35635.2	36475.3	42364	26887.5	9225.59	3655.23	11607.4	19287	M1BUL6	Solanum tuberosum	Uncharacterized protein
57162	36099.8	26199.6	70897.5	27839.3	14397.2	17069.9	30822.5	42252	17835.3	31497.8	31993.8	19095.2	13644.5	17045.2	19291.2	M1BGM9	Solanum tuberosum	Fasciclin-like arabinogalactan protein 19
8033.79	16948.3	16997.2	10347.3	13115.2	20001.7	22737.3	19828.1	18753.9	17072.7	22195.3	23283.1	14212.4	20131.4	19000	19302.3	M1AGF6	Solanum tuberosum	Glutathione s-transferase
9878.02	15709.2	10689.8	13213.4	10919.4	5057.1	5974.31	14679.8	27763.7	35096.6	50663.7	33998.6	9782.05	13850.8	12205.3	19316.4	M0ZUB7	Solanum tuberosum	Temperature-induced lipocalin'
17498.7	14267.5	16597.3	13706.5	17971	12980.5	13369.9	14662.4	25504.7	25109.2	24533.8	17527.6	17070	16769.1	13228.4	19329.4	M1B730	Solanum tuberosum	U1 small nuclear ribonucleoprotein 70 kDa
15893.3	19959.4	18597.8	17732.5	16777.2	18259	19733.2	20195.2	22948	23038.2	26607.9	18007.4	18755.7	21772.4	13632.8	19332.1	M1AP63	Solanum tuberosum	Transitional endoplasmic reticulum ATPase
21270.6	13347.6	20463.5	23415.6	29131.5	9276.74	10493.8	11346.2	12826.5	23859.9	14730.1	13490.8	13954.6	25410.4	24339.3	19357.2	M1C108	Solanum tuberosum	Hydroxyproline-rich glycoprotein family protein
16197.4	15158.5	23230.4	13714.2	9355.55	7459.29	11013.9	11592.9	22016.6	40883.4	31477.3	17960.5	16105.2	19178.5	14967.5	19360.3	M1CP44	Solanum tuberosum	Calcium dependant protein kinase
18516.7	19198	22420.2	18529.6	16152.4	16661	14616.1	18790.5	19980.4	19589.8	19321.2	15675.1	21559.4	33807.1	18691.1	19416.6	M1BS39	Solanum tuberosum	Glutaredoxin S12
14988.1	15382.6	15969.7	14965.8	12884	15601.4	9704.55	12868	21380.2	24515.4	18736	17361.5	19845	21277.1	13074.5	19459.5	M1BZJ1	Solanum tuberosum	Serine endopeptidase degp2
7251.72	12182	14076.8	10579	9116.3	12734.1	11856.6	14067.9	21052.5	18305	21223.4	13652.1	14090.1	18354	12032.6	19476.1	M1CNC4	Solanum tuberosum	Ferredoxin
21534.9	19474.1	14741.6	19747.3	17517	5995.75	18631.2	12718.4	19237.3	20644.4	14626.7	18171.5	15719.1	14845	21480.8	19492.2	M1AKA1	Solanum tuberosum	Transporter
27923.2	24460	25499.5	33349.5	25003.2	20284.3	23432.1	22731.5	32801.4	32994.4	29688.9	23864.3	17149.4	28870.9	18647.7	19501.5	M1BVC1	Solanum tuberosum	Protein-serine/threonine phosphatase
16138.5	14662	21009.9	14659.4	15360.7	15980.8	15459.1	16718.8	16475.1	15579.8	16418.1	17006.7	17631.9	24663	21527.3	19564.5	M1CXV9	Solanum tuberosum	Uncharacterized protein
28556.2	27809.1	24715.4	52610.9	33564.9	21677.7	19574.4	34733.4	29387.2	9560.17	18942.1	17161.6	14232.1	15099	14021.9	19615.4	M0ZM42	Solanum tuberosum	UDP-glucose 6-dehydrogenase
4458.91	6395.43	8522.3	22969.9	6094.83	11900.4	5948.19	5787.49	7733.03	11331.3	16067.2	9283.18	15157.5	27880.8	13060.1	19630.8	M0ZRS7	Solanum tuberosum	Beta-galactosidase
19992.6	18654.9	20278	16251.3	22031.2	27838.1	20693.6	21287.3	19327.7	17383.9	18551.5	19686.5	19771.2	24995.7	24091.9	19654.7	M1B718	Solanum tuberosum	Protein kinase domain-containing protein
11456.1	11105.1	12148.7	16915.6	14915.1	15284.5	15088	Filtered	16423.6	20431.3	20698.9	22070.3	13164.1	16729.8	17421.1	19689.5	M0ZPM8	Solanum tuberosum	Protein PPLZ12
29379.3	32751.3	29620.8	28746.1	31639.8	36175.2	23921.2	31600.3	31420.2	27132.5	29295.6	22953.3	17527.1	28327.3	24349.1	19698	M1DUF2	Solanum tuberosum	Glycosyltransferase
18824.9	19492.5	22977.6	15329.1	20712.3	23373.5	24339.4	23926.6	19835.1	21476.1	22021.9	24084.2	18389.5	20447.8	22197.2	19733.7	M1CM98	Solanum tuberosum	ThiF family protein
15494.5	15663.7	25116.9	17023	11776.9	15085.1	9536.68	11890.2	22838.3	25147.3	26196.8	20912.5	16282.3	20092.1	16528.2	19745.2	M1B065	Solanum tuberosum	Pleiotropic drug resistance protein 1
28428.4	31744.6	39239.8	18928.1	19359.3	21294.9	19355.9	20590.1	34925.5	43174.2	33773	36890.7	20011.9	26152.5	28147.1	19767.4	M1AB59	Solanum tuberosum	Importin subunit alpha
16273.3	14541.2	14889.7	15335.9	11301	16814.3	11616.6	13983.4	18788.4	30674	27227.5	14800.2	12394.5	20843.9	18672.4	19769.3	M1CGM0	Solanum tuberosum	Vacuolar protein sorting-associated protein 11 homolog
11522.8	18683.5	13199.2	19924.8	27341.2	22232.8	19942.6	27804.3	14270	12879.1	10469.9	10671.9	15563	24649.3	20894.1	19790.3	M1AVD8	Solanum tuberosum	Glycosyltransferase
12362.5	10177.3	12400.6	13268	9092.04	11964.8	11120.2	11371.3	31626.3	11974.5	18578.1	14086.2	17078.7	20195.5	15616.3	19843.6	M1BK19	Solanum tuberosum	Leucine-rich repeat family protein / protein kinase family protein
25398.8	18868	19201	25861	20943.3	21086.9	18002.8	23081.6	13789.8	25554.7	22494.5	20104.2	13205.7	21443.6	21375.7	19864.1	M1D159	Solanum tuberosum	Iaa-amino acid hydrolase 4
21972.4	20799.4	16709.7	28156.2	27785	15981.7	14619	20263.9	19842.5	26468.6	22456.7	14184.3	6292.46	8265.92	11989.4	19865	M1CV39	Solanum tuberosum	Estradiol 17 beta-dehydrogenase
6675.2	6990.86	12716.6	5735.79	15132.7	33851.1	20677.2	17026.6	18466.1	24768.2	10961.2	13473	33782.7	51821.3	43805.9	19875.3	M1CT28	Solanum tuberosum	Protein kinase
18303.4	23234.7	21520.9	23124.1	24097.7	26312.9	20384.7	25189.7	30821.2	29440.7	29477.4	15140.8	20452.5	28966.4	27501.4	19886	M1CNR2	Solanum tuberosum	Eukaryotic translation initiation factor 3f, eif3f
20815.3	26752.6	21963.7	26284	44698.1	43204.8	32600.5	47529.3	15297.5	25985.6	25313.4	21617.8	14138.9	29555	27035.8	19909.7	M1BAK9	Solanum tuberosum	3-ketoacyl CoA thiolase 1
21412.2	17190.9	19146.9	23017.3	15206.7	18761	21830.6	18796.7	15446.8	14065.6	11897.2	12355.5	19821.9	20509.1	18512.4	19960.1	M1B859	Solanum tuberosum	Asparagine--tRNA ligase
43633.4	32603.4	29630	18258.4	15401.1	16149.9	22154.3	18286	21366.1	19725.4	28197.7	21062.3	23356.6	19553.2	19701.8	19978.2	M1BYN1	Solanum tuberosum	Lipid binding protein
11981.9	8690.68	12171	6028.8	5613.73	8731.94	7287	8813.05	16072.1	13818.6	17066	24733	26379	17822.6	16553.5	20029.7	M1CHU9	Solanum tuberosum	F1F0-ATPase inhibitor protein
16147.6	14481	17822	13192.8	13807.7	20074.8	16157.3	15547.5	21460.3	19485.4	21902.8	20337.6	19486.2	20530.5	18730.3	20046.5	M1ADJ0	Solanum tuberosum	Eukaryotic translation initiation factor 4F / eIF-4F, putative
18763.1	19848.8	22843.8	23292.9	14403	23129.4	18770	19899.9	26857.3	31934.4	23219.7	17368.7	18535.3	22208.1	20468.4	20087.9	Q2VEG8	Solanum tuberosum	Acetyl-coenzyme A carboxylase carboxyl transferase subunit beta, chloroplastic
15005.5	20317.2	18284.4	15900.4	18810.2	21663.9	16609.2	20120	27470	26845.6	21219	28431.3	18367.6	22591.5	27338.9	20103	M0ZHM4	Solanum tuberosum	Arginine--tRNA ligase
22312.5	19071.6	19743.8	14354.4	16244	18953.1	16533	15599.1	41229	34061.3	29945.3	24048.3	24033.9	23752.4	21657.9	20142	M1ASG0	Solanum tuberosum	Arginine/serine-rich protein
13533.8	9980.72	12623.8	13842	11372.8	19045.7	13951.2	8192.21	17844.2	19267.5	27555.5	15109.3	29531.8	25745.1	41427.6	20172.5	M0ZIS2	Solanum tuberosum	Flavonol synthase/flavanone 3-hydroxylase
20839	21451.1	23333.6	16383.1	13924.2	17922.5	18296.4	20745.3	21831.7	21586.6	24227	18499.1	16490.6	19891.4	18590.3	20195	M1D5S4	Solanum tuberosum	Signal recognition particle subunit srp72
95449.9	138519	81235.4	82345.8	81457.3	116510	74652.1	134446	29512.3	58837.5	46398.7	44782.7	18125.6	20872.6	25918.9	20339.9	M1CYW5	Solanum tuberosum	Sn-1 protein
31373.8	34762.4	38681.3	33538.6	27957.6	27746.5	27016.8	24100.8	31190.1	40310.9	30075.6	34761.6	32423.7	20901.8	32696.4	20349.5	M1ABX1	Solanum tuberosum	Phosphoenolpyruvate carboxylase
53630.2	71952.5	50810.9	53758.9	52402.2	39589.1	24695.4	46399.1	53599.2	52792.4	44874.8	36400.3	23570.8	20289.9	31788.2	20370.4	M0ZZ36	Solanum tuberosum	Dienelactone hydrolase family protein
8125.48	10522.2	11434.3	7664.17	8252.79	9314.78	8168.7	7634.26	18391.8	25812.3	20353.5	19325.2	21728.8	16456.2	21782.5	20410.7	M1ASZ1	Solanum tuberosum	Cold-induced thioredoxin domain-containing protein
39568.7	34583.4	35706.3	46847.5	37952.3	24244.7	30513	26575.5	47507	32487.9	40080.7	31533.2	19981.8	30180.5	23569.6	20425.9	M1ATS3	Solanum tuberosum	Branched-chain-amino-acid aminotransferase
11926.4	12372.7	23817.4	9210.83	11243.5	10799.2	9601.06	12768.9	14604.4	20470.4	20457.4	19995.5	14416.1	27123.6	22121.2	20431	M1BBI1	Solanum tuberosum	Endo-1,3-1,4-beta-d-glucanase
33122.6	31257.9	17237.6	21229.9	30083.1	32995.2	12084.7	22812.3	35198.4	35016.8	30969.4	27484.9	96486.6	60742.6	19045.7	20447.5	M1D1U1	Solanum tuberosum	Dicyanin
38483.5	48338.1	41675.2	45497.2	24693.7	15761.9	31236.3	34103.2	51683.9	38427	41373	40572.7	21879.4	26754.6	24744.5	20447.8	M1CTX3	Solanum tuberosum	Leukotriene A-4 hydrolase
25410.1	29001.2	34049.2	23802.5	22509.1	21928	23373.3	24069	23329.6	32075.8	23826.5	26302.3	24382.2	36618.4	20429	20455.2	M1AIS6	Solanum tuberosum	15-cis-phytoene desaturase, chloroplastic/chromoplastic
7899.3	16356.2	13657.3	16529.8	23784.5	16353.5	13653.8	9634.42	21657.3	23860.8	25029.1	21611.2	17020	16298.6	17170.3	20462.3	M1BKJ2	Solanum tuberosum	Diacylglycerol kinase variant A
10882	13390.6	12402	14928.7	16002.6	6429.11	7954.98	5207.03	42271.7	45815	49591.9	21044.5	11851.6	20166.1	19968.9	20492.6	M1A987	Solanum tuberosum	Subtilase
15392.2	21212.5	15366.4	19912.9	18939.2	16821.6	15985.8	15992.1	34067.4	42127.4	27642.1	13977	19196.8	12887.7	26389	20547.8	M1AM98	Solanum tuberosum	Hexose transporter
28728.7	34011.9	39091.5	29827.5	20193	24478.2	29357.2	31461.6	45080.7	40787	40599.4	22782.7	34906	38577.3	28747	20553.5	M0ZXG5	Solanum tuberosum	ATP-dependent Clp protease proteolytic subunit
24396.9	22953.2	25074.3	21798.6	34502	19752.6	28448.2	14669	25498.9	35493.6	25404.1	23889.1	28743.8	38971	20942.2	20588.4	M1AT97	Solanum tuberosum	MHD domain-containing protein
9886.08	11917.2	19403.8	16093	8515.72	11140.8	6020.25	11869.2	17162.8	23062	25770.9	17658.2	17752.7	17144.8	15972.3	20662.4	M0ZWJ3	Solanum tuberosum	Sugar transporter ERD6-like 6
24910.1	26377.9	26148.1	24773.3	21468.7	33408.4	22760.6	25351.9	19845.6	25964.8	22404.4	24599.5	8752.06	32748.1	25631.8	20662.4	M1BX80	Solanum tuberosum	UDP-glucosyltransferase
18696.1	20124.2	23966.2	18501.1	19688.7	22963.5	15971.6	24985.3	16406.4	19021.1	16559.2	13932	15353.9	23703	13664.8	20749.9	M1B1L3	Solanum tuberosum	ADP-ribosylation factor
19290.8	15659.1	13940.9	20922.1	7705.58	13360.4	11534.3	10921.3	17710.8	17515.9	15616.3	18237.7	26409.5	18701.4	18472.7	20750.6	M1A385	Solanum tuberosum	Pectin acetylesterase
12077.4	9191.39	12332.4	8610.32	11569.8	10647.9	9495.43	9707.38	8229.86	12598.5	13400.8	12019.9	15798.8	17546.2	17696.1	20775.8	M1CPK1	Solanum tuberosum	Uncharacterized protein
82447.7	112210	107909	115668	69412.2	91695.3	85528.4	84063.1	38946.5	44616.1	46771.9	31040.6	21667.1	32552.9	31078.9	20833.2	M0ZMG1	Solanum tuberosum	4-coumarate--CoA ligase
22499.9	18613.6	20833.7	33020.9	70147.1	76332.9	66936.3	51302.5	15892.9	12446.1	16692.9	20199.1	29855.2	39929.7	42627.7	20836.5	M1CLN3	Solanum tuberosum	Zinc protease
49808.1	46318.7	49507.8	53384.5	44804.3	52465.5	48343.1	57850.8	16768	18905.3	17108	23688.3	16255.1	28509.8	25402.3	20853.3	M1CVZ7	Solanum tuberosum	Delta-aminolevulinic acid dehydratase
13590.1	13140.3	18875.7	10597.7	7465.93	7425.37	10076.3	8891.55	22688.7	25336.3	26410.5	17423.6	19351.9	29281.4	17915.3	20947	M1CI37	Solanum tuberosum	RabGAP/TBC domain-containing protein
15024.5	14280.5	12463.1	15860.9	16878.9	17595.6	10828.7	14710.1	23556.7	21101.7	19236.3	18755.8	20438.1	21709	18039.6	20984.1	M1D666	Solanum tuberosum	Casein kinase
13111	19304.1	21016.7	16708.8	17571.4	20396.7	20048.8	23606.8	20321.2	25438.5	23406.8	15142.7	16106.7	25530.4	16579.6	21046	M1BJW0	Solanum tuberosum	WD_REPEATS_REGION domain-containing protein
14237.2	14693.7	19629.5	26712	15195.5	10840.8	7099.2	12020.1	19676.8	29742.4	20648.3	17007.2	24688.6	24628.4	18979.1	21050.7	M1BAE2	Solanum tuberosum	Patatin
29765	40623.9	28218.5	45663	63031.9	51879.1	36576.1	52262.1	34318.7	24732.2	20771.9	26160.1	28852.9	31327.3	48127.2	21078.9	M1D8N5	Solanum tuberosum	Glucosyltransferase
20619.8	21331	20234.5	19762.1	12658.9	14268.2	15747.5	15428.8	25660.6	26486	28222.3	26500	16301.3	20886	17195	21098	M1BTF5	Solanum tuberosum	Uncharacterized protein
2137.82	11245.9	7177.4	8185.81	18013.3	17033.9	12806.7	16083.8	45496.3	36230.8	37923.7	37054.8	19162.4	33211.8	35626.6	21159.2	M1BYI8	Solanum tuberosum	Epoxide hydrolase
19143.2	18263.5	31819.6	22370.5	11435	9245.9	14470.5	16251.1	28528.1	38678.6	36590.4	27090.8	12537.7	Filtered	11458.4	21175.8	M0ZKY2	Solanum tuberosum	AT-hook motif nuclear-localized protein
11172	10504.2	21874.2	16070	16497	18191.8	10678.6	13660.9	12268.4	11381.5	9731.83	10944.9	16561.4	20997.6	34668.7	21258.8	M0ZNK2	Solanum tuberosum	Enoyl-CoA-hydratase
36113.8	38441.5	32471.4	36650.5	101075	89023.2	56672.3	61421.9	23220	25841.4	22244.4	20757.2	22510	33864.4	24317.1	21259.7	M1CFS6	Solanum tuberosum	Glycosyltransferase
14669.1	13326.3	17095.1	17512.5	20161.2	26325.4	14921.8	19559.8	27311.3	25606.9	36793.5	22705.1	24242	31381.7	26754.1	21270.3	M1BAX0	Solanum tuberosum	Uncharacterized protein
21010.8	19702.9	24801.6	23446.6	2737.02	22273.4	18765.8	22041.6	45250.6	39209.4	39987.5	32597	24225.1	24332.7	33677	21289	M1A189	Solanum tuberosum	Oligouridylate binding protein
13924.6	22921.5	29211.9	21781.8	12182.9	1047.87	2561.76	13890.3	19244.8	29024.6	28848.3	10684.4	9193.11	29548.1	17790.7	21307.8	M1AB02	Solanum tuberosum	Zinc finger protein
64897.3	48675.3	36330.5	45875.4	75829.8	5764.89	8969.64	20558.7	102726	70750.6	63439.5	34988.3	6020.67	2258.01	8505.1	21371	M0ZMN4	Solanum tuberosum	High mobility group protein
29122.3	30792.9	21836.2	32326.8	35962.9	25201.8	14356.6	23908.1	40977.7	39234.4	38666	29276.1	13745	15589.1	25895.6	21375.3	M1BT01	Solanum tuberosum	Nuclear transport factor
39104.7	11868.8	9795.22	8123.48	19606.6	27102.5	17507.8	15045.3	12028.3	11742.5	10504.1	13389.5	54124.8	89639.1	71800.7	21425.8	M1CR37	Solanum tuberosum	Integrin-linked protein kinase
32332	24780	33008.4	36457.9	25417.5	25629	28877.9	29976.7	19501.7	21039.9	25727.4	22477.7	19012	28408	20776.4	21450.8	M1AV68	Solanum tuberosum	Pirin
5414.37	8439.72	7057.97	8447.75	Filtered	Filtered	3273.46	3393.2	29978.9	32214.3	26617.9	39705.1	17854.9	26503.4	28711.6	21474.1	M1A2S2	Solanum tuberosum	Aminocarboxymuconate-semialdehyde decarboxylase
24037.6	31265.2	22895.4	22341.3	12326.1	24466.8	23941.3	25875	48082.5	44117.7	43598.5	34359.9	14535.1	15036.5	25554.2	21543.5	M1AFT2	Solanum tuberosum	Major latex
9087.28	15704.7	13729	8962.42	12831.1	17256.2	12232.3	11050	16991.3	19401.1	17596.5	20816.8	19383.2	23406.8	18655.2	21594.1	M1C1S9	Solanum tuberosum	N-acetyltransferase
9275.7	7511.99	8174.74	15415.2	13855.3	6603.35	11268.5	17380.5	9415.46	8172.19	11684.1	5410.08	5672.33	23542.2	17335.8	21604.3	M1B500	Solanum tuberosum	4-coumarate--CoA ligase
13016.2	13751.3	15111.1	21827.7	13438.7	5675.01	9048.94	10641.6	13837.5	14138.1	16907.1	19460.8	17118	16168	15461.4	21604.9	M1BWH5	Solanum tuberosum	Uncharacterized protein
22707	17573.3	19184.3	17525.1	28265.6	17129.8	11695.9	16756.6	33721.2	32005.5	12365.2	47265.2	18863.4	27151.2	29288.4	21868.4	M1DFN5	Solanum tuberosum	PR1 protein
36465.4	15358.9	27466.9	44619.2	22698.4	14102.5	14610.7	11624.9	21535.8	17419.9	16647.7	24535.5	10499.5	20518.8	14927.8	21905.5	M1BZA0	Solanum tuberosum	Hypothetical salt-inducible protein
26474	26122.3	25110.6	22290.9	25182.1	29975.9	25118.7	25593.4	25858.7	21495.9	23171.7	21902.5	30758	28944.5	20935.5	21997.3	M1CPX1	Solanum tuberosum	Glycine-rich RNA-binding protein
13458.1	21277.1	13430.2	17626	15078.6	12112.6	16775.2	14095.3	32259	35067.5	29560.2	22009.5	23725.7	25045.4	25318.7	22013.5	M1ARI1	Solanum tuberosum	Uncharacterized protein
15989.8	8488.51	27542.9	103.519	14088.1	20647.3	58842.5	24900.7	22219.5	16586.5	17816.2	27271.2	19154.3	33170.1	1882.81	22055.2	M0ZI18	Solanum tuberosum	Heat shock cognate 70 kDa protein
12109.6	11402.4	14228.9	7069.22	4808.72	3709.47	2973.52	7663.16	20357.9	22126.5	19546.3	22020.9	20071.5	18158.5	15164.5	22078.7	M1APL9	Solanum tuberosum	Bromodomain-containing protein
19969.4	21928.3	31439.3	24750.3	21579.8	18855.9	19961.5	20697.4	21581.3	34095.3	33859.5	29720	27662	27143.3	26346.2	22080.7	M1C0F2	Solanum tuberosum	NADH-u_ox-rdase domain-containing protein
23074.2	23207.2	24229.2	20901.7	19081.2	21412.2	22465.8	22052.9	30007.7	24788.8	27892.2	21958	24754.1	24663.4	22143.6	22082.4	M1A9A6	Solanum tuberosum	Peptidylprolyl isomerase
21536.3	21818.7	21178.4	20462.4	26407	21902.5	14323.5	25691.3	26835.8	37453.5	29537.2	21030.4	19918.8	23949	24585.3	22140.5	M0ZZH7	Solanum tuberosum	Paramyosin
32903.7	28578.9	42102.6	32918	38629.3	9713.78	19788	16181.8	41832.5	26549	29624.1	37174.1	18001	25282.3	24113	22151.6	M1BQF9	Solanum tuberosum	Methyl binding domain protein MBD109
30926.2	29314.7	30954.4	28864.4	26895	30172.7	28349.7	22508	27785.3	35011.5	30952.4	27531.4	22838.6	32924.7	29644.5	22249.4	M1AXN1	Solanum tuberosum	Exosome complex exonuclease rrp42
56421.1	66982.8	42801.3	67038.8	67117.1	72152.3	56680.4	72013	30877.4	6671.79	24958.2	5706.43	7918.48	19233.1	11789.6	22256.6	M1CU70	Solanum tuberosum	Mta/sah nucleosidase
48367.6	54877.1	38104.1	69486.3	68474.7	39417.5	46027.3	48999.9	45933.5	44610.8	41479.4	25146.9	22726.3	22035.4	32634	22259.6	M1CY95	Solanum tuberosum	Imidazoleglycerol-phosphate dehydratase
19679.2	27355.2	27229.2	25872.1	25702.8	23818	16902	21543.3	29941.3	32248.4	32359.8	28102	23862.3	24926	28023.8	22293.1	M1CHB1	Solanum tuberosum	Methylglutaconyl-CoA hydratase, mitochondrial;Methylglutaconyl-CoA hydratase, mitochondrial
3690.92	6373.42	8529.7	1114769	855132	884211	779457	950913	1.41736e+06	21581.2	20108.1	4632.51	9783.1	10054.6	18074.8	22300.2	M0ZH10	Solanum tuberosum	Abscisic acid receptor PYL8
33484.1	28849.8	35346.1	33291.6	36338	27704	23456.8	29090.3	49941.5	36018.4	37589.5	33248.9	23792.9	31778.4	26217.4	22311.5	M1AW83	Solanum tuberosum	Beta-adaptin-like protein
27968.5	21353.2	31315	29391.7	43589.4	48459.3	37602.6	41785.7	17419	14704	29575.8	25160.8	29021.1	35901.4	23817.4	22315.9	M1C3J2	Solanum tuberosum	Elicitor-inducible cytochrome P450
15842.6	17029.9	21743.6	19949.2	13574.3	19142.4	22542.6	16894.9	27556.4	30403	32296.3	31844.6	25077.7	34642.5	21717.4	22316.4	M1CHS9	Solanum tuberosum	DNA binding protein
8977.05	8049.67	9253.44	6266.96	9641.47	7760.46	12372.5	2542.34	9458.98	9826.5	9062.78	15111	16611.8	21152.2	18025.8	22437.1	M1BQC2	Solanum tuberosum	Pectinesterase
19901.6	11267.5	20231	18204.8	34990.3	29572.3	17179	18188.2	47880.3	51609.3	39092	20915.1	21051.8	20737.1	25283.2	22457.2	M0ZUC8	Solanum tuberosum	NTGP1
44920.3	44668.1	54985.6	37372.7	28532.8	44125.1	41123.5	41172.7	42017.2	19526.8	34380.7	42998.3	32159.3	32489.1	38205.1	22560.5	M1CLX9	Solanum tuberosum	Protein tyrosine phosphatase
15284	12334.3	18388.5	14537.9	14906.7	25523.6	12196.7	13432.4	22408.5	25914.8	21595.7	16099.5	38362.8	49147.5	36290.3	22581.3	M1CNB7	Solanum tuberosum	Protein kinase
30369.7	26023	24900.3	29694.4	21409.3	17311.9	20327.7	22465.1	37081.2	33519.7	30985.2	24089	21079.4	35360	25114.3	22586.1	M1C5B7	Solanum tuberosum	Serine/threonine-protein phosphatase
31324	38111.5	46109.9	27400.3	32894.1	34729.5	28840.4	25473.2	39766.4	57402.2	37172	32181.7	25238.9	33016.7	30279.2	22642	M1CIJ9	Solanum tuberosum	Ubiquitin-protein ligase
19902.9	27913.9	21866.8	23742.8	23352.4	19797.5	32031.6	22032	22301	15686.8	18476.2	24307.3	22419.4	20978.6	18970.6	22654.1	M1C697	Solanum tuberosum	Inositol-1-monophosphatase
2045.88	774.458	Filtered	Filtered	30490.8	17396.1	12675.3	3532.54	24507.7	6351	6869.26	12997.3	16654.4	34968.2	35372.3	22659.9	M1DN37	Solanum tuberosum	DUF26 domain-containing protein 1
26959.4	25635.6	25166.5	29630.9	23792.7	10289.7	20124.7	15931.2	46121.7	33907.1	42673.5	34957.7	24230.2	32700.9	26712.9	22814.5	M1CQZ1	Solanum tuberosum	Ankyrin repeat family protein
20106.7	23584.2	11967.1	17413	24669.6	27321.1	24245.4	22212	17878.8	20743.7	19384.6	14448.9	13649.6	20716.7	25351.7	22821.5	M0ZPT0	Solanum tuberosum	Abscisic acid receptor PYR1
13931.4	15510.2	20466.7	19729.5	12594.7	10161.4	2821.83	6280.18	25367.8	19697.9	16350.6	21552	22581.9	16323.2	21397.2	22825.7	M1CFU2	Solanum tuberosum	Phospholipase C
23276.7	23392.5	26471.5	24497.4	25678.8	22249.2	19492.2	28649.7	28238.3	38451.8	26974.5	22133.8	20672.6	14766.7	23567	22882	M1CXR3	Solanum tuberosum	Histone deacetylase
19031.7	16077.2	21541.2	13334.2	20466.6	16498.5	18359.1	22832	21032.2	21671.1	46887.6	29973	37534.5	25788.7	24587.2	22893.3	M0ZHJ9	Solanum tuberosum	Protein arginine n-methyltransferase 1
12982.7	28532.8	29522	16710.5	22528.6	27270.4	14074.5	14528.4	26272.9	36533.1	28916.8	23180.1	17879.5	31239.4	16494	22940.4	M0ZUF4	Solanum tuberosum	Serine/threonine protein kinase pk23
28537.8	29421.3	30348.4	24450.8	14435.5	10640.6	17635.7	18245.3	40429.7	30384.3	36529.4	21672	24075.6	25836.4	16135.8	22953	M1BBR5	Solanum tuberosum	Uncharacterized protein
50138.2	48289.1	52013.3	97429.2	58298.7	54253.3	96491.2	95012.5	41502.3	21549.2	33755.2	29951.2	23018	40211.9	21004.7	22963.3	P10691	Solanum tuberosum	Sucrose synthase
41430.9	57124.3	49812.4	55372.6	52026.1	40804.9	53819.3	60537.9	39647.8	32909	39163.2	27644.9	24049.1	54071.6	36178.9	23005.5	M0ZRU4	Solanum tuberosum	IAA-amino acid hydrolase
4928.85	5833.67	3124.01	6393.29	4137.85	2640.16	805.829	2043.94	38612.5	40793.7	25534.3	21944.2	24021.9	12636.7	18758.5	23014.7	M1CFZ2	Solanum tuberosum	Methylketone synthase Ib
60709.5	70521.6	43115.4	102782	59017.6	45992.2	57087.9	46945	94404.2	51142.5	84816	95795.7	44746.9	54037.4	76243.2	23245.9	M1AM27	Solanum tuberosum	Ornithine decarboxylase
16474.2	12821.4	23683.1	13156.1	4976.21	13822.3	12488.7	18890	17237.4	26696.7	27647.1	24532	20676.2	35033.6	23530.6	23258.8	M1C2D2	Solanum tuberosum	Uncharacterized protein
23644.5	19415.2	22210.3	33847.7	33578.9	38660.1	20254.5	22695.7	24777.7	16093.3	23886	23862.8	21374.6	28728.4	27964.1	23338.7	M0ZUP2	Solanum tuberosum	Zuotin
9736.68	13773.1	26061.1	17040.5	34675.9	47776.8	36642.4	22273.6	17863.3	15011.2	14798.5	15407.6	21683.5	52649.1	24908.1	23451.1	M1BJT2	Solanum tuberosum	Germin-like protein
15998.1	14659.3	21220.4	16996	9477.75	13479.2	13012.4	14111.8	16731.5	20245.9	22807.2	15340.8	18178.9	23204.1	15119.5	23569.1	M1B835	Solanum tuberosum	Protein transport protein SEC61 subunit gamma
10811.8	11436.8	8540.94	11261.5	10023.5	6274.22	6467.09	7276.21	22236.6	14357.7	19793.5	19277.3	31136.4	11661	30530.3	23598.8	Q2V9B2	Solanum tuberosum	Eukaryotic translation initiation factor 2 beta subunit
64844.8	83238.1	53938.1	93898.4	72783.5	80553.3	77991	80124.6	53886	30343.8	44816	29144.8	28651.4	36077.9	29571.1	23617.4	M1A4Q5	Solanum tuberosum	Dipeptide epimerase
18426.8	21164.4	23303.2	19817.7	25599.1	27908.1	20337.8	25774.2	31359	40696	34128.7	32465.4	27998.6	31663.3	23861.7	23779.1	M0ZH84	Solanum tuberosum	MAPKK
81660.8	65511.7	47866.4	87380.4	157286	163854	103172	141551	14559.7	9087.37	34987.3	23421.6	43050.4	43730.2	45493.7	23881.4	M1AT72	Solanum tuberosum	Beta-glucosidase
36989.8	29546.5	35657.9	45670	27318.5	3991.8	12171.9	32366.1	24668.4	27723.8	30795.1	29519.5	16142.1	20997.4	18035.6	23926.8	M1AH63	Solanum tuberosum	Carbonic anhydrase
24773.8	23547.8	23068.4	20530.4	13993.9	11300.3	11291.9	17003.9	47852.5	44394.8	47088.2	30330.8	18512.9	27488.1	16718.5	23944.9	M0ZYR2	Solanum tuberosum	Serine/arginine-rich protein
23644.3	20418.6	23636.9	25889.6	50003.3	37861.1	39537.6	33525.1	17496.8	11077.5	17523.8	19756.6	28658.9	28408.3	23077.6	23972.7	M1B2U5	Solanum tuberosum	NADPH--cytochrome P450 reductase
94697	147976	57180.1	91461.1	97361.6	76479.5	48658.4	87980.1	85567.5	49223.8	73786.3	28858.8	3991.86	6375.06	26116.1	24002.7	M1AN73	Solanum tuberosum	Phospholipase A1
14209	14705.3	17887.1	13715.3	11571	22111.1	17565.9	20335.3	17050.6	23302.5	25360.6	14086.3	17873.5	36214.5	16995.3	24022.5	M0ZK15	Solanum tuberosum	Transmembrane emp24 domain-containing protein 10
27715.8	36796.4	27166.7	28857.3	38323.9	26120.5	22834.8	28266	34360.7	38882.6	30956.6	28716	19175.9	29938.9	36568.6	24063.3	M1CVX7	Solanum tuberosum	Desacetoxyvindoline 4-hydroxylase
34502.8	47367.9	Filtered	15922.3	43892.7	26371.8	20861.8	28651.3	27984	29999.5	29885.3	17271	56374.6	35818.7	27045.5	24078.8	M1C817	Solanum tuberosum	Cullin 1B
25052.8	12547.2	25772.6	10852.3	8705.38	9882.6	14118.6	9779.49	31739.5	41782.7	35686.4	35630.5	29330.9	24032	24432.8	24086.2	M1ALN3	Solanum tuberosum	Calcium-dependent protein kinase
7610.86	11396.2	8486.59	6387.45	6033.86	8878.01	5212.31	11459.5	13975.2	11280.6	10512.7	9821.73	7835.95	8810.38	15191.7	24089	M1AZ72	Solanum tuberosum	Glycerophosphodiester phosphodiesterase
21189.9	18482.2	19709.2	18311.2	17773.7	24230.6	26675	22612	27431	24471.3	25044.7	25729.7	22940.9	31991.6	25605.7	24090.1	M1DB55	Solanum tuberosum	Hydrolase
17774.8	20718.1	24963.6	24614.2	17606	26411.3	19687.2	23380.7	30406.4	27574.4	30167.2	24661.7	27853.9	28113.9	24584	24109.4	M1BA40	Solanum tuberosum	Uncharacterized protein
16746.2	13042.1	20768.6	9108.17	7102	13162.8	13882.4	7889.35	25049.2	31693.1	25508.3	25701.4	18660.5	35715.4	19718.7	24250.9	M1A261	Solanum tuberosum	Signal transducer
14227.1	15101.1	23126.2	13749.1	19986.1	17985.6	10621.8	17522.9	29248.2	38110.1	31216.8	24146.6	22323.7	34331.3	24159	24254.2	M0ZG39	Solanum tuberosum	Synaptotagmin
45703.4	43387.7	49882.7	28463.3	36196.2	41691.5	32877.9	27150.5	47033.5	23670.5	47055.4	59784.9	34976.4	33635.8	39119.3	24310.6	M1D4T7	Solanum tuberosum	CXE carboxylesterase
11356.4	10588.9	13746.1	11523.3	9423.3	16588.1	12996.4	10187.8	30401.8	39876.7	44914.7	14195.8	22920.3	35721	22134.1	24360.4	M1C3A6	Solanum tuberosum	Interferon-induced guanylate-binding protein
16670.8	6930.67	19821.4	9853.3	72165.8	48671.1	45516.3	33947	14991.7	13323.5	9108.5	25833.6	22763.1	23062.1	28684.8	24421.6	M1AGK5	Solanum tuberosum	Endochitinase (Chitinase)
14765.8	23099.3	18762.4	19801.5	21118.7	22760.8	22768.5	16383	22064.7	18755.9	20387.4	15249.8	21517.8	31734	25041	24444.2	M1CB27	Solanum tuberosum	Serine/threonine-protein phosphatase
34237.6	33931.5	42480.9	21429.8	39968.9	36500.8	36340.8	32387.7	26002.2	39219.8	36873.6	33123.2	17143.4	35544.8	21932.6	24449.8	M1AH61	Solanum tuberosum	Uncharacterized protein
14695.6	18035.9	26549.8	18151.4	11221.6	11205.8	3468.37	15703	15737.5	22954.1	21945.3	18845.8	12044.8	25508.2	16515.2	24488.1	M1BJI5	Solanum tuberosum	ABC transporter A family member 2
11981.9	21431.1	19855.9	21803.3	299305	16221.9	359280	15247.1	13846.6	14899	10543.4	17647.2	19232.2	28589.6	17781.8	24493.5	M0ZMC5	Solanum tuberosum	Ammonium transporter
49000	3846.63	4591.68	92488.7	34341.9	80049.1	49105	35702.3	4492.97	26222.4	38197.8	17416.5	21469.2	43147.3	13689.1	24515.8	M1D3J3	Solanum tuberosum	Nectarin 5
37623.5	30672.5	30562.3	32948.1	16045.8	11952.8	21533.9	20540.9	50748.1	46992	56525.5	42942.9	24681.8	23758	21886.3	24518.4	M0ZHG7	Solanum tuberosum	Vernalization independence 3
27142.6	17207.3	18984.9	174469	16328.6	61109.2	18245.6	26831.9	20323.2	Filtered	5147.3	Filtered	Filtered	19221.5	25259.6	24580.5	M1AMZ2	Solanum tuberosum	Miraculin
Filtered	509.31	571.354	1424.01	1729.49	1645.35	441.961	1496.06	21642.7	20156.9	17686.4	14438.7	25299	38651.2	28220.2	24613.6	M1B3Z4	Solanum tuberosum	Prolyl-tRNA synthetase
43585.1	63810.5	67635.3	56231.2	38412.8	55793.1	61368.3	63560.3	33772.6	50023.2	50689.2	20711.9	27524.1	53114.4	36352.5	24621.2	M1ASS5	Solanum tuberosum	Epoxide hydrolase 1
21152.8	19238.5	24069.3	12494.5	15046.3	17248	16139.4	12003.5	30259.1	24146.6	22033.8	15578.5	21099.5	27717.8	17136.7	24638.9	M1A753	Solanum tuberosum	Zinc finger protein
31957.6	16284.3	22588.1	20069.7	28670.4	19594.9	15403	15150.4	24239.3	29789.1	39835.9	15356.4	23102	21038.6	19651	24667.7	M1CXE9	Solanum tuberosum	Ornithine aminotransferase
20277.1	20965.6	26361.3	20180.1	17228.1	24040.1	22005.5	27439.3	18857	22356.8	21824.9	24240.4	16490.8	21852.8	17807.5	24732.7	M0ZSN9	Solanum tuberosum	Xaa-pro dipeptidase
47279.2	43109.3	48593.3	44210.5	40990	46260	46300.4	43980.5	33084.2	32385.7	28827.6	33757.2	35921.3	29578.8	27224.7	24736.1	M1A0N5	Solanum tuberosum	Elongation factor G, chloroplastic
30991.9	34840.3	36130.2	26509.2	26969.5	26372.2	22917	26650.9	57781.6	58130.2	56081.7	35033.9	26698.9	32203	30941.8	24787.8	M1AYG3	Solanum tuberosum	TCP domain class transcription factor
12556.1	10091.8	20610.3	13296.3	14999.3	19481.4	12543.6	15097.4	27668.7	36521.9	31789.6	18269.6	3398.09	43495.3	17650.9	24788	M1D3S7	Solanum tuberosum	NRC1
24671.3	37099.2	25790.7	33663.5	35348.2	34044.6	20216	34359	27683.6	28095.2	20865.3	19346.4	22853.7	29265.6	31756.3	24826.3	M1AG38	Solanum tuberosum	Glycosyltransferase
3994.84	3302.33	5595.94	3079.17	1559.54	2399.19	3676.57	3116.42	27232	38473.6	36636.9	20002.4	42253.8	27155.8	17738.9	24922.4	M1CT77	Solanum tuberosum	Reticulon-like protein
18911.9	17253.8	27910.2	22516.7	277542	73345.2	79568.3	53557.1	26975.7	8830.45	30820.9	25965.4	21233.9	39699.5	48413.3	24926.5	M1BMB5	Solanum tuberosum	Pepper esterase
23541.3	16972.1	34268.9	22656.1	7067.35	9214.79	12405.9	14121.3	23200	36849.2	29704.1	24179.9	23615	23489.5	16192.5	24940.7	M1CP05	Solanum tuberosum	Acyltransferase
7014.18	10073.7	8770.5	8254.36	7180.94	4402.07	8527.32	7151.31	42470.6	33477	41957.4	23596.6	36075.2	22045.2	25683	24995.6	M1CYU9	Solanum tuberosum	Major latex
9317.32	14501.5	16735.6	10100.6	11291.3	19993.4	13558.5	17889.1	38707.5	43149.8	37274.3	34358.7	23034.8	24917.5	25675.6	25056.6	M0ZT60	Solanum tuberosum	HAT-like transposase
24911.9	63978.9	26537.6	27865	18018.1	61996.1	62207.5	64104.7	19718.7	18923.1	22499.4	23204.5	20502	53715.6	26080.7	25058.7	M1BC31	Solanum tuberosum	Membrane-associated 30 kDa protein, chloroplastic
45375.9	50235.9	50160.2	49626.1	43249.4	33923	46892.4	30310.2	22013.6	21934.6	32326.2	34594.3	28578.5	31452.4	29066.7	25074.5	M1D249	Solanum tuberosum	Alcohol dehydrogenase
11328.8	17769.1	15680.8	22383.9	23708.1	25059.6	28303.6	23339.9	15192.8	20842.2	22786.2	23962.9	23470.9	32285.9	23043.4	25141.4	M1A5F0	Solanum tuberosum	Histone deacetylase
18662.5	25076.1	38040.9	23609.2	35725.6	28671.3	27865.8	29017.7	40739.6	52314	37970.3	17799.4	10499.7	28885.1	30101.6	25203.6	M1BVA8	Solanum tuberosum	AICAR transformylase
21007	12929.8	20473.9	16077.7	8817.74	5786.97	6299.47	4961.67	17473.6	13282.3	23316.8	12279.5	13939.3	13941.9	19874.1	25210.2	M0ZRT5	Solanum tuberosum	Developmental protein
26000.4	22447.8	29218.1	31835.1	23433.3	19692.8	23651.5	23785.4	32445.8	36620.1	40244.3	31017.8	15227.2	25994.7	20788.9	25247	M1ABS0	Solanum tuberosum	Actin
22717.9	17441.8	22127.1	25148.2	19744.2	17655.8	19125.4	30896.1	24219	24630	26897.1	26120.6	22404.9	18656.4	24385.3	25298.7	M0ZPC7	Solanum tuberosum	DnaJ
24593.1	48045.6	31145	32853.4	20194.7	25541.6	15259.1	24105.4	43840.3	74183.2	55818.3	57073.8	29946.2	29310.8	43106.6	25357.8	M1DYA8	Solanum tuberosum	Germin-like protein
17428.3	16462.7	19026.2	13143.1	19026.2	20963.2	21472.8	17893.5	27542.2	31080.2	30461.6	24085.9	38853.1	27220.1	19724.9	25428.2	M0ZQ75	Solanum tuberosum	F17H15.1/F17H15.1
16399.8	11417	20336.2	12250.4	7463.18	8966.14	8820.06	9632.05	27430.1	29973.7	38371.4	27409.7	31028.8	36426	25794	25430.5	M1ABF8	Solanum tuberosum	Heterogeneous nuclear ribonucleoprotein
26025.6	36421.9	38681.5	20550.8	17948.6	46722.6	15639.6	48138.4	24640.6	26315.3	27667.1	24877.4	20791	25978.2	24445.9	25436.6	M0ZXD7	Solanum tuberosum	Aminomethyltransferase
81331.5	72862.8	11359.1	199153	273038	460868	116195	309208	7050.54	5631.49	60142.1	2736.77	22593.6	51230.8	19520.1	25444.1	M0ZZR6	Solanum tuberosum	Proteinase inhibitor type-2 CEVI57
139262	198875	123226	182878	128987	142227	137133	159894	135495	129460	103999	149274	122369	76794.2	117967	25467	M1C1E7	Solanum tuberosum	Epoxide hydrolase
13033.1	22334.8	23774.9	19347.5	23041.2	23597.2	6988.19	20866.6	24052.4	32182.4	28451.7	20914.8	20248.9	25416	21886.5	25507	M1A6S9	Solanum tuberosum	C2 domain-containing protein
13815.6	12002.1	16556	11488.6	7639.04	12487.4	10483.4	10686.8	29023.9	31945.7	32585.6	29956.1	17618.6	21017.7	19743.4	25511.7	M1CQD2	Solanum tuberosum	Transcription elongation factor spt6
30465.5	31042	35407.8	26270.2	13802.3	16442.7	21264.7	22038.6	46429.1	45731.2	43605.3	30474.8	35785.1	33177.8	18973	25546.4	M1B8V5	Solanum tuberosum	50S ribosomal protein L4
59419.8	36615.4	40716	55834.5	38169.3	56338.8	35340.8	35910.5	77184.3	74008.2	64192.9	44104.1	85260.4	53220	79410.1	25584.1	M1CDL1	Solanum tuberosum	ATP-dependent Clp protease proteolytic subunit
22960.9	23612.3	24921.8	14759.5	12427.3	20643.5	15005.5	20701	44311.2	45832.7	42749.9	36602.7	22249.9	28346.3	33950.2	25587.6	M1CNN0	Solanum tuberosum	Cop11 protein
14936.4	14314.1	13444.2	19500.4	5272.25	9678.56	11257.4	7436.26	22275	19460.4	20923.9	21134.8	20823.9	20811	24515.7	25642.8	M1AFJ4	Solanum tuberosum	Endoglucanase
13454.8	13608.3	12156.4	16933.2	25306.5	24463.6	17952.6	21894.7	16462.1	16962.7	13895.4	17235.9	28516.2	30347.4	24436.8	25677.7	M1BAZ8	Solanum tuberosum	Amine oxidase
21038.7	25421.9	29896.9	22743	15321.4	17468.4	20024	28280.8	31622.4	34236.7	40975.5	33864.6	21980.1	21254.2	22240.3	25688.2	M1B8T4	Solanum tuberosum	Heterogeneous nuclear ribonucleoprotein A2/B1
18029.3	21233.6	21447	23846.2	20627.5	20938	14036.2	23865.3	35174.8	24806.9	29550.4	23714.7	22951	34221.4	27838.3	25693.8	M1CXI3	Solanum tuberosum	Importin subunit alpha
11830.2	9731.78	13042.2	9664.9	4778.88	24655.1	7040.04	6727.81	25041.5	22874.6	29943.3	32936.1	22254	20235.5	21531	25701.6	M1C160	Solanum tuberosum	Ubiquitinyl hydrolase 1
21633.6	18569.6	24054.7	21091.5	19638.1	16407	18482.8	18992	17251	29385.1	28477.3	19920.3	14000.7	15724.1	23841.2	25701.7	M1AEI7	Solanum tuberosum	Calcium-dependent protein kinase 4
47760.6	56946.1	48978.7	75249.6	49525.4	67365.3	61610.1	73446.4	16509	15306.1	20011.9	14690	62993.4	14970.8	34062.4	25705.1	M0ZL76	Solanum tuberosum	Gibberellin 20 oxidase
53725.2	60303.5	62565.3	81696.8	47842.7	38400.6	56269.3	62880.4	42270.3	55065	53533.7	52512.4	25922.1	36345.7	24113.5	25710.8	M1CA43	Solanum tuberosum	Carbamoyl phosphate synthase small subunit
20373.1	16941	18305.2	16340.6	16293.9	25445.6	19006	20913.4	11977.6	15911.6	17660.6	24139.4	16488.2	19199.9	21104.6	25742.4	M0ZII5	Solanum tuberosum	Hydrogen peroxide-induced 1
13554.8	16236.6	16369.8	14622.5	19729.7	17159.2	13410.1	13576.1	32123.4	31070.1	33258.6	28683.5	30144.2	26962.1	26516.5	25760.2	M1A5F8	Solanum tuberosum	Aspartic proteinase nepenthesin-2
52761.2	54900.6	51164.8	51093.9	68324.9	55180	50494.1	50497.9	37330.5	40879	36849.3	35680.3	15023.9	19938.1	27007.6	25782.3	M1AEU6	Solanum tuberosum	Acylamino-acid-releasing enzyme
38803	29961.2	30391.1	38134.7	72384.3	69849.2	54297.6	52272.2	26255.9	21274.8	21381.5	32320.7	33392.9	27570.2	35960.7	25819.3	M1B887	Solanum tuberosum	Ubiquitin-like modifier-activating enzyme 5
23541.9	18761.3	24995.4	20972.4	8067.86	8969.7	8512.31	11949.6	51794.6	45370.7	50947.7	32308	18988.4	14273.1	19640.6	25960.6	M1BD41	Solanum tuberosum	Multicopper oxidase
31380.5	34022.2	36671.9	36210.3	22186.8	21020	28026.3	31333.3	33122.9	27395	29862.2	28076.9	19337.3	27992.5	23995.9	25987.3	M1BXA1	Solanum tuberosum	[Acyl-carrier-protein] S-malonyltransferase
Filtered	439.749	3563	1295.3	56145.6	49646.8	22148	17799.1	2909.68	3916.98	1619.26	7377.53	12245.2	35106.5	19821.9	26012.8	Q5XUG9	Solanum tuberosum	Putative thaumatin-like protein
16159	16504	20291.9	16199.5	12218.8	12940.1	11220.8	16714.3	18855.7	24125.4	25870.4	23464.7	19868.6	33676.2	26903.5	26021.3	M1CVR6	Solanum tuberosum	DUF26 domain-containing protein 1
11125.2	12917.2	7500.08	10252.6	50835.8	34887.1	26305.2	23905	7002.44	9935.74	8003.89	7254.04	31715.9	31945.4	24801.2	26026.3	M1D6N3	Solanum tuberosum	Short chain dehydrogenase
20987.2	17720.5	25020.9	17355.7	19828.7	13158.1	13344.9	13330.4	17395.7	21408	19818	27314.3	23517.7	28602.9	25280.9	26047.2	M1D9C7	Solanum tuberosum	Thylakoid lumenal 15 kDa protein, chloroplast
36312.6	42548	47922.2	32656	39053.8	32081	24797.6	26907.4	62660.2	57385.4	54404.6	30645.5	44559.9	48569.5	47421.3	26102.8	M0ZLM0	Solanum tuberosum	Mitochondrial saccharopine dehydrogenase
Filtered	Filtered	Filtered	652.941	219142	134932	83215.1	60377	13325.9	2253.9	Filtered	Filtered	29559.1	94993.3	70480.3	26145.1	Q9XJ32	Solanum tuberosum	Vetispiradiene synthase 1
28950	33576.5	29075.9	28490.8	26712.6	23114.3	37469.3	30383	29267.9	28138.4	33690.5	29587.7	27352.1	24255.3	23296.2	26153.7	Q3HRZ0	Solanum tuberosum	Cinnamoyl-CoA reductase
23511.4	20734.2	21081.7	22462.1	26256.9	21387.1	23408.8	19079.3	13076.8	22467.5	23370.3	18974.1	31854	31368.8	34217	26187.3	M1A959	Solanum tuberosum	Aldehyde oxidase
48698.3	53279.7	47812.6	48495.9	31622.7	32875.9	50748.8	43321.9	43389.5	29809	44820.6	27843.3	23875	37012.1	39407.8	26201.6	M0ZSD5	Solanum tuberosum	Glutaredoxin-dependent peroxiredoxin
30794.5	25470.3	35211.9	19644.4	15015.1	11891.9	19130.4	21119.6	48753.8	61376.4	55447.4	38084	25870.2	32954.6	25973.9	26202.7	M0ZXS8	Solanum tuberosum	RNA-binding protein
34974.4	31097.4	36993.3	31153.8	42611.6	50437.4	40829.4	41940.1	24699.6	28887.7	31838.8	24550.7	32487.8	28891.9	18727.2	26358.4	M1CZP5	Solanum tuberosum	Peptidyl-prolyl cis-trans isomerase
52113.2	31806.1	48398.6	33508.6	14702	15538.6	20557.7	22711.7	37958.7	26929.5	33357	45447.8	30664.7	33504.3	26901.2	26449.2	M1A1V3	Solanum tuberosum	UDP-glucose 4-epimerase
23466.6	27467.2	30366	17841.6	21733.7	26307.2	23203.3	23671	20771.7	34393.3	34323.4	29288.2	17103.4	20736.5	26624.4	26571.7	M0ZL69	Solanum tuberosum	Urea amidohydrolase
25705.3	21893.6	23868.2	20150.6	18175.3	30460	21595.3	17438.2	25574.9	19174.5	36058.2	31072.8	45045.5	27877.2	33072.2	26683.5	M1BE38	Solanum tuberosum	NSFL1 cofactor p47
38274.8	35544.5	33016	36140	34135.4	34171.7	28334.9	31928.9	35201.4	42077	25151.3	26831.3	22750.9	33602.9	42054.3	26753.3	M0ZIE9	Solanum tuberosum	CAAX farnesyltransferase subunit beta;Protein farnesyltransferase subunit beta
131764	122941	107116	149525	112160	130445	112989	140376	49059.3	35111.2	27253.1	33702	95114.4	52063.9	26191.8	26799.6	M1D5H9	Solanum tuberosum	Oxidoreductase, 2OG-Fe(II) oxygenase family protein
20854.1	22150.3	24175.9	26025.5	21650.7	10565.9	13422.1	9993.41	23298.9	23208.9	18024.8	20316.2	20227	23321.6	36334.1	26829	M1BPW9	Solanum tuberosum	Peroxidase
13566.1	16720.1	25587.3	17113	13022.9	10600.9	11710.3	16498.3	23711.8	36823.6	33043.9	25927.4	16209.5	27176.2	23615.3	26836.9	M0ZZZ3	Solanum tuberosum	Serine/threonine-protein kinase PBS1
48789.8	29401.9	31755.5	45844.8	36070.1	34842.4	46937.8	44536.3	31131.9	32723.9	46151.1	39952.2	26825.5	28859.7	25303.2	26850.7	M0ZMN8	Solanum tuberosum	Plant ubiquilin
25401.9	41446.2	39134	35035.5	61670.9	72588.5	44785.4	55667.5	26015.8	33415.5	32240.4	29075.3	33690.3	33356.4	36016.9	26955	M1CSA6	Solanum tuberosum	Mevalonate kinase
19543.6	21072.2	20236	20924.3	20388.5	20989	20356.4	20047.2	17588.1	21300.8	25347.8	21967	8103.42	25899.6	22483.7	27026.1	M1BXB7	Solanum tuberosum	Methionine aminopeptidase 2
65101.6	58418	50859	65977.7	69358.4	48935.8	58219.8	52155.9	64079.6	81160.5	73679.2	49109.4	37992.3	54342.7	33547.4	27060	M1AHZ4	Solanum tuberosum	NEDD8-activating enzyme E1 catalytic subunit
11552	9711.13	14501.4	12669.7	8842.5	18580.5	9238.85	10754.2	19859.5	32716.8	28611.7	22594.9	17666.3	8240.01	22140.2	27147.9	M1B8F1	Solanum tuberosum	BRO1 domain-containing protein
22659.7	27959.4	31866.6	42442.6	10764.4	17293.5	24284.8	25878.3	24194.2	48742.7	51266.9	17554.7	20438.8	32980.8	25657.6	27223.5	M1ALT0	Solanum tuberosum	Catalase
15002.3	12418.2	11123.4	7921.2	22600.6	41722.5	28225	26511	16113.3	14251.4	13549.1	16231.3	21632.8	26414.8	25885.6	27237.6	M1A383	Solanum tuberosum	Calreticulin
27274.8	21793.7	17685.6	26234.5	20199.5	12903	11184	13115.2	16022.2	18599.5	18377.8	18553	18593.7	28102.9	18819.9	27256.1	M1CQ32	Solanum tuberosum	Syntaxin
34171	29332.7	46173.6	26882.9	48641.7	35769.4	48261.6	39913.4	5485.41	5505.35	4847.32	31264.2	5968.08	40311	16051	27265.6	M1BSV4	Solanum tuberosum	Acetyl-CoA synthetase
15308.2	8156.93	20493.8	14346.3	4337.86	13402	6268.3	9186.42	20724.4	21689.9	23198.6	16381.1	33760	29277.9	27606.5	27288	M1CD38	Solanum tuberosum	Polygalacturonase
21792.5	22457.1	31244.8	21295.8	13978.8	13973.7	16638.9	18681.9	37690.5	53788.8	47302.2	29299.3	23728.8	29866.9	25108.2	27288.1	M1BLX9	Solanum tuberosum	RuvB-like helicase
17837.6	8616.49	8312.68	37088.4	26990.1	2035.8	27475.7	39347.3	18757.3	26846.4	24560.5	15812.3	Filtered	Filtered	53055.3	27297.5	M1BAW7	Solanum tuberosum	Stromal antigen
13127.3	15511.6	19718.5	14558.8	10564.3	21311.1	15190.3	14769.3	27515	28098.3	29414.9	25882.6	26524.3	34459.7	27276.5	27322	M1D3W1	Solanum tuberosum	Polygalacturonase
13063.2	17481.2	22117.4	22627.6	16166.1	14393	13906.6	19108.5	18704.8	21016.3	25769.6	13655.6	17701.3	28206.2	23859.5	27324.1	M1C8P1	Solanum tuberosum	Neighbor of COX4
16806.7	18744	25131.8	13319	10907.3	13360.7	15665.8	16800.6	30933	38508	35065.4	20694.7	20132	30191.7	20567.7	27552.4	M1AEB0	Solanum tuberosum	RuvB-like helicase
35444.9	34841.6	38769.6	36001	33577.8	31058.7	27500.5	32305.9	34927	37700.9	41156.1	28692.1	17898.2	24145.8	19228.7	27554.1	M1ATE5	Solanum tuberosum	Hsp90 co-chaperone AHA1
56415.1	46387.3	52949.2	66207.8	48097.7	36518.5	44134.9	42343.5	17912.2	26247.1	26025.6	25320.9	17427.8	26448.8	25695	27621.5	M1BBL0	Solanum tuberosum	Anthocyanidine rhamnosyl-transferase
52931	81028.6	67736.2	57228.4	125276	117310	93256.8	103304	86097.9	58616.9	49503.4	29822.7	36200.9	38982.3	38821.1	27697.1	M0ZQ33	Solanum tuberosum	Glutathione S-transferase
271890	235286	199080	245020	173571	164517	171060	196364	21691.1	32669.5	35880.5	23311.4	32548	32447.9	28731.9	27700.1	M1CII0	Solanum tuberosum	V-ATPase 69 kDa subunit
18967.9	21385.9	23137.8	22707.2	20502.6	19706.9	16649.2	18743.3	32587.2	37686.2	32997.2	26313.7	26481.5	23926.4	24059.6	27736.7	M1C3X2	Solanum tuberosum	ATP-dependent transporter
18976.4	14509.7	30939.8	19128.5	26811.1	9838.47	17619.1	33581.7	21924.9	27172.1	23500.7	31334.9	31014.2	31099	33370.8	27766.2	M1BC03	Solanum tuberosum	FSH1 domain-containing protein
28414	27711.3	37837.5	24762.3	17890.6	19774.9	22586.1	24860.2	34711.7	46235.1	47843.3	25852.6	21260.2	30941.3	20836.9	27835.5	M1C159	Solanum tuberosum	Calcium-dependent protein kinase CDPK1
5904.54	5532.98	15114.8	11551.3	14211.9	15150.9	12310.1	15910	10097.9	14894.4	11694.8	13373.6	23024.3	29556.2	23963.8	27870	M1BTR0	Solanum tuberosum	PMR5N domain-containing protein
39914.7	30926.1	38817.4	37827.9	23698.3	22791.2	25445.7	27185.2	53913	38290.8	41159.4	31684.9	34604.8	32574.6	26428.4	27901.8	M1C189	Solanum tuberosum	Proliferating-cell nucleolar antigen p120
18359.4	15600.5	24984.8	11603.1	12958.4	7756.04	9183.53	8472.39	21479.3	38417	32370.9	24641.7	21617.2	31692.9	20812	27977.9	M0ZVV7	Solanum tuberosum	Phospholipase D
25474	23176.2	32628.4	32832.4	31873.5	34133.6	28741.1	29247.2	30708	25494.6	36636.3	37504.4	37872.8	35654	40434.9	28003.3	M1AY53	Solanum tuberosum	ATP binding protein
45989.5	51772.9	35844.6	58312.5	50130.8	62595.2	37172.7	50390.9	18617.5	21810.4	21436.6	17016.4	26115	25705	27411.6	28024.1	M1A226	Solanum tuberosum	Receptor-like serine/threonine-protein kinase
22282	19836.4	28308.9	22727.7	28076.5	21755.9	22403.6	21008.9	30483.4	31859.2	29155.4	38832.3	26348.5	28722.8	26670	28119.8	M1DCR5	Solanum tuberosum	Tetratricopeptide repeat-containing protein
18935.8	37339.6	56805.6	34478.4	42305.8	15012.3	25635.2	33894.4	21481.3	Filtered	24947	29609.3	21806.4	31323.4	23840.1	28130.6	M1B9D1	Solanum tuberosum	NADH dehydrogenase
25896.5	20006.4	17118.3	31374.1	94661.8	37431.7	45252.2	42191	2898.61	3982.12	3783.87	6364.58	12132.5	18170.9	22151.8	28226.1	M1A0Y3	Solanum tuberosum	L-lactate dehydrogenase
12296.9	18936.4	24960.3	15727.8	22720.3	24366.6	21305.3	21966.8	15777.2	18924.4	19696.1	14795.2	16930	34284.7	27739.3	28255.8	M0ZPD4	Solanum tuberosum	5'-nucleotidase
40322.5	47150.2	46915.1	46868.9	83842	65558.7	68373.7	57889.8	26975.1	29364.1	33773.2	22663.6	30665.1	41356.8	30488.4	28331.6	M1BQ10	Solanum tuberosum	Pentose-5-phosphate 3-epimerase;Pentose-5-phosphate 3-epimerase;Ribulose-phosphate 3-epimerase, chloroplastic (Fragment)
16078.8	20204	18940	15788	21736.4	33906.9	20492.2	18313.6	44899.2	53158.1	44034.2	30791	40186.6	37366.4	33866.3	28598.1	M1D536	Solanum tuberosum	Cytokinin riboside 5'-monophosphate phosphoribohydrolase
39863.3	26499.5	34502.8	37773.3	33745.4	19665.9	26101.1	18103.6	27855.4	20128.8	18226	18057.6	19549.2	25758.4	21414.2	28645.6	Q94IK2	Solanum tuberosum	STOREKEEPER protein
42113.2	48073	38537.6	48359.5	54908.9	67735.6	53141.7	49045.2	15997	23316.8	25335.8	20950.2	34805	41109.7	28704.7	28698.1	M1AYT0	Solanum tuberosum	Glutathione transferase
25356.9	25516.9	29968.8	33269.1	21617.8	15675.3	16093.2	19804	29746.2	40559.4	31635.7	29811.8	20557	19905.4	18425.1	28715.4	M1CSB2	Solanum tuberosum	Rac-GTP binding protein
52093.9	41185.8	35338.5	50143.6	28891	24192.2	19670.8	31245.9	40766.7	44905.9	29971.5	36228.6	28331.2	15496.5	28552.2	28879.7	M1BWM3	Solanum tuberosum	Subtilase family protein
29748.3	24618.7	30447.8	34556.7	23090.3	31958.6	29711.2	24033	55466.8	21723.8	32562.1	14190.2	35768.3	49931.5	25248.5	28885.4	M1C4X5	Solanum tuberosum	ATP binding protein
15323.4	27937.2	27746.2	21519.2	31238.1	37618.6	26025.3	27794.7	37418.2	41877.6	34402	27150.3	23427.1	30198.3	27692	28929.9	M1B5S3	Solanum tuberosum	Cysteinyl-tRNA synthetase
96359.6	101528	97783.7	111047	46963.4	26887.4	36715.5	62338	57391.2	80486.3	66126.6	64971.6	25555.1	21850.5	46950.3	28936.1	M1ACL6	Solanum tuberosum	Salicylic acid-binding protein 2
20639.7	22924.2	20956.9	18854.2	25877.2	32062.1	14676.1	28391.8	35900.6	47213.6	41417.6	18682.8	23833.6	31293	40167.5	28969.7	M1B891	Solanum tuberosum	AMP-activated protein kinase, gamma regulatory subunit
25650.3	33473.1	23662.3	28319.5	38980	48010.6	40974.5	51074.7	45720.7	41007.3	35019.6	30629.7	29078.9	21112.4	25392.7	29009.5	M1BSD8	Solanum tuberosum	Non-specific serine/threonine protein kinase
13892.5	14034.4	11719.7	13993.7	11654.5	13483.3	17266.8	12555	15584.5	12935.2	18595.3	14482	9319.91	6957.35	12675.3	29022.5	M0ZU14	Solanum tuberosum	Glutamyl-tRNA(Gln) amidotransferase subunit A
33481.5	34836.2	43016.4	38232.8	48071.4	43286	40990.8	35189.8	18436.5	26353	19345.8	19608.8	28431	38441.9	24778.7	29083.9	M1BFV1	Solanum tuberosum	Electron transfer flavoprotein subunit beta
17249.4	16086.4	18224.3	13356.3	65774.1	46757.3	54768.9	29445.8	22249.6	Filtered	4251.66	18613.3	12978.6	33766.2	31677.5	29115.2	M1C3S5	Solanum tuberosum	Pyruvate decarboxylase
10017.4	10483.5	15302.3	13086.1	45618.2	51757.3	30169.5	28299.5	40707.1	13479.6	26693.5	35688.8	32218.8	45288.5	45420.3	29170.5	M1C4J4	Solanum tuberosum	Glycosyltransferase
50702.8	63168.4	62431.6	60306.2	46364.1	62541.9	50243.4	62931.4	38509.4	35653.2	35662.7	35807.6	24380.1	27777.6	31802.6	29176.4	M1AFM6	Solanum tuberosum	Mutt domain protein
16374.1	15265.3	15178.8	11810	12346.4	10495.8	11016.1	7756.39	25918.6	37802.9	26736.2	25255	34426.2	21747.9	26919.7	29201.4	M1AKA9	Solanum tuberosum	Periplasmic beta-glucosidase
18487.2	22345.7	18668.5	18822.5	23368.5	32125.9	42774.9	30414.2	29905.1	32511.1	31225.1	16209.6	40267	32420.5	26613.6	29255.5	M0ZL28	Solanum tuberosum	Peroxisomal enoyl-CoA hydratase/isomerase family protein
14450.3	9801.84	24140.7	13536.1	6043.66	8152.08	12276.2	10716.5	21874.4	31659.9	32396.3	31548.7	12650	11991.5	12740.9	29276	M0ZWA2	Solanum tuberosum	Oxidoreductase
7490.71	11284.7	14980.2	11467.7	6900.16	6905.19	4593.56	6566.93	24657.9	29478.7	31448.3	23221.7	27776.2	34741	26307.6	29451.2	M1AXB5	Solanum tuberosum	Sodium/calcium exchanger family protein
14733.4	15215	12010.5	16094	10593.8	11893	9051	12155.3	38445.3	53119.4	49238.7	35309.7	12180.5	33956.3	19927.5	29482	M1AC16	Solanum tuberosum	Senescence-associated protein
55353.7	56342.3	46866	49646.3	60265.1	55488.5	39337.4	51758.6	52754.1	71618.4	51731.6	45342.3	27604.6	43324.1	35563.3	29505.1	M1AYM5	Solanum tuberosum	Ef-hand calcium binding protein
26622.7	24742	32327.2	25589.9	15719.9	25732.2	25086.1	25237.3	27359	20507.2	22978.1	32395.1	37088.8	30216.3	28873.2	29525.5	M0ZL17	Solanum tuberosum	Nucleolin
22022.5	37114.8	49985.8	32167.5	41962.2	37050.7	37183.9	47276.2	41692.7	26288.4	23855.1	24094.7	8718.76	31241.1	27308.2	29554	M1CLE8	Solanum tuberosum	Folylpolyglutamate synthase
31683.7	35276.2	38805.8	39196.6	42096.1	38294.1	41624.8	36435.6	28846.6	41840.1	42812.4	29664.9	40758.5	39761.1	36563.2	29557.3	M1BM64	Solanum tuberosum	Ribitol kinase
26006.5	34566.8	52422.3	38617.1	22326	21211.6	30529.9	25542.6	30967.3	32884.6	34804.3	35640.3	39991.2	22710.8	36172.1	29620.9	M1AKX9	Solanum tuberosum	Pom14 protein
44997.7	34250.8	33551.7	61305	65318.5	18561.5	27285.4	34760.6	14582	20049.3	32748.4	35239.7	28888.8	31856	17004.5	29621.1	M0ZYN6	Solanum tuberosum	3-hydroxy-3-methylglutaryl coenzyme A synthase
23953.2	32103.9	23605.4	28176	29887.2	22034.7	21157.1	28322.7	47550.7	45143.6	40345.2	39529.5	27049.8	54412.3	33208.5	29660.1	M1D6Y6	Solanum tuberosum	Root border cell-specific protein
33076	30520	30558.3	27052.2	29570	31390.2	20909.7	23207.3	31892.5	29802.5	41614.8	29751.3	37645.6	40985	42595.3	29675.8	M1C6Z9	Solanum tuberosum	Ankyrin-repeat protein HBP1
55035.4	48764.1	66324.9	45077	55565.8	38554.2	53316.9	36682.9	25055.3	37675.3	33531.9	28335.5	29304.2	34516.4	33511.8	29684.9	M1CC20	Solanum tuberosum	Formamidase
28553.5	25351.5	35749.1	29014.6	28033.7	28592.5	24537.9	26310.4	34823.2	28604.1	41220.8	36355.3	32439.9	41696.7	33608	29689.3	M1BWW8	Solanum tuberosum	DAG protein
26812.3	33106.4	29827.2	33761.4	26402.3	24281.3	30600.6	27338.4	46147.7	47186.3	58213.4	31080.4	49721.6	34970.1	29103.8	29692.1	M1BQM8	Solanum tuberosum	Cell division cycle protein 48 homolog
26314.6	22572.9	22697.1	18326.1	17841.4	16373.6	12207.8	17391.9	27645.6	39482.1	36784.8	30740.3	43712.8	43136.3	35882.4	29721.5	M1DQG6	Solanum tuberosum	Basic 7S globulin 2 small subunit
8338.72	11307.5	11366.8	8094.52	5871.19	Filtered	8449.89	8867.11	20036.5	28442.8	18204.7	14782.2	20626.6	12251.8	13834.1	29809.7	M1BKM9	Solanum tuberosum	CASP-like protein
23644.8	24755.3	25052.1	20084.7	23185.5	25490	21096.3	26491.9	31285.7	32806.8	29814.4	27211.3	27271.3	26916.5	25606.7	29816.3	M1BT38	Solanum tuberosum	Ubiquitin carboxyl-terminal hydrolase
19557.3	15608.4	19900.5	18801.6	21038	23033.9	17228.7	20036.4	26961.9	49619.8	36108.8	28430.6	28511.5	37058.3	30673.8	29842.1	M1CX89	Solanum tuberosum	EF hand family protein
22544.3	24445.5	24907.1	18103.3	17869.9	21429.7	25930.9	26189.4	23218.8	23106.8	27637	25893.8	24794.9	26888.3	24421.9	29844.4	M1B0N8	Solanum tuberosum	Carbon-sulfur lyase
42517.6	41709.8	45359.7	38715.2	64873.8	61563	44247.5	47651.5	21025.6	12853.8	20760.3	17550.9	23886	31470.1	21665.6	29902.1	M1AKD0	Solanum tuberosum	Glutamine cyclotransferase
52169	53114.5	56496.7	56070.9	45784.3	43105	47287.1	43947.2	35123.6	40997.9	40103.1	42169.6	37167.5	34675.2	36827.5	29973.3	M1C2P2	Solanum tuberosum	4-(cytidine-5'-diphospho)-2-C-methyl-D-erythritol kinase
43640.7	39162.2	47628.8	50246	33061	35044.8	49030.9	40733.1	34415.2	26037.2	29149.5	26192.4	43128.3	24969.3	20801.4	30026.7	M1CFF7	Solanum tuberosum	Peptidylprolyl isomerase
54401.8	50701.2	42014.2	48701.2	48113.4	38199.2	27595.3	40845.7	48484	49684.3	43741.6	53359.1	14267.2	36450.9	23018	30083	M1ACQ2	Solanum tuberosum	Serine-threonine protein kinase, plant-type
61653.8	52940.3	75401.2	44749.9	43803.3	47655.3	23344.8	34606.6	19680.3	52076	27691.1	51331	44959.7	30905.1	41052.2	30132.3	M1CXV4	Solanum tuberosum	Uncharacterized protein
114802	79191.1	90400.7	168544	105342	65345.9	57415.6	46148.8	142740	188641	95915.1	102933	109473	108446	98159	30148.1	Q2XPV8	Solanum tuberosum	40S ribosomal protein S3a
34983	46060.3	28763.9	46993.6	39845.7	53407.7	47289.8	47270.2	43339.8	29754.3	33548.6	31421.6	1039.81	510.398	81651.1	30157.7	M1CQR3	Solanum tuberosum	Glutamate-ammonia ligase
14947.1	16372	17626.9	16571.9	18227.7	8439.28	13038.5	11045.6	19300.4	27996.8	22643.5	10718.5	20019.9	15945.1	20799.8	30196.8	M1AI22	Solanum tuberosum	Uncharacterized protein
35815.9	29587	36542.3	29505.5	30975	29589.7	21819.9	32369	26698	30982.5	28420.3	34253.4	23548.2	37890.4	28002.5	30263.3	M1BIF3	Solanum tuberosum	Ras GTPase; Sigma-54 factor, interaction region;Ras GTPase; Sigma-54 factor, interaction region
21821.7	20103.2	21760	24150.8	11642.5	14220.6	9338.5	15070.6	17987.6	23898.5	14816	44115.5	18729.1	19000.7	11950.7	30379.5	M1AVG9	Solanum tuberosum	High-affinity nitrate transporter
49543.6	60185.5	58683.2	58434.1	59246	45991.8	47674.4	42594.4	36587.6	50739.9	41549.6	35731.3	41201.9	44676.9	39319.1	30408	M1BMY7	Solanum tuberosum	Red chlorophyll catabolite reductase
36527.1	38159.8	33286.2	38245.1	32211.2	37804	39038.8	39437.8	40682.6	30829.5	36479.2	31286.3	31934.7	35819.2	38247.7	30425.9	M1CUV2	Solanum tuberosum	Protein-serine/threonine phosphatase
77598.3	258098	410902	254303	96892.8	147447	321730	247790	156003	144496	181850	38145.2	75783.7	130144	75081.1	30461.6	M1CMZ5	Solanum tuberosum	Superoxide dismutase
37099.3	22509.7	36353.9	21696.7	17698.1	15874	13658.5	32489.7	33535.7	36435.9	36006.5	29732.5	49152.1	69884.3	33815.8	30602	M1BKZ2	Solanum tuberosum	SWIb domain-containing protein
66422.5	63938	51992.8	60558.5	65501.9	69318.5	45685.4	44116.8	46046.3	47342.5	47597.9	33230.6	45542.2	49030.6	60654.4	30621.3	M1A0U6	Solanum tuberosum	Allyl alcohol dehydrogenase
54513.3	61131.9	53576	46206.3	39809.5	48947.3	42877.8	45179.2	62872.5	57057.3	47563.6	41553.4	33793.8	35352.6	33661.6	30640.4	M1CW30	Solanum tuberosum	Tryptophanyl-tRNA synthetase
15008.5	13611	10420.7	7042.79	5735.82	15743.3	11652.8	8784.03	20251.6	23642.6	33631.1	20363	12616.4	17512.7	19491	30674.7	Q9ST62	Solanum tuberosum	External alternative NAD(P)H-ubiquinone oxidoreductase B1, mitochondrial
15353.3	22179	10272.2	20661.7	51692.2	82016.6	52377.9	53419.7	10133.1	10334	8815.56	6751.48	17972.1	37777.4	23614.8	30680.8	M1CVV3	Solanum tuberosum	Acid phosphatase
19817.4	18033.9	28771.2	21150.2	17963.1	18342.4	14280.2	23186.1	18132	21628.9	30252.8	24286.8	21180.1	30812.8	20587.3	30701.2	M1D4M7	Solanum tuberosum	Lipoxygenase
33066	37876	36728.7	41924.7	36180.7	32857.8	30522.9	38241.8	36395.1	40630.1	31242.2	42374.8	12944.4	32623.3	30006.5	30849.4	M1BWD2	Solanum tuberosum	Coatomer subunit epsilon
44833.8	45753	46637.2	39620.7	47547.3	45250.9	32538.5	39855.4	41698.7	43315.2	38361.6	32041.6	28536.8	35655.1	32015.5	30855.6	M1C415	Solanum tuberosum	UDP-n-acteylglucosamine pyrophosphorylase
24681.7	13422.8	18016.1	16057.1	8526.46	12154.7	10708.6	15156.1	32474.4	20569.9	24893.2	24756.9	25944.1	20994.3	24136.1	30865.2	M0ZH35	Solanum tuberosum	Aspartic proteinase nepenthesin-1
55677.1	47424.6	64123.6	52484.3	63471.5	51848.2	45794.3	48789.5	37924.3	40326.7	42929.2	32612.6	36351.5	38045.8	31129.3	30888.7	M1A4U8	Solanum tuberosum	Tetratricoredoxin
Filtered	Filtered	8630.01	9443.32	6956.95	Filtered	Filtered	7723.64	25093.5	28015.4	28990.5	14877.1	29568.2	55153	28843.4	30914.8	M1CK67	Solanum tuberosum	Protein DEK
17547	19176.2	22247	21469	12744.1	14138.2	13336.3	15831.4	34662.7	49559.3	38513.4	32853	22827.3	35377.9	29941.3	30954.2	M1CS94	Solanum tuberosum	Branched-chain amino acid aminotransferase
67126.6	64908.5	74148.2	73638.7	84400.8	43353.2	59070.1	63476.4	21072.7	26588.4	28218.4	36061.7	43117.2	33532.8	50653.8	31007.4	M1ACN9	Solanum tuberosum	Starch-granule-bound R1 protein
41901.7	30388.7	33360.3	50051.5	20206.6	22345.3	23455.5	24494.1	48586.7	34489.2	54458	54603.5	41171.3	30350	31017.9	31022.6	M1D7N7	Solanum tuberosum	SGRP-1 protein
23429.1	26821.2	24906.6	23834.5	20399.6	24792.2	19547.7	23032.8	58125.9	51730.1	48683.8	35901.2	41464	45219.9	34693.6	31070.8	M1BU14	Solanum tuberosum	AP47/50p
20619.5	25034	34683.2	28704.7	26269.2	26371	31579.8	28211.9	31127.5	46659.2	47780.1	19929.8	28714.1	36146.5	24035.2	31174.1	M1C931	Solanum tuberosum	Transmembrane emp24 domain-containing protein 10
20246.2	19982.3	34041.9	15570.7	29292.6	22603.2	19931.9	12537.4	21960	16285.6	17447.4	29614.7	21460.4	25270.2	26178.6	31257.8	M0ZMR2	Solanum tuberosum	Anti-PCD protein
29656.6	31791.2	32237	29980.5	30542.7	39029	28698.3	35170.6	41204.2	33460.1	41874.7	26857.3	25464.3	61954	37967.3	31302	M1C1H0	Solanum tuberosum	Usp domain-containing protein
31483.6	37089	40589.1	31105.2	41153.4	28640.4	27344.4	28547.1	28428.5	29440.9	35901.1	19898.8	24170.2	24548.4	20939.1	31310.2	M0ZHY6	Solanum tuberosum	Carboxypeptidase
5519.61	5351.25	5535.2	8197	7007.71	4402.06	8462.59	6736.51	4360.07	14608.2	19737.2	3631.17	8230.85	22852.3	23248.7	31313.9	M0ZMK4	Solanum tuberosum	Beta-amylase
18927.6	16981.6	24661.1	12546.1	25155.7	22641.2	24976.5	16110.7	23346.5	21982.1	16180.5	21129.1	23637.8	26485.2	37187.3	31331.1	M1ADS0	Solanum tuberosum	Alpha-amylase
41595.7	41668.9	28366	41990.3	53126.5	34595.7	45194.3	45496.7	26448.5	37115.1	34681.5	39313.2	26089.4	4136.04	21907.1	31400.8	M1BTC4	Solanum tuberosum	DNA binding protein
5447.09	6590.86	5925.1	17382.9	4655.2	38312.2	62776.7	2220.35	27688.2	27635	30776.1	34059.8	31539.3	21718.3	25727.4	31588	M0ZLD4	Solanum tuberosum	Protein P21
29536	57140.7	40186	33984.2	59576	76749.9	62176	69215.4	25623.3	26993.1	28493.1	27613.3	7629.99	56207.7	34293.3	31590.6	M1B8J3	Solanum tuberosum	Glycosyltransferase
33900.1	39295.4	40896.9	35221.7	61919.4	53608.4	34995	40560.6	57789.4	55030.4	43844	38984.6	23092.9	42087.2	48555.3	31608.6	M1BAX6	Solanum tuberosum	30S ribosomal protein S15, chloroplastic
2120.6	21448.9	22778	15547.4	9751.43	25724.9	26425.3	23685.2	28763.1	19709.2	24715	36816.3	29483.5	30125.2	30522.4	31718.9	M1CB14	Solanum tuberosum	Xyloglucan endotransglucosylase/hydrolase
40869.3	31195.1	37627.9	36342.8	31332.8	33808.9	19391.9	26533.1	47293.7	51758.7	47057	39881.9	41108.6	34248.5	48256.8	31722.2	M1B8R8	Solanum tuberosum	Uncharacterized protein
19661	10445.1	33576.2	23163.6	149119	157067	77419.4	97483.7	20638.1	Filtered	59003	5345.7	62595.7	90971	82021.6	31740.5	P31425	Solanum tuberosum	Phenylalanine ammonia-lyase 1
44895.9	60294.5	41270.3	61311.3	65174.1	72263.6	69694.1	72641.2	45702.2	47365.4	43008.6	37464.4	30099.1	41857.4	43583.5	31777.1	M1AP61	Solanum tuberosum	Probable tRNA N6-adenosine threonylcarbamoyltransferase
24371.9	25073.8	26926.4	26412.3	21558	17330.1	21085.8	19938.5	41197.4	52256.7	41599.6	39331	29078.3	26243.9	23066.1	31803.2	M1CWB7	Solanum tuberosum	Ubiquinone biosynthesis monooxygenase COQ6, mitochondrial
27868.6	28204.6	29656.7	27119	19761.6	27247.9	24223.6	22052.4	25654.1	33194.6	33572.5	25250.6	25270.1	35761.4	21245.8	31985.2	M0ZMF9	Solanum tuberosum	NAD-dependent isocitrate dehydrogenase
13242.7	14566.6	17171.5	16543.4	16448.3	11470.5	5053.89	9858.63	53746.6	55990.6	50285.5	22774.9	35362.9	34734.4	23926.4	32077.4	M0ZIY3	Solanum tuberosum	CAPIP2
20903.7	18247.3	19975.1	17403.6	13872.5	17485.4	14148.7	13099	28989.4	30351.9	32750.9	25538.4	32160.6	28680.4	28075.4	32078.1	M1D1C2	Solanum tuberosum	Phi-1 protein
28518.7	Filtered	42299.2	27547.1	18369.1	11427	55533.4	11292.1	36665.3	32409.6	37347.6	24143.9	33182.9	55725.1	29848.9	32083.5	M1A2V8	Solanum tuberosum	Sec10
35747.5	46701	34678.9	41609.9	59762.5	54144.5	44541.9	49504.6	41765.6	44470.3	43036.9	34672.7	30555.3	41747.2	37339.6	32163.3	M1BJW9	Solanum tuberosum	Glutamyl-tRNA synthetase
34431.9	31357.9	34698.9	35746.8	17528.9	13338.9	20141.2	29559.1	38530.9	49049.6	50127.2	35085.1	24603.7	21616.8	27331.1	32168.4	M1BBF7	Solanum tuberosum	Vernalization independence 3
38656.1	47706.5	45248.5	34893.7	155681	138930	90096.2	86124.8	38933.4	38286.8	31235.1	33171.6	32169.1	59624.7	40213.8	32230.6	M1CFS3	Solanum tuberosum	Glycosyltransferase
21682.5	20365.3	29038.1	13478.3	2764.36	11544.1	12442.3	10688.8	29744	77810.1	51776.3	36792.5	34054.2	24034.7	26142.3	32236.6	M1D2C2	Solanum tuberosum	Sucrose synthase
19171.4	25673.5	23140.8	30965.8	36011.1	33765.3	31201.5	30014.2	33940.9	46255.5	49672.3	22271.7	35505	52968.2	39476	32254.1	M1BPD9	Solanum tuberosum	Biotin-containing subunit of methylcrotonyl-CoA carboxylase
18792.2	17828.6	19742.7	19059.2	20291.7	17175.9	14474.5	16816.2	29578.2	23672.4	27080.4	29269	32882	36164.8	31882.6	32396.2	M1CMR4	Solanum tuberosum	SAP domain containing protein
24978.8	21545.4	37066.4	29066.3	24649.6	34088.7	24743.7	26513	25697.7	32679	30817.2	30235	19319.5	35236	32942.3	32485.8	M1CHJ9	Solanum tuberosum	ER membrane protein complex subunit 4
169762	125439	129329	170925	101137	60496.9	87444.4	79543.4	38808.9	42443	57032.4	51142	40129.9	44925.3	37103.6	32711.7	M1BAR5	Solanum tuberosum	Molybdopterin cofactor sulfurase
12867.4	11851	14170.7	11066.3	10742.8	9742.71	7144.38	8961.37	30113.2	18855.8	15665	29289.1	23864.6	28935.9	24466.7	32738	M1DTA0	Solanum tuberosum	Pectinesterase
33274	26373.1	35221.5	26577.6	35424	28670.4	25500.3	25429.9	25386.3	24609.4	30642.9	33570.1	39213.5	37950.6	33175.7	32968.2	M1B4X6	Solanum tuberosum	Steroid binding protein
18406.3	19500.9	20381	17950.3	22056.9	14965.2	16227.5	13165.3	27066.2	32560.7	30029.4	26432.3	34278	42497.1	36031.1	32999.5	M0ZLS3	Solanum tuberosum	Protein disulfide oxidoreductase
37066.9	48382.6	32372.2	50184	40187.1	34492.2	32325	39463.9	41453.6	40130.2	32852.5	35041.4	24852.8	42713.3	26658.5	33018.7	M1AWF1	Solanum tuberosum	Alcohol dehydrogenase
36812.4	37560.7	40337.9	41164.2	21626.2	21223.8	20605.8	24206.2	34279	40242	43754.4	38543.6	17438.6	14660.1	24445	33019.7	M1A1N1	Solanum tuberosum	Xylanase Xyn2
238471	186917	66546.3	202669	433764	430250	81993.8	329375	41284.1	827.832	Filtered	81791.7	20292.8	28403.9	13750.2	33033.3	M1AMY6	Solanum tuberosum	Stigma expressed protein
23374.2	20288.9	34719.1	13277.7	29948.8	36628.9	30989.9	21598.4	11496	29881.9	16378.2	21693.3	28497.6	32033.8	22835.5	33046.6	M1A3E8	Solanum tuberosum	Dirigent protein
36346.3	42410.9	39994.8	33935.8	30808.6	41940.2	43831.2	41141.9	48986.8	39826.3	50123.3	42657.8	37999.7	47790.1	40737.3	33047.9	M1CW40	Solanum tuberosum	Threonyl-tRNA synthetase
35894.5	49819.7	44783.1	47382.1	42583.7	39421	36120.6	41369.4	68349.2	40857.6	53088.4	34808.6	37461.8	50788.5	37123.7	33066.1	M1AQQ0	Solanum tuberosum	Lupus la ribonucleoprotein
44742.8	44346.8	46926	29175.8	36749.6	43643.6	40976	45718.7	37383.7	34773	34499.7	35847.4	32884.1	31000.9	33798.1	33066.8	M0ZXB6	Solanum tuberosum	ATP-dependent clp protease
65977.1	57365.2	73029	74363.3	105971	53410.4	87216.6	66625	30210.8	27900.3	26313.9	18765.5	20411.6	83621.4	47278.2	33100.6	M1CTX8	Solanum tuberosum	T2-type RNase
28086.7	26957.9	28787.2	31624.9	38515.9	34265.5	32433.8	26202	39375.1	33701	36333.7	40518.3	43270.9	41461.5	41623.7	33118.7	M1AM30	Solanum tuberosum	Pseudouridylate synthase
29532.9	26495.3	33241.8	34826.6	19887.9	21575.2	27022.7	30835.1	26732.4	28213.5	26326.1	33135.7	37485.2	35687.7	29891.9	33160.9	Q2VEB7	Solanum tuberosum	50S ribosomal protein L2, chloroplastic
25602.4	30317.5	40711.7	22459.5	38372.4	44041.4	38944.3	33608.2	60116.6	42436.8	56832.1	53526.5	44371.1	41815.8	46347.5	33260.3	M1A326	Solanum tuberosum	Uncharacterized protein
26521.9	31462.9	33144.9	26563.3	22126.7	20063.8	20044.4	24800.4	25983.8	41314.9	37258.9	43578.2	22190.8	19862.6	27793.3	33303.7	M1CGX3	Solanum tuberosum	Vesicle-associated membrane protein
21795	25489.4	28864.4	24408.3	17829.9	17137.6	27770.8	20850.8	18852.4	33924.4	37272.6	14088.8	15954.1	42323.4	23759.9	33316.1	M1B4K0	Solanum tuberosum	ATP-dependent Clp protease ATP-binding subunit clpA homolog CD4A, chloroplastic
36951.7	29108.7	31306.9	29592.4	23724.9	22710.3	21652.3	26202.2	37419.6	58106.7	49424.8	47675.7	28691.5	26171.8	26733	33379.1	M1CSN9	Solanum tuberosum	AT-hook motif nuclear-localized protein
29727.1	36996.8	34866.9	25329.3	22877.3	38096	44437.4	29388.1	53790.7	37075.4	53467.6	31191.6	45335.6	40708.8	28848.4	33570	M1DCI3	Solanum tuberosum	Serine protease
16840.9	23095.8	19998.5	18822.7	22489.3	23606.7	18395.4	21171.8	20035.4	17560.1	22361.3	19776.6	16345.4	14638.6	20054.2	33583.5	M1AMG4	Solanum tuberosum	Tetratricopeptide repeat-containing protein
Filtered	Filtered	Filtered	1376.12	47772.3	39937.5	67029.2	51685.2	1764.2	5265.71	Filtered	6159.15	5737.57	28922.1	23326.3	33643.7	M0ZNK8	Solanum tuberosum	Glutathione S-transferase T3
17108	16815.7	26664.2	16624.7	13604.7	15721	28783.4	11577.8	25400.1	26523.9	24018.3	19448.9	14031	27168.3	23724.1	33674.6	M0ZSE2	Solanum tuberosum	AT-hook motif nuclear-localized protein
26949.2	32322.2	22100.8	22781.9	35235.9	19583.5	25000.2	15006.5	41981.9	44213.2	40591.9	33039.8	32183	33232.2	50080.5	33702.7	M1D4Z1	Solanum tuberosum	Inosine-uridine preferring nucleoside hydrolase
32309.1	36563.9	32845.1	28359.4	24271	33572.6	19267.1	27789.6	40214.3	35408.9	43236.6	34242.4	42364.5	54781.8	30976.6	33874.9	M1CSC7	Solanum tuberosum	Alpha-L-fucosidase 2
45605.4	52874.8	48424.6	41379.1	39467	56446.2	58258.9	56679.7	52402.6	50625	52930.1	62846.5	39007.9	38598	44626.1	33933.2	M1AFP3	Solanum tuberosum	Protein arginine n-methyltransferase
29875.6	32545.5	42840.6	44905.9	30120.7	38781.9	38246	40203.3	23500.5	24442.1	28587.3	21746.7	26862.1	53418.4	23329.2	33962.8	M1C1X2	Solanum tuberosum	Deoxyuridine 5'-triphosphate nucleotidohydrolase
23662.3	24857.6	25425.9	19517.8	31351	27862.6	20804.3	22028.1	45031.6	42636.1	42693	32141.1	21311.8	43521.3	34069.9	33999.2	M1CFU8	Solanum tuberosum	Thioredoxin M3, chloroplastic;Thioredoxin M3, chloroplastic
38295.7	44517.9	44960	40135.2	12387.3	27528.1	39525.8	41976.9	57039.4	45433	45022.3	48349	32278.8	41726.1	34095.8	34057.6	M0ZRQ9	Solanum tuberosum	Coatomer subunit zeta
34932.8	33140.6	34046.1	34464.1	24741.5	24170.6	20735.1	26189.8	45431.1	51133.3	45270.6	42742.3	40935.2	32851.4	39731.5	34077.6	M1B973	Solanum tuberosum	Transcription factor APFI
17677.7	17653.9	24929.9	15887.7	16613.2	27035.9	15153.1	13912.7	27938.1	31729.3	27054.1	44849	32613	57277.1	29672	34117.6	M0ZTW3	Solanum tuberosum	Leucoanthocyanidin dioxygenase
36928.6	19237.6	21095.2	30722.7	50331.9	47526.5	43804	43000.7	21942.1	24903.9	24079.2	43761.8	57426.7	57019.8	55855.5	34157.3	M1D105	Solanum tuberosum	NEDD8 ultimate buster
25356.3	27626.8	29294.3	27430.4	21661.2	35689.5	26436	37042.6	31449.6	39385	31709.9	28337	31910.7	38561.8	30635.1	34224.6	M1AJM3	Solanum tuberosum	Clathrin coat assembly
17987.2	23684.2	43390.2	23285.5	13497.7	17941.7	17333.3	17658.3	47696.7	44429.7	50510.8	28639.7	16711.8	31131.2	22610.1	34331.8	M1BJ21	Solanum tuberosum	Poly(RC)-binding protein
29550.1	29970.2	32596.7	33683.9	124891	148651	78343.8	95506.9	20692.2	14916.4	18650	18017.9	44882.7	59849.3	33547.4	34414.2	M1BY03	Solanum tuberosum	Phenylalanine ammonia-lyase
32339.8	36276.5	38896	36786.5	57913.8	91434.8	46517.8	73026.1	33083.7	Filtered	34194.4	14040.7	25845	73031.7	56383.2	34418.1	M1AT22	Solanum tuberosum	Complex 1 family protein
31772.6	29359.9	29716.8	26495.9	20355.8	28114.1	21410.7	26684.8	37408.9	45812	28489.3	40449.7	26305.4	24466.7	30421.7	34500.8	M1BSD0	Solanum tuberosum	Protein transport protein Sec24C
40973.1	42336.4	59476	51475.4	29110.8	22763.4	19914	27392.9	49326.5	56813.4	52735.5	39032.6	30559.2	20345.7	24778.7	34546	P42056	Solanum tuberosum	Mitochondrial outer membrane protein porin of 36 kDa
40222.2	37490.1	42086.7	37557.8	25612.4	23971	27688.1	18737.9	30636.3	39895.6	41086.7	35016.8	34574.4	44163.9	52975.1	34622.5	M1AGR3	Solanum tuberosum	Aspartic proteinase nepenthesin-1
33747.4	42836.4	43408	25526.7	35928.3	39843	29183.8	46388.8	49770.5	56987.8	54920	47581.8	32597.3	40219.9	39035.8	34667.1	M0ZPV1	Solanum tuberosum	LeTIR
14710.8	13822.3	21840.8	6819.87	33528.1	13571.8	24340.2	10993.2	37588.6	27717	34209.4	16270.8	22964.5	63238.3	48221.4	34708.3	M1AP59	Solanum tuberosum	Thioredoxin I
34561.7	34879.5	33200.8	38850.2	18748.6	20585.3	28320.7	31634.9	43858.7	49461.2	56724	40022.4	16058	16470.5	19888.1	34716.8	M1D2R2	Solanum tuberosum	Serine/threonine-protein phosphatase
32868.2	34979.2	22832.9	36502.2	26156.6	25993.1	16163.3	24411.3	33623.4	38556.4	43158.8	31013.6	34537.4	46545.2	40332.7	34724.4	M1BGF3	Solanum tuberosum	Xylem serine proteinase 1
30829.2	40856.8	36686.2	40975.5	39874.2	30763.7	26142.4	39236	36705.8	31372.5	39891	25031.7	26863.8	30698.1	35084.2	34743.7	M1C4X9	Solanum tuberosum	3'(2'),5'-bisphosphate nucleotidase
15071.4	13193.1	23440.7	15930.9	15034	17287.9	23471	19089	17499.4	25694.8	30431.7	27150	23233.8	24134.9	21035.9	34744.5	M0ZM13	Solanum tuberosum	Pro-resilin
20947.2	19548.3	28438.5	17432.7	24674.6	18251.2	17354.2	17251.7	21802.1	26224.8	29817	18377.5	19395.8	35375.3	28300.3	34764	M1A1B4	Solanum tuberosum	Beta-galactosidase
33164.9	30938.1	38722.8	23340.2	31330.3	34425	22915.8	30375.9	155497	46427.2	35938.8	33421.4	34845.3	46087.5	38311.5	34878.4	M1D5H2	Solanum tuberosum	Selenoprotein O
107458	125381	104272	81152.3	110070	52745.3	73826.3	67433.9	28346.7	36478.2	29369.4	32892.9	44638.3	Filtered	43329	34918.3	M1BWK2	Solanum tuberosum	FAD-binding PCMH-type domain-containing protein;Nectarin 5
18793.3	20317.5	18940.4	28036.8	20738	14135.5	13452.7	19649.5	23136.1	20038.6	23102.6	13258.3	12772.8	37450.4	27862.3	34985.4	M1AD90	Solanum tuberosum	Elongation factor Ts, mitochondrial
53622.2	37319.6	58002.6	47478.7	45506.3	22757.3	25292	28771.4	74827.1	78291.9	60901.8	42516.3	33035	24735.7	39424.6	34997.8	M1B1N0	Solanum tuberosum	Heterogeneous nuclear ribonucleoprotein 27C
4309.43	1211.69	4040.05	3967.08	89086	69338	54428.8	34166.2	Filtered	19448	Filtered	16501	31181.1	Filtered	58607.4	35089	M1C7J7	Solanum tuberosum	Cytoplasmic small heat shock protein class I
43602.7	47690.5	34917.7	49404.9	37033	24084.8	24810	34455.3	67518.7	66474.9	58184.2	39856.3	40634.3	33184.1	52376	35099.6	M1DPR0	Solanum tuberosum	Kinase
43619.8	47016.7	50889.2	46862.6	30582.1	26198.2	20156.9	33064.2	41481.9	54306.1	51483.5	43850.6	34439.2	31036.4	32824.7	35162.1	M1BGS9	Solanum tuberosum	4-coumarate--CoA ligase
24161.9	19751.9	34969.8	25633.1	27697	17043	24573.5	23483.2	26217.8	45558.7	33590.3	28612	26719.3	24312.7	23469.9	35170.4	M1CZK6	Solanum tuberosum	Sorting and assembly machinery (Sam50) protein
34831.9	32308.6	34283.2	28935.1	31417.2	23084.8	28759.4	27656.2	39028	44167.9	39294.2	26971.5	31742	55416.3	28916.8	35202.6	M1B2H0	Solanum tuberosum	Ribose-phosphate pyrophosphokinase
15202.9	38728.5	28301.8	17321.7	22198	14757.6	17618.8	9806.01	77058.3	25893.7	49310.7	22596.8	47146.7	46563	34599.3	35234.7	M1AM94	Solanum tuberosum	Glyceraldehyde-3-phosphate dehydrogenase
37946.1	39322.9	40156.3	31655.1	15200.9	17685.1	27393.7	27173.3	59022.9	56339.6	70590.4	37700.7	43937.3	40214.7	25001.7	35480.1	M0ZKB9	Solanum tuberosum	Pentatricopeptide repeat-containing protein
53679.7	42714.7	62946.3	47536.5	26048.3	21304.1	29459.3	32994.9	62475.9	68118.7	74756	41951	36292.2	48317.6	32990.3	35486.3	M1C6M4	Solanum tuberosum	Ribosomal protein S9
79642.8	74285.7	77693.5	63801.7	70070.5	51025.5	52056.4	78539.3	29763.4	30453.8	35870.2	32216.8	20306.7	31146	38680.4	35499.4	M1AFX9	Solanum tuberosum	Acidic ribosomal protein P3
21444.1	19529.5	28747.6	22848.4	19907	15329.3	19517.2	19976.2	37888.6	36343.5	35703.4	34813	26304	48846	28332.2	35516.4	M1AT51	Solanum tuberosum	Cytochrome b-c1 complex subunit 6
13283.1	12573.5	15383	17723	29746.5	12203	13815.2	9124.26	51219.4	49383.9	54850.6	28843.4	20684.2	31708.4	31926.6	35521.2	Q3HVL7	Solanum tuberosum	TSJT1
22714.6	38853	21242.8	40457.3	40243.6	56625.9	60776.7	50664.6	14263	16630.3	43408.9	15221.7	64777.1	49937.4	33039.4	35553.9	M1CRY4	Solanum tuberosum	2-oxoglutarate-dependent dioxygenase
36075.3	52045.2	47445.1	47269.5	55418.8	52110.4	43236.8	56844.4	52820.9	50526.9	57359.4	36572.9	38960	47379.7	42243.7	35555.4	M0ZQZ0	Solanum tuberosum	26S protease regulatory subunit 6B homolog
27579.2	30850.1	28107.8	27536.8	28398.2	34299.3	28547.1	28766.3	33852.7	31509.5	30166.9	33914.5	38225.5	59631.1	33921.7	35577.4	M0ZSR3	Solanum tuberosum	Iron-sulfur assembly protein IscA-like 2, mitochondrial
62444.6	46875.2	49721.9	62116.9	25580.3	17670.3	25702.3	31764.4	40706.6	22863.5	33434.2	49805.1	32956.6	45429.8	32744.1	35603.2	Q8W214	Solanum tuberosum	Single-stranded DNA binding protein
Filtered	Filtered	999.791	751.725	Filtered	Filtered	94028.5	Filtered	35213.4	36611.5	37019.4	28574.4	21865.6	27285.1	34887	35643.3	M1ANB0	Solanum tuberosum	Cell attachment protein in somatic embryogenesis
18715.1	17075.4	25189.6	17219.8	14183	26257.2	22585.2	21976.7	40959.9	49256.8	57176	47305.9	37732.7	37339.3	39292.4	35669.5	M1BWP3	Solanum tuberosum	Argonaute protein group
46581.1	41281.1	43151.4	48595	53062.6	42939	34367.5	42092.9	44359.3	32029.7	32819	37921.8	33077.2	35718.5	34615.4	35680.9	M1CPC7	Solanum tuberosum	RNA binding protein
144523	134146	151040	181197	87105.7	88882.5	78391.8	157609	103438	80378.9	85042.9	72379	44467	63530.2	58904.5	35782.3	M1B5K6	Solanum tuberosum	Aldehyde dehydrogenase (NAD+)
23855.4	26027	34134.2	26935	24004.6	24891.7	29332.2	25509.5	33726.6	34698.8	42446.7	27606	40275.3	46433.5	41491.9	35792.7	M1CCJ2	Solanum tuberosum	Signal peptidase complex subunit 2
11707.3	16114.8	31358	26730.4	11709.3	13248.4	11123.1	13997.5	29244.8	26609.6	39415.9	22206.2	22579.3	37879.4	26671.7	35873.2	M1BQV9	Solanum tuberosum	Beta-catenin 1
35366.1	52706.3	51380	49600.8	32924.4	48241	33935	40642.5	27547.1	39504	26161.4	39036.1	24411	23297.2	27501.3	35926.3	M1BQH9	Solanum tuberosum	Glycosyltransferase
26810.3	23858.8	32953.4	26790.1	45525.2	32228.6	42407.2	30799	35386.3	31929.2	42207	30731.6	33274.9	55955.3	37270.3	36051.6	M1C9A0	Solanum tuberosum	RNA recognition motif (RRM)-containing protein
23391.4	19458.6	25847.7	16909.1	13414.2	18855.3	14384.4	16405.9	28285.1	23748.9	20864.3	40258.8	25295.6	27102.7	29151.1	36095.5	M1D3Q6	Solanum tuberosum	Pectin acetylesterase
9557.8	46374.4	14635.2	68254.7	11670.2	14969.8	14512.4	15891.1	13803.9	27364.3	16988.3	12814.3	18613.8	26585.1	28321.5	36101.5	M1AC49	Solanum tuberosum	Uncharacterized protein
32254.9	36135.5	38091.3	28894.5	25859.4	33779.5	35160.2	39305.9	25569.9	15424.4	19501.4	23645.5	30871.7	38475.6	27755.5	36171.6	M1CPX7	Solanum tuberosum	GrpE protein homolog
92120	70669.1	73417.3	101035	96100.8	53270.6	61932.2	70186.6	46859.9	55811.7	67003	54484.4	34778.5	47886.2	34073.6	36201.4	M1CCV4	Solanum tuberosum	RNA-binding glycine-rich protein
31561.8	42459.8	35337.7	33906.2	36100.4	47117.9	35145.4	43469	48018.5	49928.1	49932	36158.9	40273.7	41535.2	41600.2	36220.4	M1CK90	Solanum tuberosum	3,4-dihydroxy-2-butanone kinase
33592.7	32925.6	39576.9	42813.8	32459.3	37922	35516.2	28129.9	55599.5	31904.9	53118.4	56040.7	70795.5	46596.6	58568.6	36266.1	M1BCA6	Solanum tuberosum	60S ribosomal export protein NMD3
45455.3	34806.6	45301.8	44678.6	29057.1	27121.1	29186.1	30971.4	39886.8	44259.9	45318.2	37156.9	29429.3	28264.1	26664.3	36334.7	M0ZZV1	Solanum tuberosum	Ubiquitin-associated /TS-N domain-containing protein
13157.4	12143.8	24388.9	14605.6	24331.3	29259.5	26683.5	22049.6	35067.7	17871.7	25926.2	22420.5	31515.6	63372.2	37800.3	36564.2	M1CGX0	Solanum tuberosum	Flotillin-like
57655.7	55010.8	40592.8	68039.9	40255.1	15535.2	19384	37080.2	60128.3	60450.7	93709.5	77767.1	46755.8	46601.6	50443.5	36607.4	M1CX63	Solanum tuberosum	Fasciclin-like arabinogalactan protein 10
31898.4	29721.3	39648.8	28628.3	23389.3	24743.6	28356.2	22286	36956.5	34773.8	29175.2	26461.1	37956.1	37654	25564.2	36642	M1BGP8	Solanum tuberosum	Uncharacterized protein
73640.5	77227.6	105590	83204.9	61464.2	69554.1	47013.8	76863	36600.8	45091.5	51587.3	30135.9	27460.9	31255.3	27773.6	36643.2	M0ZRL0	Solanum tuberosum	Delta TIP
17678.3	16289.8	16077.6	17199.8	19530.6	19066.6	15461.3	16068.8	8423.87	16065.8	13917.5	15307.7	22116	16880.5	36324.5	36687.4	M1AZ83	Solanum tuberosum	Glucan endo-1,3-beta-D-glucosidase;Glucan endo-1,3-beta-D-glucosidase;Elicitor inducible beta-1,3-glucanase NtEIG-E76
40783.1	37289.2	43365.9	36028.4	20533.1	99973.3	33937.9	32820.9	35317.9	43832.6	46877.1	31545.6	26229.2	31525.1	29711.1	36776.2	M1CZE9	Solanum tuberosum	Uncharacterized protein
18540.5	20582.1	14139.3	21413.2	11923.8	24532.8	22942.8	18167.1	35940.9	33676.8	29715.9	35127.8	40229.8	37801.2	36900.5	36776.3	M1CF07	Solanum tuberosum	Pyruvate kinase
41574	41948.8	33497.4	43843.6	55802.9	44973.8	32611.5	48203	44011.2	55941.5	42172.3	48016.3	25053.6	30687.2	43059.1	36789.9	M1BAD2	Solanum tuberosum	26S proteasome non-ATPase regulatory subunit 1 homolog
53580.9	61690.9	64550.2	58048.3	59153.6	49293.3	45573.9	39517.7	73994.8	85528.4	81317.3	46468.7	41491.3	61942.9	44508.2	36833.5	M1B051	Solanum tuberosum	Germin-like protein
73101.9	91950.7	64758.4	73393.4	60829.5	98090.1	83057	89351.9	92541.6	75392.9	97284.4	68566.5	46329.1	47561.5	61587.3	36856.7	M1AJ68	Solanum tuberosum	Alkaline/neutral invertase
34162.8	41749.8	37040.6	32349.9	27142.2	28994.9	26444.4	35310	46946.6	43487.8	43377.9	47784.2	31766.4	18946.3	30566.9	36862.6	M1CWL7	Solanum tuberosum	Eukaryotic translation initiation factor 3 subunit D
35315	39919.2	30985.2	42620.2	32836.6	30629.3	26965	31052.4	73390.3	71837.7	50762.9	52738.2	34049.8	42649.6	45504.8	36895.2	M1ADT6	Solanum tuberosum	Gibberellin receptor GID1
50099.7	57229.8	48567.4	55438.3	38807.9	31491.6	27065	42583	72807.4	81499.9	77545.3	54978.1	29845.1	31852.8	39822	36920.5	M1B7C9	Solanum tuberosum	Importin subunit alpha
15558.1	17070.4	21429.4	13951.8	20895.9	19952.9	14780.2	15193.8	18774.5	30807.6	25706.1	26110.4	33388.1	38763.6	31797.7	36948.4	M1CAY2	Solanum tuberosum	Alpha-L-fucosidase 2
27718.1	56136.2	38545.3	67692.7	54308.2	26703.1	37920.6	44542.4	72940.5	64775.4	59957.9	61295.5	36812.2	16636	39754	37062.3	M1B7U8	Solanum tuberosum	Diacylglycerol kinase (ATP)
33223.5	27291.5	32904.9	27640.9	48942	67138.2	27414.2	33584	31804.7	49038.4	45497.2	51665.2	32632.3	62986.8	39124	37074.4	M1CUY6	Solanum tuberosum	Ubiquitin-fold modifier 1
37113.5	36103.9	39540.9	38905.4	34127.2	42066.3	31405.3	40477.6	60493.4	53988.7	65418.4	56768.4	44384.3	49003.6	50207.1	37087.7	M0ZKR0	Solanum tuberosum	DEAD-box ATP-dependent RNA helicase 37
14023.5	6936.23	13665.9	11914.3	30709	16871.2	16193.9	13872.6	16944.4	20001	18649.1	15371.7	40215.3	48247	26939.2	37127.4	M1B452	Solanum tuberosum	Respiratory burst oxidase homolog protein C
26169.8	18291.1	22767.7	29164.6	25866.1	20151	23100.9	19650.7	24659.8	19383.9	22717.2	37563.8	38029.1	42879.6	40859.7	37141.2	M0ZHK1	Solanum tuberosum	U2 snRNP auxiliary factor large subunit;Splicing factor U2af large subunit B;Splicing factor U2af large subunit B;U2 snRNP auxiliary factor large subunit
75475.4	55941.2	62120.6	71514.5	45932.8	16109.8	12684.2	42294.4	50229	64297.6	37707.3	58628.7	21728.7	26262.9	31670	37156.1	M1B0U2	Solanum tuberosum	Mitochondrial pyruvate carrier
39612.4	31151.9	25720.9	27860.6	30391.8	20309.7	18471.6	18528.8	52304.4	43790	47329.9	54442.4	34841.7	24138	31523.7	37164.3	M1DNK1	Solanum tuberosum	Arabinogalactan protein
44182.6	35879	51591.4	38509.4	19363	14217.4	17817	26313.2	65470	62191.4	69019	43171.1	39090.2	32146.1	26121.3	37190.8	M1B5J4	Solanum tuberosum	Ribosomal protein L17
36133.6	28509.4	32637.9	44137.8	76345.6	72841.9	62130.8	56561.3	18661	17574.5	15357.9	16680.6	28878.6	46620.7	32088.2	37207.4	M1APJ5	Solanum tuberosum	Acyl-coenzyme A oxidase
24564.6	16814.6	43237.2	34367.7	23163.7	18802.3	15859.4	17779.9	40458	37689.1	32209	43566.3	13993.9	16194.1	21875.7	37353.8	M1B8J5	Solanum tuberosum	P69F protein
23245.7	26638.9	34395.3	21789.1	9449.58	20412.7	15519.7	16811.2	30942.2	37004.1	40292.9	30886.2	26549.3	39388	23434.3	37395.7	M1BXM4	Solanum tuberosum	ADP-ribosylation factor
72038.2	49582.6	65958.5	83313.4	34022.4	42563.3	36625.6	36999.4	19805.1	26581.3	46598.2	42528.9	39149.4	26695.3	23500.5	37592.2	M0ZXZ5	Solanum tuberosum	Subtilisin inhibitor 1
28327.7	21360.8	38005.8	23391.8	27158.9	22453.7	20699.3	24166.7	34974.8	27347.1	35280.3	34173.3	35273.5	50224.3	53800.1	37658.2	M1AVU8	Solanum tuberosum	Mitochondrial import inner membrane translocase subunit
28614.1	24568.6	23404.1	22196	10161.1	20982.6	51483.2	15276.8	29696.2	28789.1	35776.9	35686	30688.8	24057	39587.5	37757.8	M1AM13	Solanum tuberosum	Peroxidase
35935.5	30654.2	45318	25011.6	24470	25064	33104.4	29124.7	40036.2	34477.1	39430.7	36418.2	41333.8	37575.4	38549.5	37766.4	M1AZ78	Solanum tuberosum	GrpE protein homolog
13574.6	10816.7	12865.6	19743	11577.6	12897.2	8404	14953.9	20602.7	30961.4	24581.1	20040.5	21794.2	33184.8	24834.9	37773.6	M1AQN6	Solanum tuberosum	Secretory carrier-associated membrane protein
27105.2	24862.2	34160.9	25727.3	30102.8	38287.3	26783.8	31693.1	35782.3	39640.4	40012	32939.4	41420.4	45279.8	34859.8	37794.9	M1C511	Solanum tuberosum	Dolichyl-diphosphooligosaccharide--protein glycosyltransferase subunit 1
20681.4	17449.4	28878.5	15094.9	9986.57	13864.1	13928.5	13376.5	36105.7	50982.7	44822.8	35791.9	32790.7	29553.1	35488.7	37797	M1BA07	Solanum tuberosum	ADP-ribosylation factor
41127.8	38645.8	51675.9	36080.9	35998.6	35030.7	34288.3	40009.6	47541.7	28413.7	43844	46842	48593.1	56721.6	47175	37885.2	M1AYI6	Solanum tuberosum	U2 snRNP auxiliary factor large subunit
52443.5	51513.4	53856.4	58245.5	37551.9	32200.5	43603.5	34092	59293.1	75775.8	77032.3	50849.4	49448.4	46184	45591.9	37929.6	M0ZNT9	Solanum tuberosum	Placental protein 11
41324	21689.5	30825	33842.8	36132	24862.6	28230.5	16885.4	45215	44809	45972	62535.9	46219.5	45291.2	52626.9	38008.3	M1ABC2	Solanum tuberosum	Mo-molybdopterin cofactor sulfurase
42543.5	37657.8	41070.1	29869.1	27178.5	33023.7	26316.9	39167.3	42359.6	51880.2	35597.6	49824.1	42811.1	34896.3	40804.3	38061.3	M0ZLX3	Solanum tuberosum	Thioredoxin H
39299.8	35559.7	34991.2	31672	96803.9	98041.5	70664.2	99449.9	33758.5	30443.5	32711.4	24563.8	29921.2	70630.2	43297.3	38117.5	M1A9W5	Solanum tuberosum	PRIB5 protein
34841.3	38173.3	27427.5	47881.3	20110.2	17290	19007.6	19990.7	79935.4	51876.6	67564.3	25397.7	26574.6	24277.9	27816.3	38142.5	M1CVG6	Solanum tuberosum	Cysteine protease 14
9621.07	8888.51	16320.5	6513.23	17314.6	Filtered	11198.1	2098.89	7365.99	34564.4	18838.1	24166.2	32141.9	35546.8	24439.2	38476.5	M1ARW1	Solanum tuberosum	NADP-dependent glyceraldehyde-3-phosphate dehydrogenase
83597.2	33655.9	66486.2	36618.3	41388.4	37067.6	32531.5	27026.6	35457.7	38709.3	23716.6	71617.8	57244.9	34370.2	30788.1	38497.8	M0ZGX2	Solanum tuberosum	Uncharacterized protein
30823.8	31815.7	38051.1	31243.5	22546.8	23187.7	30446.1	25636	34738.4	28557.8	30409.4	31608	39127.4	69112	52798.7	38555.5	M1BEQ3	Solanum tuberosum	Ribosomal protein S9
34323.7	30218	33843.4	25334.5	31716.9	23103.2	20257.4	29131	35482.3	36577.1	39678.9	25128.6	31994.2	40902.4	26797.8	38633.1	M1BNQ0	Solanum tuberosum	Mitochondrial import inner membrane translocase subunit Tim9
40891.9	34158.4	37257.1	38514.6	21101.1	25492.8	30545.7	22516.1	39143.7	26788.6	37273	24702.2	30227.4	36492.4	41417.4	38633.6	M0ZHU5	Solanum tuberosum	Osmotin
53159.2	49458.5	54344.4	56718.6	55857.6	42108.7	47114.2	49546.3	48146	48387.1	39166.4	36866	32768.6	51196.3	34166.2	38752.8	Q9AR61	Solanum tuberosum	Urease accessory protein G
23270	31294.4	41972.3	28053.3	28485.6	23225.1	29141.2	29883.3	37809.9	61179.2	51035.9	30389.7	41496.1	51092.4	35445	38788.7	M1C8T1	Solanum tuberosum	Ribose-phosphate diphosphokinase
26419.2	35520.8	30645.7	17100.3	30461.3	49595.5	27769.4	43341.2	28462	27637.8	23703.2	24831.6	18365.4	21968.1	25480.3	38794.3	M1CUT4	Solanum tuberosum	Cytosolic Fe-S cluster assembly factor NBP35
46710.8	40676	55912.7	41876.9	55552	65055	45781.9	52005.2	53956.7	23254.8	36897.6	40730.8	40217.8	32079.2	33066.6	38807.3	M1CP93	Solanum tuberosum	L-ascorbate oxidase
24708.1	34397.2	17539.9	16998	50206.5	57984.6	31362.5	35634.1	25577.9	13568.9	17160.7	30317.6	36756.6	51260.1	34028.2	38808.3	M1CFF8	Solanum tuberosum	Phytocyanin domain-containing protein
37539.5	30854.4	30835.5	31943.8	36577.1	31612	21051.8	32342.6	30604.9	26435.1	36212.1	43652.7	40604.1	38234.9	41612.7	38858.9	M1C5L2	Solanum tuberosum	Ubiquitin
1617.28	Filtered	3523.88	144.667	36200.8	56867.5	55784.8	30390.4	7410.57	11885.5	17414.5	9347.74	6566.82	23048.7	28461	38867.1	M0ZTM7	Solanum tuberosum	Osmotin
63142.7	79091.2	80974.4	76513.8	57827.8	40381.5	41081.9	57883	79216.6	98676.8	102809	46200.8	42622.3	37842.4	33184	38956.9	M1BT61	Solanum tuberosum	Succinic semialdehyde reductase isofom1
28766.1	23847.7	29695.6	18013.4	18838.5	14246.8	14026.6	18214.2	28874.4	36156.9	36010.4	40143.6	41263.1	40130.2	41635.8	38963.6	M1BD42	Solanum tuberosum	Glucan endo-1,3-beta-D-glucosidase
46147.6	48779.8	55067.8	57610.2	49553.3	30664	38519.5	50626.5	37193.6	33462.4	29986.6	41474.7	17977.7	26226.5	21536.7	39030	M1AAM1	Solanum tuberosum	UDP-apiose/xylose synthase
11510.6	19620.6	20166.6	13764.3	24059	29624	25304.1	27919.2	22943.1	26308.9	29600.5	21182.2	26719.4	38102.4	25990	39049.6	M1B785	Solanum tuberosum	Electron transfer flavoprotein-ubiquinone oxidoreductase
34204.4	18003.2	16063.7	11707.9	25325.8	25759.4	21069	19374.7	31493.2	16118.7	22633.2	26019.1	40496.3	58608.2	36408	39204.2	M1BA03	Solanum tuberosum	10-hydroxygeraniol oxidoreductase
43387.4	38253.3	56043.8	32727.8	39032	30233.9	39946.2	37334.4	49967.3	47006.5	38204.4	49187.6	35954.2	39348.1	36674.6	39215.2	M1CVT0	Solanum tuberosum	UBX domain-containing protein
21408.5	19314.2	24775.1	21826.5	14276.7	14259.1	18268.6	20666.5	39975.5	45734.2	47599.5	24926.8	27135.5	39518.3	30424.9	39223.5	M1CV08	Solanum tuberosum	Chaperone protein dnaJ
29596.4	27270.9	28905.9	23518.3	19574.7	19352.1	17751.5	18456.9	36096.9	58785.1	45700.1	45190.6	30190.9	30086.8	31295.1	39311.5	M1ASB8	Solanum tuberosum	WD-40 repeat protein family
29848.8	31779.4	35179	31632.7	25970.2	36932.1	35405.8	23557.6	26446.4	37305.8	33673.3	46098.7	45870.4	46346.5	45574	39316	M1AEF6	Solanum tuberosum	Villin-3
37442.1	15965.2	28617.1	23670.9	17672.8	5057.95	8863.35	7604.21	28696.4	21976.5	31619.2	55829.9	43344	20820.8	34353.8	39316.7	M0ZUY4	Solanum tuberosum	Arabinogalactan protein 2
24244.2	29717.4	31510.3	28184.7	25083.1	20014.1	14102.4	23496.4	34525	54601.4	38616.8	41204.7	31577.6	31429.7	32974.2	39436	M0ZJB9	Solanum tuberosum	Lrr receptor protein kinase
28484.1	29128.7	33325	25624.5	29241	30439.3	26376.1	30528.8	18321.1	33820.2	31715.4	33803.8	30793.5	33100.2	35276.6	39439.8	M1ADP0	Solanum tuberosum	Subtilisin-like protease preproenzyme
36089.5	27224.3	25479.7	42983.4	34627.3	35118.1	18229.7	29569	32553.8	39729.5	35786.4	39736.6	35710.1	36756.2	36257.4	39473.9	M1AIW1	Solanum tuberosum	Ovule receptor-like kinase 28
82813.9	77023.4	80100.6	79271.8	70109.2	52209.8	71408.2	56940.3	27282.2	46486.4	37808.1	42637.1	56036.9	35478.8	42949.8	39503.5	M1BB30	Solanum tuberosum	Glucose-1-phosphate adenylyltransferase
313925	256213	444819	270315	229108	176258	285025	187450	7793.15	5420.4	11107.4	67595.2	68804.5	13313.9	48540.4	39507.9	Q00775	Solanum tuberosum	Granule-bound starch synthase 1, chloroplastic/amyloplastic
29443.2	28123.4	34986.3	24766.2	18379.1	27734.5	22925.3	25864.5	44109.7	41873.3	55809.3	45705.4	34030	52884.3	42571.1	39530.7	M0ZN84	Solanum tuberosum	Dynamin
31999.9	25807.1	33582.7	28481.5	38460.9	33547.6	29432	36126.4	47942.7	39356.6	42820.6	34056.3	26502	25473.9	21099.2	39573.7	M1CY77	Solanum tuberosum	Eukaryotic translation initiation factor 3 subunit G
14048.9	22684.7	28273.7	28772.7	36791.4	56552.7	55922	44734.8	45280.2	26513.2	34212.3	13571.8	59983.7	99225	73666.7	39637.7	M0ZN89	Solanum tuberosum	ATP binding protein
18534	19192.4	16312.4	15535.1	10659.1	15188.7	10434.6	11563.8	42209.2	53900.9	55991	28999.1	38582.1	41253.9	29147.9	39844.9	M1D3H2	Solanum tuberosum	Zinc finger protein
38420.5	42938.3	53272.1	54312.3	36190.6	40032.1	38842.6	43638.6	38526.4	42264.6	43316.1	48831.5	40666.8	60960.4	45519	39864.5	M0ZRV7	Solanum tuberosum	Clavaminate synthase
52488.5	40972.1	49118.9	45916.9	40786.4	34025.8	36040.5	33166.6	33457.2	33328.9	32201.5	42489.4	40130.5	52330.4	39462.9	39873.6	K9MBD0	Solanum tuberosum	Glucan endo-1,3-beta-D-glucosidase
60877.2	58814	53106.1	64215.8	57034.5	61452	43548.4	50394.1	46720.4	48505.1	44629.9	50169.7	50163	54134.5	49275.8	39874.7	M1AIW3	Solanum tuberosum	Leucine-rich repeat receptor protein kinase EXS
40476.5	35135	47846.5	31894.3	19327.1	14837.1	27084.6	32672.3	45333.9	57169.1	45753.4	38536.8	40038.5	41220.9	26886.7	39880.1	M1BE47	Solanum tuberosum	60S ribosomal protein L10, mitochondrial
66724.2	99777.1	66645.7	81096.5	79942.5	49577.4	61037.5	80836	51357.5	32463.9	49517	31943.6	26819.5	49949.8	29117.5	39900.8	M1BQ55	Solanum tuberosum	Uncharacterized protein
39773	30036.6	39943.5	16149.7	22171.5	19276.3	63666.8	32132.2	38113.4	30412.5	34996.6	74534.7	42625.5	30146.7	110953	39984.9	M1CVI2	Solanum tuberosum	PS60 protein
31351	43836.6	42581.4	39440.1	34605.8	33130.4	38801.8	37203.8	56884.3	55468.3	49323.2	33163.8	29758.2	49142.4	35607.1	40111	M1A3V0	Solanum tuberosum	Ubiquitin fusion-degradation protein
44970.7	49238.9	44566.8	44130.4	60317.7	57514.5	47200.8	58752.8	54699.6	48676.9	41515.8	41680	41925.2	41750.7	39951	40214.5	M1CA88	Solanum tuberosum	Mannose-1-phosphate guanyltransferase
27269.7	31512.3	31699.1	26019.1	33834.6	28165	24689.6	19635.4	34172.6	49095.2	28745.7	26237.7	34888.2	37244.6	34807.2	40233.8	M1A0U0	Solanum tuberosum	GEM 5
66660.9	86151.4	61685.9	65013.8	153602	121837	110097	74833.4	74387	89787.8	73219.9	79261.9	86074.7	37323.7	61015.5	40337.4	M0ZQ39	Solanum tuberosum	Glutathione S-transferase
37219.2	49622.2	46074.5	40468.9	50627.8	53858.5	36912.4	45613.8	69362.5	73593.4	62580.1	49014.8	38830.9	49617.6	54452.3	40343.9	M1AG92	Solanum tuberosum	RNA helicase
32458.3	32292.8	29502.3	32301	76658.5	69063.3	52874.3	65469.6	23368.5	23682.7	19948.7	29208.6	35834	34407.4	39787.7	40351.7	M1CTP3	Solanum tuberosum	4-coumarate--CoA ligase
12639	10094.9	14416.9	18146.8	13572.6	13389.1	6086.13	18774.5	42273.1	15125.8	58684.2	52475.5	38405.1	52868.1	53860.7	40386.1	P08454	Solanum tuberosum	Wound-induced proteinase inhibitor 1
26511.7	40457.2	35046.7	36615.9	38039.6	48130.3	37601.9	42496.1	67546.6	85850.7	67975	43448.9	45398.2	48112.7	41323.2	40391.8	M1BK14	Solanum tuberosum	Histidyl-tRNA synthetase
35134	33392.3	34406.6	30797.6	38908	46744.9	34288.7	41875.8	33735.3	32366.5	29102.5	36979.2	36516.9	33323.3	38110	40394.5	M1B3Z1	Solanum tuberosum	Uncharacterized protein
7413.54	6485.65	5333.52	31727.5	11593.5	12920.1	23044.1	13492	14709.1	29889.3	29469.5	19015.4	24318.2	39569.5	35121.7	40432.9	M0ZHI5	Solanum tuberosum	Beta-galactosidase
21776.6	25324.2	28889.9	20452.7	13782.4	15907.1	24434.2	18376.8	40190.4	51415.8	58589	31031.2	37518.2	34658.9	37023.7	40453.4	M1C7Y9	Solanum tuberosum	Fiber protein Fb19
53440.1	44719.2	45386.5	57815.7	72773.3	53983.5	52437.7	52060.2	25606.6	28871.1	33183.8	36583.7	29344.7	20370.6	41017.9	40481.4	M1B125	Solanum tuberosum	THAP domain-containing protein 4
58304.5	62556.3	57665.5	54293.5	52306.4	50751.3	42896	53347	74479.4	103275	75333.6	64679	33080.9	39474.1	47000.1	40515.7	M0ZXX7	Solanum tuberosum	Serine/threonine protein phosphatase 2a regulatory subunit A
31938.4	36426.6	34053.4	31122.4	26313.9	20029.2	25309.8	33743.1	72204	52795.7	66704.9	40641.5	43585.2	41915.9	31940.9	40655.5	M1AMN3	Solanum tuberosum	50S ribosomal protein L25
20413.8	27739.8	32484.6	35343.5	17450.1	9573.52	25385.6	23832.6	55510.9	55831.6	62911.5	50204.1	50521.9	107049	54070.4	40672.9	M1D0J9	Solanum tuberosum	WD-repeat protein
24338.5	29780.1	31266.6	27291.4	21887.2	22937.9	21479.8	19277.1	49469.9	51623.4	52639.3	37322.1	47101	52666.4	41706.8	40706.6	M1B8Z6	Solanum tuberosum	Dihydroflavonal-4-reductase
13219.7	14284.4	20916	16095.7	7416.03	9918.94	8892.44	10618.8	54828.8	58573.5	55397.1	41688.7	31912.5	25312	34557.1	40738.9	M0ZQJ1	Solanum tuberosum	Early-responsive to dehydration 4
21898.8	20433.7	25371.4	17840.9	15567.5	19342.2	20532.5	10956.6	9277.85	15726.1	14531.9	33769.5	28244.6	27862.6	24791.6	40757.2	M1BB14	Solanum tuberosum	Pectinesterase
44344.4	40305.9	47849.8	45199.4	31839.7	36858.9	37702	40174.8	38728.4	44433.5	39071.8	47188.5	41137.2	48545.8	34662.5	40792.9	M0ZGZ5	Solanum tuberosum	Uncharacterized protein
47957.5	53316.3	46895	48098.7	32326.5	35400	31259.3	35756.8	38093.8	56512	47769.6	48311.3	43775.8	68233.6	49575.7	40823.9	Q43844	Solanum tuberosum	NADH dehydrogenase [ubiquinone] iron-sulfur protein 7, mitochondrial
19538	24402.4	37464.7	24823.8	16135	32981.5	22641.5	28112.6	35846.8	46627.4	43546.7	40191.9	44459.1	40664.9	38979.4	40950.9	P29757	Solanum tuberosum	Cytochrome b
45523.6	46096.1	46910	37368.2	40125.4	37987.1	32075.4	41641.8	60525.3	62713.8	56978.6	50085.5	39160.6	59951.2	33298.1	40986.9	M1A0X2	Solanum tuberosum	Transaldolase
33229.5	29898.7	37129	32744.8	23530.2	17274.2	19506.1	21374.5	39404.6	55456.1	45820.4	34032	28476.8	34592.4	45179.7	41124.7	M1C0W2	Solanum tuberosum	Calcineurin B;Calcineurin B 02
36933.4	48682.7	45472.7	45910.7	42117.3	32201.5	42080.7	39005.4	43720.6	44022.9	56518.3	26528.2	41466.8	38792.8	33315.9	41184.7	M1A7M3	Solanum tuberosum	Protein trm112
41674.7	42820.4	67150.9	51691.7	33651.7	20891.7	29188.7	35707	50940.2	59981.7	69448.1	35858	39308	61916.6	41005.4	41246.1	M1BC19	Solanum tuberosum	Prohibitin
35405.6	42935.1	37338.6	31997.6	43203.2	48481.5	28073.6	43632.7	46208.6	51806.9	43682.1	40020.1	34457.1	55549.2	51295.5	41287.6	M1C1I8	Solanum tuberosum	Riboflavin kinase
33615.5	34368.8	29982.4	30657.6	26160.5	32160.6	40566.4	37094.6	62700.2	47478.9	47395.3	45400.2	52745.1	45031.3	40715	41313.8	M1CSW3	Solanum tuberosum	Transducin family protein
19790.7	21370.2	26409.1	27962.9	32882.6	23369.2	21595.4	19793.2	11468.4	26277.6	23436.6	25273.1	11541.1	32525	25819	41330.4	M1AZG9	Solanum tuberosum	Glycoside hydrolase family 28 protein / polygalacturonase (pectinase) family protein
42272	38007	40617.3	47665.9	42371.9	29023	37164.8	34081.5	63582.4	72703	53923.7	39917.3	54770.5	44217.1	49434.1	41417.7	M1CPI8	Solanum tuberosum	Uncharacterized protein
28127.2	27859	36210.1	27521.6	26295	34171	24897.9	31566.1	48820.1	61019.1	50622.9	37359.2	37830	49106.3	37870.6	41418.8	M1AHC3	Solanum tuberosum	Sorting nexin 3
34702.7	33540.5	49632.8	23523.1	43076.4	39895.7	34628.9	36106.5	30903.4	56144.9	37405.1	39699.3	34666.9	36197.3	36542	41423.1	M1B0S5	Solanum tuberosum	Uncharacterized protein
63291.6	68605.9	64103.1	70830	68349.6	48397.1	70949	86258	54615.7	49300.8	54043.3	40648.2	36214.5	50742.5	44499.2	41605.4	M1C485	Solanum tuberosum	Superoxide dismutase [Cu-Zn]
28273.6	30203.1	36120.9	28370.1	38283.1	26934.5	23556.6	27187.4	29559.7	38767.7	36310.6	31689.5	44066.4	47131	35568.5	41652.7	M0ZWT2	Solanum tuberosum	Endo-1,3-1,4-beta-d-glucanase
13524.5	8797.63	11717	10669.7	18475.1	16938.3	15259.2	13404.4	41015.6	31591.1	40114.9	39466.3	46254.3	62509.4	52924.9	41771.2	M1A7S5	Solanum tuberosum	1,2-dihydroxy-3-keto-5-methylthiopentene dioxygenase;1,2-dihydroxy-3-keto-5-methylthiopentene dioxygenase
33178.8	27735.2	39779.8	30500.9	26926.4	15535.6	24359.4	22925.4	32025.3	40678.8	36265.3	39226.9	31773.7	45253.4	31378	41846	M1C7R5	Solanum tuberosum	Germin-like protein
51136.3	45131.2	47251	50639.9	18800.3	152586	34159.1	49020.1	30713.8	50437.5	58875.4	48664.4	59201.6	47091.7	90878.8	41887.4	M1C6W9	Solanum tuberosum	WD-40 repeat-containing protein MSI1
34175.7	32422.6	36834.3	39563.5	31666.1	32223.8	32293.9	36738.1	53109.9	45681.8	45617.4	46277.4	42009.9	42104.9	43771.8	41934.5	M1ACF3	Solanum tuberosum	Eukaryotic peptide chain release factor subunit 1-3
32098.7	25627.3	19188.7	18431.2	23386.1	23404.3	16561	22167.5	48972.1	51127.2	54891.9	38501	32661.6	52927	45249.1	41958.1	M1DFL2	Solanum tuberosum	Glucosyltransferase
55012.9	59250.2	59247.9	39332.7	34559.7	51437	49481.7	58084.4	53001	44564.6	40350.4	68837.4	40044.1	20181.9	43636.4	41964.6	M1BTV6	Solanum tuberosum	Alba domain-containing protein
46959	36935.3	48353.1	49824.6	44759.1	47628	41081.1	51315.6	24551.5	41529.1	37145.8	35135.3	27299.4	26331.3	28272.7	41986.5	M1AF99	Solanum tuberosum	Uncharacterized protein
34605.1	41698.1	32518	40940.9	65705.5	72758.3	45160	56681.2	55723.2	53931.3	40909.3	52093.6	42717.1	60477.6	50883.6	41990	M1BUY1	Solanum tuberosum	Methionine S-methyltransferase
25066	22863	26789.1	23253.6	29983.7	20698.1	19664.6	21567.5	26517	31738	36209.7	27631.9	29494.3	37074.9	31770.1	41995.1	M1BX47	Solanum tuberosum	PEN1
49111.2	63334.2	48585.1	59952.8	45222.4	46815.3	50979.7	67705	93650.1	78654.2	86147.3	84243.5	56041.3	50903.2	57910.6	42064	M1D4J8	Solanum tuberosum	Epoxide hydrolase
52484.2	42859.2	45998.9	30549.9	21714.9	24761.8	46769.3	16160.7	49402.6	17825.6	33294.7	34364.7	26627.9	26667.7	42380.6	42068.3	M1D578	Solanum tuberosum	Peroxidase
19135.7	15887.8	7897.3	83968.6	22111.4	25119.2	18978.8	17294.8	9119.48	13549	29818.9	12938.8	12395.7	75955.1	31558.4	42076.6	M1CE49	Solanum tuberosum	Isocitrate lyase
39922.5	39332.1	42394.5	41352.2	28082.9	32558.1	29331.6	31445.2	40180.7	53023.2	50761.9	42120.9	51864.5	55744.8	42188	42104.9	M1C3K6	Solanum tuberosum	(S)-2-hydroxy-acid oxidase
29825.2	33444.9	53058.6	45387.1	31145.1	26176.4	19958.7	28521.5	47499	43535.6	38667.1	43760.5	37815.6	53912.2	32877.2	42118.6	M1AB68	Solanum tuberosum	Multidrug/pheromone exporter, MDR family, ABC transporter family
40646.3	32622.4	43100.7	38221.4	37429.1	26505.5	31225	29241.7	46885.6	33565.2	32667.7	29161.7	27492.7	39264.8	29826.8	42123.5	M1D1F7	Solanum tuberosum	Transcription regulator
92219.6	70675.8	97085.9	98168.8	86281.5	91770.5	102311	81297.2	38811.6	37146	40900.5	61299.6	49918	43589.7	46505.7	42132.9	M0ZYC4	Solanum tuberosum	Thiamine biosynthesis protein ThiC variant L1
55102.5	70766.9	71837.1	58449.6	63202.3	43133.4	71593.4	69783.6	50830.8	39341.6	43198.1	37554.3	38668.9	57361.7	47292.1	42169.1	M1B7T4	Solanum tuberosum	Bis(5'-adenosyl)-triphosphatase
28214.3	22061.9	27436.1	20898.8	13074.9	23510	24352.9	23292.3	37681.6	38293.1	42213.5	43616	34574.8	31158.9	25811.5	42226.2	M1C5U9	Solanum tuberosum	Arginine/serine-rich splicing factor
27859.1	31080.3	33217.5	27135.8	35661.9	44103.9	29549.4	27676.2	32480.4	25373.3	37542.7	39754.9	33242.5	29776.8	37028.1	42242	M0ZPQ8	Solanum tuberosum	Pectinesterase
51159.7	47668.3	40989.1	42475.2	36176.1	38842.1	46134.5	40279.9	58376.9	60154.7	53344.8	47075.6	49774.9	46117	45255	42327.4	M1CHC6	Solanum tuberosum	Palmitoyl-protein thioesterase 1
35811.8	37856.8	41196.5	38109.2	34828.1	28320.5	22354.7	23793.3	52629.2	49268.6	41176.6	33522	21847.1	21513.2	34334.1	42447.1	M1CWY9	Solanum tuberosum	Carboxypeptidase
29803	32544.9	43477.1	33455.4	24470.9	27652.6	25580.1	22402.9	28233.6	38803.5	40009.5	33760.6	33393.5	36737.5	43723.3	42549.8	M1AJI2	Solanum tuberosum	Rhamnogalacturonan endolyase
46631.8	45107.1	42364	35009.7	38443.2	37286.6	19547	27939.5	42458.8	42497.6	31445	41431.3	34736.2	35715.6	39715.8	42567.7	M1AHY4	Solanum tuberosum	Basic 7S globulin 2 small subunit
35167.6	37237.8	40854.2	41333.1	28406.8	30676.6	19703.5	31230.8	52170.3	62576	51041.7	61941.6	32104.3	37522.7	42738.5	42699.5	M1B9Y5	Solanum tuberosum	ATP binding protein
40993.4	52459.4	47865.8	42985.3	37734.5	42673.2	50358.6	42868.1	60265.4	82814.4	61153.3	48068	44103.5	54953.7	58716.5	42757.6	M1D2A9	Solanum tuberosum	D-cysteine desulfhydrase
45386.4	39444.4	51331.4	32135.6	32889.3	27337.1	33715.7	28755.5	58831.5	53549.2	54917.2	37658.9	38253.2	49567.1	35493.9	42992.2	M1B661	Solanum tuberosum	Arginine/serine-rich splicing factor
27756.6	24564.9	52464.9	28095.2	21283.2	17794.2	15552.2	20331.6	34796.1	29155.4	32118.4	37596.3	19768.5	21238.1	32231.7	43152.5	M0ZTR8	Solanum tuberosum	Coatomer subunit zeta
20674.5	23107.1	41693.7	13639.6	16936.9	17208.7	16648.5	16225.3	29138.5	52257.9	40051.4	39353.5	38050	22751.9	32370.5	43160.8	M1C754	Solanum tuberosum	Embryo-specific 3
23112.2	20799.5	34475	21567.2	16058.5	13742.7	17951.2	18231.6	44325.2	29951.1	46983.5	25741.1	29208.3	40475.2	33786.5	43164.8	M0ZRN4	Solanum tuberosum	MAR-binding filament 1
35423.1	36649.9	42155.8	37025.2	26144.8	32045.6	32970.1	36560	58388.7	57736.4	64909	35905.9	45191.2	52414.7	39494.4	43190.6	M1A228	Solanum tuberosum	Pentatricopeptide repeat-containing protein
47280.8	54750.2	45197.1	50190.6	90449.6	91599.1	63337	81370	57021.5	57526.6	54318	35038.5	54974.3	73277.8	71567.6	43197.1	M1CX21	Solanum tuberosum	Molecular chaperone Hsp90-1
39379.3	45638.2	44131.8	37628.7	21347.1	51474.7	45167	47187.4	31725.9	21604.6	28672.3	45403.4	38392.4	35955.1	41709.9	43217.2	M1AEP8	Solanum tuberosum	Ran binding protein-1
23915.4	31911.9	31490.6	26180	22601.3	32070.3	30309.4	30607.7	41610	49617.4	65577.6	37438.8	37397.3	37282.8	28130.3	43468.8	M1B234	Solanum tuberosum	Pyruvate dehydrogenase E1 component subunit alpha
49477.3	49791.5	46632.9	38882.4	44776	30436	32779.6	38254.1	68026	83044.4	62092.4	83251.1	33314.6	25731.3	51801.7	43519.2	M1CCE3	Solanum tuberosum	Enolase-phosphatase E1
49836	51483	55771.8	54179.3	55013.9	37239.4	32599.2	40143.2	47029.7	60051.3	48247.8	47882.5	23254.5	41238.1	48426.7	43521.9	M0ZFY4	Solanum tuberosum	ATPase 102598324
15058.1	12870.1	11763.6	13764.2	7350.97	6187.57	5957.74	9623.01	35567	41145.2	23058.1	60045.6	24868	33708.1	37301	43572.3	M1CSZ3	Solanum tuberosum	Pit1 protein
53989.1	47939.4	53450.9	43368.6	54386.4	40330.5	30670.4	41843.2	45238.2	50967.8	36745.6	50110	31010.5	23959.8	42392.5	43627.3	M1CBR3	Solanum tuberosum	Uncharacterized protein
30322.3	23977.6	62360.1	22177	63361.8	128471	88456.6	51002.8	26310.1	29528.6	20605.3	44830.2	38489.9	78951.6	38807.3	43630.4	M1BNH4	Solanum tuberosum	Xylem serine proteinase 1
26421.6	18201.6	31795.6	46568.5	22896.7	29728.4	23096.3	37539	45195.3	56143.3	51427.8	34982.9	41607.9	48259	33199.9	43678.5	M1CIM9	Solanum tuberosum	Splicing factor U2af small subunit A;U2 snrnp auxiliary factor, small subunit
40828.5	37399.3	34613.2	42470.4	29135.5	27768.1	24012.9	30015.8	35704.2	50608.9	45072.2	36374.4	25400.6	25926.8	39374	43753.1	M1A2B4	Solanum tuberosum	Malate dehydrogenase
38977.8	49561.6	45727.2	48442.5	34684.6	21468.8	29258.5	41891.1	29637.6	27616.9	44253.7	33951	33961.5	33408.7	32219.8	43797.8	M0ZQ89	Solanum tuberosum	Deacetylase
46593.6	33445.4	38787.2	32875.9	42748.4	38987.5	46618.3	42048.4	43901	33249.6	29428.5	35356.3	43086.7	41790.4	39908.5	43846.5	M1CE45	Solanum tuberosum	Receptor protein kinase
45628.3	59202.7	41710.3	50530.3	54055.6	65720.1	35577.9	70600.1	41574.1	30205.6	30864.2	19667.1	18401.5	30069.7	37496.7	43897.8	M0ZI01	Solanum tuberosum	Glycosyltransferase
41588.1	49267.1	44756.8	42696.6	40800	40903	35519.6	50075.9	65023.1	68232.5	68467.2	55898.8	37646.3	51634.8	48522.1	43963.1	M1BL76	Solanum tuberosum	Importin beta-1
16430.4	14727.8	5115.54	16494	21016.6	26504.1	22087.4	21940.2	23285.9	7875.29	25455.1	20618.9	24739.4	30325.5	7672.3	43984.5	M1CGD0	Solanum tuberosum	Methionine aminopeptidase
48239.4	51899.9	45528.1	39252.8	32796.7	50551.8	52180.4	48887.8	64561.4	50983.2	61043.1	50602.4	45430.7	49763.9	40295.4	44077.9	M1E043	Solanum tuberosum	Threonyl-tRNA synthetase
32790.8	43928.5	53021	33019.4	29291.3	21966.6	27519.4	33812.3	45454.4	39257.7	48784.1	36416.3	29857.4	50918.9	40121.2	44105.8	M0ZIF8	Solanum tuberosum	Peptidylprolyl isomerase
51253.9	54536.3	54177.8	45122	31475.4	37029.6	41499.8	42700.5	69914.9	61040.7	57767.6	47343.2	67841.2	63669.2	40130.3	44123	M0ZJY8	Solanum tuberosum	Ribosomal protein L25
28021.3	31468.5	39832.2	35701.9	20805.8	22296.2	16395.2	19418.5	44599.1	55942.9	54061.1	44335.6	24251.3	37592.1	37877.4	44288.2	M1AK55	Solanum tuberosum	ATP binding / binding / protein kinase/ protein serine/threonine kinase/ protein tyrosine kinase
14923.8	14213.8	15886.2	22557.1	33764.2	28469.5	31143.1	13790.9	20355.8	25820.6	25918	24735.3	40761.2	49675.2	51753.9	44294.5	M0ZVC1	Solanum tuberosum	Polygalacturonase
37171.4	27400.4	31760.5	24657.4	85964.8	83338.3	56913.3	58738.9	30401.3	49844.2	36798.1	47066.9	71080.5	80701.1	67859.7	44315.4	M0ZLQ3	Solanum tuberosum	FERONIA receptor-like kinase
59141.4	60296.7	66868.6	70649.5	51988.5	47977.5	50724.8	61509.9	54802.6	31677.9	63680.4	44641.2	47970.1	42058.8	50657.7	44363.8	M1BPU5	Solanum tuberosum	Copper chaperone
36916	28454	36931.7	25810.1	40802	27914.2	23698.9	22041.4	52126.3	53163.3	56301.5	46139.7	36548.4	36542.8	32598.2	44394	M1A017	Solanum tuberosum	Novel plant snare
29013.8	29771.6	25837.1	27395.9	33118.8	34285.7	31433.4	24905.7	57370.3	43842.7	48041.9	44661.8	49574.3	42161.5	39033.6	44460	M1AJ04	Solanum tuberosum	Sucrose transport protein
31830.1	29114.6	41728.3	35543.6	32768.6	24811	22567	27465.6	25574.7	55986.6	38925.1	32641.5	26366.8	31454	32367.7	44473.9	M0ZMW3	Solanum tuberosum	Phospholipase C
36289	29460.5	42060.8	33213.7	28139.5	27600	30871.9	31738.6	34559.8	39640.1	44034.4	37333.7	41642.1	52799.9	34692.9	44489.7	M0ZM56	Solanum tuberosum	RNA-binding protein
31861	32658.5	34004.2	37756.8	45965.7	41946.3	32503.1	41982.3	29245.1	32173.5	30866.8	33559	30170.5	51301	30652.5	44494.7	Q2V986	Solanum tuberosum	E2 ubiquitin-conjugating enzyme
20254.6	23490.9	23390.9	23248.7	30025.5	40305.3	26033.2	32596.5	45979.8	51936.7	47154.2	29537.1	50009.5	68278.3	46696.7	44516.8	M0ZHQ8	Solanum tuberosum	3-hydroxyacyl-CoA dehydrogenase
29685	35019.9	45587.3	29387.3	39416.5	34161.3	33084.7	34015	43327.5	35108.7	44627	29740.4	21929.5	61417.9	41330.6	44652.1	M1A118	Solanum tuberosum	Formyltetrahydrofolate deformylase
18511.4	6882.38	6178.97	31149.6	76248.9	65378.1	40395.8	22226.6	6642.99	5691.54	10642.4	8279.95	40926.4	71701.7	37134.8	44684.3	M1BZJ8	Solanum tuberosum	Laccase
20886.2	14181.7	39206.1	38110	22934.4	28740.8	28437.4	25676.6	47041.2	59087.3	93344	46904	65643.1	49305.2	76531.3	44692.9	M1CJJ3	Solanum tuberosum	Gamma-glutamyl kinase;Delta-1-pyrroline-5-carboxylate synthase
59356.4	66309.5	66156.2	44691.3	40678.2	88101	90400.8	94934.2	37406.3	29264	31097.1	52132.2	49268.7	35359	39269.7	44758.2	M1B9U2	Solanum tuberosum	Uncharacterized protein
101161	81449.9	132948	109585	88479.4	81469.9	93207.3	87974.4	113911	49994	137971	87779	82357.9	45659.4	69620.1	44777.7	M0ZS68	Solanum tuberosum	FCP1 homology domain-containing protein
34034.1	27318	35553.8	57727.3	21586.4	17952.4	27844.8	23834.2	45065	55387.3	66868.5	33394.2	45790.8	55161	38092.9	44924.8	M0ZN55	Solanum tuberosum	RNA binding protein
29371.2	35748.4	42661.4	25172.9	31427.6	23057.2	31864.8	24334.2	46829.3	66278.2	51647.4	48533.3	51848.2	45986.9	39491.4	45096.3	M1B6R5	Solanum tuberosum	3-beta hydroxysteroid dehydrogenase/isomerase family protein
37387.5	18756.8	33792.2	12581.3	17551.2	9719.71	14563.4	12248.2	26620.5	50497.4	47217	39411.1	35260.2	34468.7	40328.3	45165.1	M0ZQ93	Solanum tuberosum	Protein pim1
30763.7	34065.6	32981.9	42728	36473.4	43562.6	45219.4	37794.1	39618	39866.4	37594.7	39083.6	43816.4	36944.1	40622.6	45191.7	M1A882	Solanum tuberosum	Pyruvate kinase
52198.2	50430.2	56053.6	44239.4	41162.2	40702.7	40274	48871.4	60849.1	65557.5	57585.9	64019.7	35410	37931.7	37327.6	45207.1	M1AXN3	Solanum tuberosum	AT-hook motif nuclear-localized protein
29542.6	27367	44602.7	34725.9	20063	25367.3	19050.6	21524.5	49661.9	60484.2	56254.8	42440.8	40325.1	44540.1	36019.6	45233.9	M1AYJ8	Solanum tuberosum	Calcium-transporting ATPase
26960.4	42072	37926.3	26298	33912.5	41187.7	25312.5	52163	69718.4	86182.9	65487.9	75051.4	47214.9	31723.5	48427.3	45242.8	M1BNL9	Solanum tuberosum	Isoamyl acetate-hydrolyzing esterase
58731.8	65499.9	65058.4	65834.5	72779.2	50381.8	51250.3	60085.1	83034.3	86336.4	81838.1	41365.5	38840	65539.9	50757.4	45270.4	M1BQG8	Solanum tuberosum	Chaperonin containing t-complex protein 1, beta subunit, tcpb
138388	131304	143392	116114	123068	120197	121569	95378.4	46793.8	44302.8	40132.6	62906.5	53918.4	48434.5	42662	45302.1	M1BEK6	Solanum tuberosum	Short chain alcohol dehydrogenase
39503.1	35226.2	45089.6	30956.2	32929.7	27396.2	32852.8	27614.2	42088.6	44344.1	46646	40613	34005.5	45239.9	41747.7	45340.4	M1BE03	Solanum tuberosum	Eukaryotic translation initiation factor
17131.1	17730.6	29921.6	14622.9	13377.6	15434.7	12978.1	13952.2	35562.8	48289.9	44408.7	31085.9	35144.5	43601.4	32006.6	45356	M0ZWP6	Solanum tuberosum	Tetratricopeptide repeat protein, tpr
53119.4	55578.8	61671.2	59870.5	51521.1	23924.4	31684.1	37790.9	74625.6	57002.4	66840.8	46889.9	22942.9	33160.3	33980.4	45359.6	Q3HVN0	Solanum tuberosum	Ubiquitin-conjugating enzyme family protein
12662.8	9477.86	2212.09	106259	43026.2	67905.7	19412.3	30253.8	Filtered	11549.8	12649.4	Filtered	15701.1	57118.4	37061.3	45428.4	M1AWG6	Solanum tuberosum	Cystathionine gamma-synthase
84120.9	95752.2	88077.9	93825	43902.6	72158.8	74213.1	74851.4	69325.8	86515.2	77399.4	74941.1	47297.8	54418.6	64496.2	45463.4	M1CHP5	Solanum tuberosum	Sarcosine oxidase
139893	150397	159318	127210	177299	106521	123011	71650.9	24635.2	34663.9	30677	43672.5	28606.7	40384.2	54614.7	45569.6	M1BWK3	Solanum tuberosum	FAD-binding PCMH-type domain-containing protein
32724.6	29965.2	36322.6	26129.9	33134.3	33640.6	37709.4	26710.1	28956.3	33357.5	34744.2	40038.1	40128.8	45964.7	45576.9	45600.2	M1B6E2	Solanum tuberosum	Enzyme of the cupin superfamily
27914	23640	22006.2	22338.9	19100.2	26141	26230.5	22275.3	36262.8	30981.8	36259.2	40443.6	38471.1	38276.1	44167.9	45621.9	M0ZIC4	Solanum tuberosum	Peroxidase
64188.1	65209.2	64533.3	72310.9	105719	59517.7	78059.9	53318	50844.3	52023.3	49350.8	72884.9	28143.1	69828.9	49070.6	45759.4	M1BBM3	Solanum tuberosum	Isochorismatase domain-containing protein
73697.5	78279	71643.8	70801.7	73528.7	62026.5	49332.6	63019.6	54952	60199.4	54731.9	40333.8	29133.2	28906.1	35345.1	45864.9	M1CCX0	Solanum tuberosum	Tyrosine--tRNA ligase
20601.3	18413.3	22062.7	17592.4	27636.1	27410.3	12917	17766	32805	35803.2	71633.8	27132.7	38249.6	51219.9	28550.8	46140.3	M1CWM5	Solanum tuberosum	Proline-rich protein 1
26306.7	21023.6	29795.1	20500.8	17615.5	10996.3	18433.4	13203.8	35344.4	47110.7	50691.6	36768	32907.5	36238.4	28474	46208.3	M1B6Q3	Solanum tuberosum	Syntaxin
52467.9	59845.9	49627.3	56129.6	29844.5	29844.4	49634.2	36944.7	60803.3	66866.4	67293.8	63183.3	66380.5	55207.2	42082.8	46374.9	M0ZR92	Solanum tuberosum	Metallo-beta-lactamase family protein
40591.2	43735.1	49612.5	37811.1	26413.5	22143.5	19541.1	22584.5	70795.3	67293.5	77763.2	33591.1	36656.9	43469.7	35482.5	46416	M0ZVL8	Solanum tuberosum	Serine-threonine protein kinase, plant-type
72020.7	58110.2	64224.1	56300.3	57140.2	31753.2	35146.7	51929.1	61850.1	48319.3	55493.8	46352	33572.8	68180.1	43509.8	46447.4	M1C115	Solanum tuberosum	GrpE protein homolog
67507.9	59780.1	53557.8	58494.4	79955.3	42367	54900.3	50211.6	94841.8	74599	65597.4	82557.6	34743.4	34739.1	30716.8	46493.6	M1AAU6	Solanum tuberosum	Alpha chain of nascent polypeptide associated complex
19408	19036.4	35224.7	23275.9	26141.9	29748.7	23279.5	25611.1	28629.2	43920.2	49863.5	22550.9	38849.7	30755.1	26254	46503.5	M1AZN8	Solanum tuberosum	ER membrane protein complex subunit 1
34811.4	38327.2	37759.3	36099.6	35082.9	54298.5	33531.9	51166.5	65774.9	66042.1	57456.7	55468.4	58813.1	75565.9	62365	46554.4	M1BAA3	Solanum tuberosum	Protein transport protein SEC23
35607.7	78122.2	72101.6	41136.7	114490	102380	106298	91131.9	92834.8	63480.6	62079.3	59583.8	50067.5	77235.2	70208.6	46599.4	M1B045	Solanum tuberosum	Germin-like protein
29595.5	39817.3	36076	31348.6	32144.9	38198.9	42688.4	27848.1	25433.7	25424.4	42359.2	27131.3	36856.6	46033.8	27945.4	46698.2	M1C2R6	Solanum tuberosum	Phosphoesterase family protein
31120.6	24963.5	39332.2	36157.1	22103.4	32913.4	26413.9	24385.9	38268	38415.4	39980.9	31210.9	43083.4	41260.5	38447	46722.9	M1CQ87	Solanum tuberosum	Ribosome production factor 2 homolog
46060.5	48510.8	59565.4	63028.3	57947.5	71476.1	62494.5	66148	46501.4	48518.3	54015.9	33899.7	37148.7	57968.1	43230.3	46760.9	M1C0K5	Solanum tuberosum	Imidazole glycerol phosphate synthase hisHF
21222.8	25859.2	31032.3	27048.1	19281.5	30844.2	22528.7	20868	66791.8	91070.9	62318.2	48131.8	41627.2	44665.8	42930.3	46843	M1BAD8	Solanum tuberosum	Phytochrome A;Phytochrome
45008.5	36730.9	51038.3	33029.8	29181.9	44982.1	35371.7	34608.5	51667.4	44690.5	51876.4	52520.2	66878.1	48282.5	51284.8	46986.4	M1BI72	Solanum tuberosum	Cytochrome C oxidase polypeptide vib
67429	61322.5	69149.9	76361	109142	69210.7	64021.5	72365.6	37180	16511	19552.4	24893.8	45170.7	41688.1	56237.6	47093	M1CP96	Solanum tuberosum	Inositol-3-phosphate synthase
41701.8	40360.2	57313	49308.1	54933.5	79179.7	54731.7	73543.4	62620.3	47105.8	66145.3	40786.6	35413	59062.6	56713.6	47124.5	M1DBH4	Solanum tuberosum	Ran GTPase-activating protein 1
40214.8	50469.9	50229.8	58479.9	43155.2	32938.2	35797.8	54740.6	60550.7	68492.4	76240.6	47315.8	48609.7	51093.4	45758.3	47309.4	M1A1K0	Solanum tuberosum	Poly(RC)-binding protein
70514.8	53670.1	54062.8	77238	64292.2	10759.7	38756.8	43333.6	57528.8	81411.1	41634.4	60691	49612.3	29976.9	40418.4	47313.3	M0ZZC9	Solanum tuberosum	Uncharacterized protein
82965.7	44213.8	35035.4	239519	53827.4	67064.7	35177.2	52404.6	37343.7	49250.5	57264	34122.9	35345.9	99856.8	70654	47319.8	M1A0A3	Solanum tuberosum	Alanine--glyoxylate aminotransferase
37777.7	30927.5	48396.5	32221.1	66767.9	47391.2	23686	27205.7	105019	96796.4	95491.8	50775.5	63552.6	83862	57390.5	47425.6	M0ZNB5	Solanum tuberosum	Ccaat-binding transcription factor subunit A
44451.5	36886.7	48686.8	34959.4	50507.9	42969.5	38524.6	34865.6	47314.9	51245.4	41236.4	42630.3	55113.2	63902.2	61149.9	47577.3	M1D5L8	Solanum tuberosum	Lactoylglutathione lyase
43516.9	44894.4	44924.4	56391.8	57854.9	49052	49012.9	52372	40790.7	29149.3	35883.8	42989.8	61537.6	56738.3	60532.1	47697	M1C4F6	Solanum tuberosum	Arginine N-methyltransferase family protein
49935.9	66201.5	42850.5	50529	89663	79558.8	51302	66393.1	60908.2	62257.6	61421	33547.9	42079.7	53224.8	51842.4	47943.2	M0ZRX7	Solanum tuberosum	Protein disulfide isomerase
91482.4	72285.6	80946.6	80672.2	57914.7	52676.1	51645	59885	96508.5	88154.8	77616	64504.2	38824.3	52825.8	56682.2	47982.6	M1AP57	Solanum tuberosum	UDP-N-acetylglucosamine pyrophosphorylase
43684.5	39489.1	50240.6	26681.1	26768.5	39886	32168.7	34398	48652.2	52263.4	48153.6	41630.9	37614.3	40303.2	34655.4	48044	M0ZUF8	Solanum tuberosum	Pre-mRNA splicing factor
32854.9	29334.5	35290.8	31092.1	24601.2	30122.2	18433.7	22310.5	26900.4	50651.8	50848.7	39383.1	31120	32645.6	57519.9	48084.8	M0ZZZ1	Solanum tuberosum	Epsin, N-terminal; ENTH/VHS
117603	76871.9	75267.6	108842	83187.8	61836.3	60245	85884.7	57795.1	55643.8	53427.8	64891.6	37913.5	Filtered	50178.8	48145.7	M1C7T2	Solanum tuberosum	Ferredoxin
31189.2	36862	58231.6	38404.4	31757.9	38703.7	28510.3	32644.7	54176	56501.1	53405.5	57323.4	32360.5	11297.3	44346	48175.4	M1AA93	Solanum tuberosum	CYP72A58
33972.8	35681.4	51998.4	29544.3	35027	46602.7	34983.3	40035.5	39273.3	32110.3	39495.4	42883.2	59101.3	65306.7	57314.4	48186.9	M1BWC2	Solanum tuberosum	GmCK3p
21092.1	18174.2	26998.3	25385.7	74332.2	61031.2	61489.9	43433.2	13758.8	19361.5	20989.1	24463.2	37626	56984.7	54499.3	48215.3	M1B069	Solanum tuberosum	Tom
50011.7	52926.5	47352.1	48404.1	38672.6	30239.4	34444.8	39928.1	76427.6	111749	93273.3	53898	46770.7	46229.9	48063.9	48268.8	M1D118	Solanum tuberosum	116 kD U5 small nuclear ribonucleoprotein component
32349	32498	33633.1	31127.1	26317.7	27557.5	22627.9	20984.3	35975.2	40777.6	46429.5	35747.4	33176.3	54139.5	51524.2	48476	M1CHN7	Solanum tuberosum	Alpha-L-fucosidase 2
106454	110219	111142	130303	107647	80354.1	88644.5	75071.1	48878.7	89385.8	87925.5	70077.8	104776	98324.8	68271	48511.2	M1BSH7	Solanum tuberosum	Vesicle-associated membrane protein
41438.6	46283.4	46091.4	39805.9	48008	65573.1	43295.4	51747.4	84598.8	81640.2	72076.6	60288.4	57394.4	69621	55465.9	48526.8	M1A0I0	Solanum tuberosum	Protein-synthesizing GTPase
57766.3	74303.2	69741.7	62537.8	64847.5	60225.7	53975.1	76551.8	86629.1	89028.7	77504.8	55053.2	34988.6	37381.3	45896	48610.1	M1BCL1	Solanum tuberosum	26S proteasome regulatory particle non-ATPase subunit 8
50060.3	47060.4	32981.3	48005.6	49274.7	33548.1	34229.6	44744.6	73864.3	76070.2	57933.4	46586.9	73632.8	42563.8	50508.3	48639.8	M1B3J4	Solanum tuberosum	Carboxypeptidase
21674.8	23506.4	34784.7	21445.7	20913.6	23919.5	20609.5	26563.7	47057.8	61195.3	99733.6	37031.2	43812	50616.1	48901.8	48724.1	M0ZH07	Solanum tuberosum	Histone H3
55634.9	39533.8	49693.5	44423.2	66290.6	67665.1	51955.9	47982.6	43415.3	66469.9	32027.4	44420.5	45863	60384	54055.4	48814.1	M1CJM1	Solanum tuberosum	Peptide-methionine (R)-S-oxide reductase
65678.2	72573.9	86518.9	104449	39634	31059.4	55262.1	45282.6	45368.2	89913.7	90202	80411.9	35566.4	44779.7	41841.8	48830.1	M1CQ13	Solanum tuberosum	Sucrose-phosphate phosphatase
22828.7	23073.2	17660.3	31765.9	45680.2	50629.2	33341.3	39784.5	26792.3	32238.2	26966.9	22767.8	31360.5	57024.3	37550.5	48859.7	M1AD15	Solanum tuberosum	Citrate synthase
96779.7	92410.4	65246.8	106075	72416.6	50910.9	82259.1	75956	61714.8	95625.5	52909.5	73516.7	50096.8	19924.4	11129.7	49050.2	M1C8R8	Solanum tuberosum	Pyruvate kinase
68491.7	59214.4	65607.6	66146.3	43785.1	85496.2	57299.6	49463.1	65752.8	74495.9	74627.6	60896.9	71767.8	80646	71230.9	49080.1	M1B4B3	Solanum tuberosum	50S ribosomal protein L3
56592.4	40033	51541.8	48257.5	45055.2	50490.9	46773.7	44053.2	26607.4	31243.8	25506.6	25616.1	29655.8	35461.2	32761	49090	M1AHU8	Solanum tuberosum	Glucosamine 6-phosphate N-acetyltransferase
63085.6	70260	77461.5	61823.4	67973	62183.4	44936.1	61018.4	59550.8	75065.8	74029.1	48773.7	42328.1	65110.9	58105.3	49172.8	M1CYB5	Solanum tuberosum	Gamma-glutamyl transferase
30632.9	29841.7	35855.4	33210	30127.5	20589.2	17709	25105.2	33610	47749.8	49687.6	44527.4	50636	58070.4	47412.7	49209	M1CXH3	Solanum tuberosum	Kinase
50743.4	48843.4	54351.8	53244.4	49405.3	53444	51222.3	50812.8	48612.5	52684	52413.5	45794.9	45597.5	70342.9	58164	49210.1	M1B7W3	Solanum tuberosum	Indole-3-glycerol-phosphate synthase
27334.6	47445.9	43483.6	29469.1	32070.4	3300.72	26697.9	13830.7	50214.9	45077.8	44957.7	44182.7	30920.3	76704.6	47622.9	49337.3	M1CXU2	Solanum tuberosum	Phospholipase A2
41874.5	42249.4	52981.3	34422.6	35940.3	32462.2	29378.5	35277.1	43244.8	41706.5	47235.7	54670.2	45758.7	68099.8	49102.4	49355.6	M1C9Z4	Solanum tuberosum	L-asparaginase
44450.9	85316.4	37218.8	45404	58312.8	122894	122132	110723	59079.2	51621.7	47227.2	37570.8	50262.8	74164.2	65349.8	49397.2	M1AXH9	Solanum tuberosum	L-lactate dehydrogenase
55655	44665.6	51067.7	79623.7	47821.8	45757.4	36744.7	41955.7	79504.6	75036.9	62605.4	63323.1	99400	53657.1	46119.3	49489.6	M0ZXB9	Solanum tuberosum	AT-hook motif nuclear-localized protein
59924.9	64617.4	65173.6	60188	42738	31799.3	41376.5	39184.2	69605.4	77916.7	76005.9	64653.8	54381.5	61075	50598.9	49558.6	M1CRL3	Solanum tuberosum	Cyclic phosphodiesterase
55695.9	53283.9	64649.2	56871.7	43024.1	30702	36563.1	36864.4	60037.6	63538.3	68921.5	44520.6	23551.5	28694.8	36209.9	49560.3	M1CZA5	Solanum tuberosum	Plekhh protein
21781.5	14814.5	24964.5	22470.6	51406.5	32008.3	35620.2	17648.3	23076	18415.2	19225.4	30642.3	54135.1	98230	65260.3	49604.9	M1B0E5	Solanum tuberosum	DUF26 domain-containing protein 2
36515.7	28785.8	31079.6	32848.7	36333.4	44061.8	38213.9	63740.3	51136.3	38113.8	41965.3	47779.4	42508.1	74963	62746.9	49636.2	M0ZTQ5	Solanum tuberosum	Osmotin OSML15
62480.1	50029.8	75251.6	55864	47282.3	56940.9	37606.2	54318.9	62574.3	70180.5	51956.8	64536.2	43821.9	58215.8	54013.9	49713.1	M1A4Z7	Solanum tuberosum	Mitochondrial pyruvate carrier
40295.1	51052.3	54840.7	68143.9	40215.4	36563	35322.4	56252.5	40294	15125	27636.5	21929.4	46352.1	72459	31170	49729.3	M1CAV2	Solanum tuberosum	Deoxyuridine 5'-triphosphate nucleotidohydrolase
45698	50934.7	49736.7	41860.7	51708.8	59897	39468.5	48732.1	68920.9	54911.6	55613.1	59107.7	46183.4	57189.9	49317.2	49833.2	M1CSY7	Solanum tuberosum	Methionyl-tRNA synthetase
61425.8	67415.8	64793.7	73885	49834	38034	49759.8	52705.9	96095.8	83465.8	107143	59632.5	93285	90952.5	52195.9	50021.3	M0ZR87	Solanum tuberosum	Nucleosome assembly protein 1 4
22528.6	42777.7	44897.1	33629.3	39110.8	20820.7	23145.7	30956.1	65141.4	74725.2	66896.1	60673	56298.8	57899.3	53674.9	50124.8	M1BM07	Solanum tuberosum	Glycosyl hydrolases family 17 protein
76796.6	104021	106962	98139	70536.8	85969.7	77752.8	79206.9	67432.4	88043.2	70372.3	87942.1	60315.3	51175	60104.2	50226.9	M1BQI0	Solanum tuberosum	UDPG glucosyltransferase
50457.1	36171	45301.6	37358	30339.9	40460.9	40668.8	25996.5	27006.8	24304.1	26438.5	42336.6	38121.2	65144.9	53925.1	50251.8	M1BIS5	Solanum tuberosum	Pectinesterase
42716.9	30243.9	35954.6	39965.7	82396.1	95513.3	75027	82373.7	23925.9	13826.5	15783.8	24583.8	33418.8	34228	38523.4	50256.9	M1D3N2	Solanum tuberosum	Phenylalanine ammonia-lyase
12063	15036.4	17012.8	17350.3	10570	19365.1	13784.2	16186.4	33421.4	49241.8	43913.6	36495.5	38177.6	53884.8	44028	50294.5	M1CQM7	Solanum tuberosum	Beta-fructofuranosidase
39996.2	20233.8	47883.1	17438.1	20825.9	12976.5	35484.7	18512.1	23983.2	48293.4	49674.1	92911.1	67724.5	56951	56152.1	50416	M0ZNB0	Solanum tuberosum	Ascorbate peroxidase
43354.5	61815.5	52317.7	42263.5	42784	68040.3	55674.9	76200.2	71088.6	66749.9	73003	52482.2	57030.3	62974.4	60127.3	50569.2	M1BJG9	Solanum tuberosum	D-3-phosphoglycerate dehydrogenase
42592.8	48912.6	62204.1	57923.4	37740.4	42669.4	35530.8	42130.2	58547.5	75858.5	77468.3	49940.5	57991.6	35745.8	39810.8	50605.8	Q5CZ53	Solanum tuberosum	Pom30 protein
21703.5	30596.4	23205.4	24632.7	28300.4	28066.3	13141.1	10765.4	80828	95495.3	120227	61025.8	47539.3	51668.3	60924.4	50606.1	M1CHA4	Solanum tuberosum	Major pollen allergen Ory s 1
90754.2	79321.2	85742.9	82202.3	68295.8	47289.8	59884.6	60047.3	59661.3	52489.5	51696.8	54691.4	43490.1	46420.4	49198.1	50661.8	M1AT14	Solanum tuberosum	Thiamine pyrophosphokinase
28343.6	40380.8	36462.3	36614.7	34278.5	49479.6	34179.6	42080.1	58234.6	60383	59115.6	35677.8	46669.2	77019.2	47776.9	50751.8	M1C5G9	Solanum tuberosum	IBR3 (IBA-RESPONSE 3)
122254	122904	115554	123573	98596.2	91686.9	86852.9	98231.6	81269.3	86956.9	62505	72288.8	46901.5	59862.7	39036	50869.2	M1BNP6	Solanum tuberosum	Tropinone reductase
69061.3	43259.9	45495	49713.2	85328.4	50814	49823	39182.6	78336.8	71270.7	49054	61166.9	63685	61056.1	79058	50988.3	M1A1D9	Solanum tuberosum	Allyl alcohol dehydrogenase
40383.8	31619.7	45817	28558	29139.5	18850.4	18982.6	22670.1	45367.9	57867.9	39021	37475.6	43881.8	42665	49574.4	51169	M1CTQ6	Solanum tuberosum	Charged multivesicular body protein 4b
149520	187492	155007	179879	99060	115369	111058	165918	153844	129184	140527	94339.5	67312.5	70529.3	62520.7	51348.6	M1CT51	Solanum tuberosum	Phosphoethanolamine N-methyltransferase
58239	73448.1	69615.5	68549	60058.4	57739.4	70611	65052.6	49991.8	40708.1	52940.7	48209.3	56954.9	50187.8	54021.7	51364.3	M1A9L1	Solanum tuberosum	SET protein, phospatase 2A inhibitor
44373.5	29413.9	30717.1	26007.1	27842.2	23591.5	14079.5	19575.2	46508.2	38657.5	33526.6	43006.9	45827.9	45993.8	38374.2	51386.9	M1AHY2	Solanum tuberosum	Basic 7S globulin 2 small subunit
63421	65014.3	67028.5	64060.7	61304.7	49598.6	50352.9	53021.2	53728.4	79451.7	63377.4	69658.7	47653	48625.6	54869.4	51390	M1CCH6	Solanum tuberosum	Short-chain dehydrogenase/reductase
105646	55648.8	65784.6	90750.1	55132.4	45248	50960.4	69248	91853.2	79792.1	67296.8	82900.7	48728.9	52491.9	77491.4	51400.7	M1C6D8	Solanum tuberosum	GLABRA2 expression modulator
53942.8	50520.2	67639	61544.3	39437.6	22800.5	25882.5	33660	43752.2	53819.5	59226.6	48030.8	27971.7	34611.9	35731.3	51411.1	M1CVS3	Solanum tuberosum	Glucan endo-1,3-beta-D-glucosidase
59024.9	63054	83356.6	64884.3	78537.9	65347.2	62616.3	72770.6	34863.3	46702.3	49016.2	29459.4	34063	89077.4	52098.5	51414.1	M0ZKQ9	Solanum tuberosum	Electron transfer flavoprotein subunit alpha
27940.9	24690.4	28263.7	28868.1	95635.7	96161.8	62576.9	66457.1	37214.1	21685.8	18170.3	24084.1	51322.1	84900.9	56351.1	51498	M1B3U7	Solanum tuberosum	2,4-dienoyl-CoA reductase
30521.7	26285.2	37418.4	31240	43651.9	33088.7	25436.3	27210.8	31150.6	36680.6	41416.2	27321.2	45668.3	72267.2	43158.7	51522.7	M1BL96	Solanum tuberosum	Cytochome b5
83028.4	82113.8	71482.5	87893.4	59551.9	94123.3	62186.5	86110.5	102509	62708.4	66612	88819.2	74233.7	77050.9	69524.7	51627.1	M1D5C0	Solanum tuberosum	Short chain alcohol dehydrogenase
59386	62328	74585.1	74570.8	49061.6	75249.2	66621.3	91295.9	42057.3	31310.5	48033	35275	46012.9	53296.6	39317.8	51657.4	M1B2V0	Solanum tuberosum	Replication factor A
83936.9	80145.6	60885.8	104139	145319	106652	133136	95544.4	49805.2	41195.3	50173.1	70495.8	52293.3	62558.7	52685.8	51724.4	M1AMV7	Solanum tuberosum	Uncharacterized protein
39165.9	41916.9	42976.3	33312.3	33987.6	54469.2	45045	41873	65062.2	46073.9	50629.6	53888.4	56639.4	67351	57720.6	51739.6	M1BSI8	Solanum tuberosum	RNA binding protein
86495.3	82103.9	78574.1	81213.8	60009.6	88907.7	59925.9	58340.7	80041	57123.2	80268.2	63960.8	52168.5	123063	47527	51861.5	M1CXL8	Solanum tuberosum	C2 domain-containing protein
22446.3	25691.3	32664.7	28941.6	25235.6	28195.5	31557.6	36431.8	27790.3	34334.5	38480.6	34991.5	48068.2	74338.1	49561.1	51915.2	M1ASC6	Solanum tuberosum	Tetratricopeptide repeat protein
51850.9	61864.8	47777.5	54775	64825.3	64722	55785.1	65340.2	54489.8	42137.5	61732.9	31583.7	52957	45763.6	40723.6	51949.2	M1BFR5	Solanum tuberosum	mRNA cap-binding protein
37022.7	43887.3	50408.4	21431.3	21467.1	36638.5	32487.1	37724.9	28318.3	50192.7	49580.6	47229	34075.2	43175.8	37599.2	52184.7	M0ZL71	Solanum tuberosum	Urease
42382.6	51698.4	45564.7	44782.5	67633.5	106237	73292.9	64889	80497.7	61852.9	58809.3	58426.4	62272.9	75185.8	63223.1	52274.2	M1CCP8	Solanum tuberosum	Uncharacterized protein
103899	74214.2	69325	37478.2	32586.4	18535.1	32179.8	19928.8	100103	135644	157034	95048.7	63835.2	31676.4	64842	52399.4	M1A8I6	Solanum tuberosum	Ci21A protein
63913.8	59906.5	59724.8	55764.2	54149.2	52180.6	45361.3	51855.6	66123.2	76000.7	80628.9	70200.7	47766.1	46068.3	54533.1	52445	M1A466	Solanum tuberosum	WD-repeat protein
18155.1	16625.8	15706.5	21198.2	591013	436956	306082	227492	540.141	Filtered	Filtered	5948.05	53198.2	148286	66146.1	52497.3	M0ZUC6	Solanum tuberosum	Bet_v_1 domain-containing protein
63965.4	42924.4	61595.3	53708.1	62302.4	68023	47457.1	49059.2	35457.7	32454.3	37021.6	59939.7	59203.1	69874.7	67589.9	52542.3	M1BPP2	Solanum tuberosum	Calcium ion binding protein
51910.9	47348.8	51040	48343.4	56131.4	62766.4	51613.6	54228.8	47740.6	47191.3	46638.1	45642.6	62070.9	69564.5	51574.9	52599.5	M1ALL9	Solanum tuberosum	Microsomal prostaglandin E synthase 2
41833.7	40180.7	32767	47648.9	51831.6	41831.4	34369.4	30568.7	81041.8	62358.9	79297.5	56384.9	67111.7	56018.3	52691	52630.6	M1AHY0	Solanum tuberosum	Basic 7S globulin 2 small subunit
67821.4	96798	78697.1	101022	46669.3	53623.3	47483.6	69568.3	49981.4	35572.1	45598.9	43547.4	31279.6	34820.1	35781	52666.3	M1D4S5	Solanum tuberosum	Amine oxidase
34082.4	64498.3	56806.7	39662.2	31182.9	17391.1	26046.6	17583.6	66899.7	87285.7	75338	64094.9	68100.1	54917.6	60458.2	52688.4	M1C6B1	Solanum tuberosum	Universal stress protein family protein
126802	189331	115762	142591	44399.3	148387	126992	142297	139673	69222.4	133195	82679.4	41946.2	58606.2	56852.9	52700.1	M1BBE3	Solanum tuberosum	Major latex
32965.8	42104.3	41766.6	38201.9	27865	41556.5	34358.2	44522.1	77852.8	92042.5	80590.4	63146.4	54839.2	60572.5	54727.7	52887.6	M1CQJ9	Solanum tuberosum	Coatomer subunit beta
71655.5	69662.7	81296.4	71122.5	70589.9	108311	87404.4	80049.9	39289.4	50426.8	42982.4	50009.3	54288.7	60741.7	63531.1	52930.2	M1C4U3	Solanum tuberosum	Plastid Tic40
57639.3	68260	70114.5	67690.4	62030.9	48033.7	67443.6	67001.7	72981.9	68308.7	85124.5	51984.8	44230.6	79831.6	61133.9	52982.4	M1CGY6	Solanum tuberosum	Probable 6-phosphogluconolactonase
44264.2	44178.9	52742.7	39371.8	95905.6	59900	55012.3	61596.4	45958.9	54088.1	73395.8	16431	38855.4	32141.2	39896	53035.8	M1ABN6	Solanum tuberosum	60s acidic ribosomal protein
20102.1	27305.9	20968.2	28345.9	38279.3	36696.7	23067.2	31531.7	37236.7	41769.2	37873.1	22473.3	41092.1	39158.6	49045.6	53196.9	M1BCB2	Solanum tuberosum	Enoyl-CoA hydratase/isomerase family protein
47419.6	46379.4	50640.7	53400.7	42571.2	39225.3	42402.9	35456.3	51415.8	53747.2	51504.1	59913.1	74789	53894.4	54728.8	53203.8	M1AWS8	Solanum tuberosum	Glucose-6-phosphate 1-epimerase
90510	96335	80848.7	127798	57430.4	84755.4	64099.1	99330.6	71767.8	51881.9	52942.5	47751.5	37731.3	87303.6	47678.8	53273.2	M0ZZ31	Solanum tuberosum	Glutamine synthetase
49601.1	54096.3	66282.5	79989.5	48959.3	37986.2	45143.3	45629.1	53395.7	31669.6	46463.9	73493.6	49215.7	55199.4	78440.4	53283.8	M1B776	Solanum tuberosum	50S ribosomal protein L7/L12
53097.4	53716.7	60120.9	40536.9	79257.1	75032.4	64627.3	70268.3	42547.5	36345.2	45017.4	57003.4	50161	60975.1	65806.7	53469	M0ZJA6	Solanum tuberosum	Glucan endo-1,3-beta-D-glucosidase
29973.9	46619.6	36707	34971.8	38161	35454.6	20207.1	35472.1	70409.9	98857	69606.7	41105.7	42543	43930.2	54810.7	53475.7	M1AHB9	Solanum tuberosum	CASP-like protein
52338	53393.9	51885.8	58686.7	38582.9	64597	57215.8	67086.1	79231.2	70011	76808.8	61506.4	53875.8	62919.5	58052	53513.9	M1AQJ3	Solanum tuberosum	Glucose-6-phosphate 1-dehydrogenase
44447.3	53789.6	51031.2	46515.3	50151.6	56830.5	40298.1	58731.1	75561.3	75582.2	62936.3	45449.9	50032.2	57799.5	49446.4	53687.3	M1BS59	Solanum tuberosum	26S proteasome subunit 4
35148	27450.9	21426.7	52917.8	93136.6	91961.9	59981.7	67686.6	25979.6	21626.4	25837.2	26570.3	60103.2	66109.3	51763.7	53705.1	M1C835	Solanum tuberosum	Peroxidase
34704.5	35069.7	44642.2	37623.8	32736.1	30269.4	34124.4	32185.5	40935.8	68520.2	58764.5	45909.6	45003.1	59183.5	47429.2	53729.8	M1ALT1	Solanum tuberosum	WD40 repeat protein
22773.8	9792.38	32394.1	28213.6	7859.93	49639.3	41561	12810	34846.9	45368.2	51017.4	36283.9	44472.1	57832.6	41738.4	53792.5	M0ZIM4	Solanum tuberosum	Sugar transporter
52723.1	98482.4	78130.1	95585	52892.9	57222.5	90161.1	93827	56822.3	84732.5	103620	59394.4	53061.1	60271.7	43841.7	53866.6	M1A7H3	Solanum tuberosum	Phosphoglycerate mutase
39000.3	40594.4	39804.2	42996.7	35696.1	35931.6	40776.8	41192.5	63076.7	70066.8	67063.1	69214.7	61438.6	65828.2	62548.7	53892.3	M1BIS6	Solanum tuberosum	Epoxide hydrolase 2
59611.4	52709.6	57742.8	61065.8	78745.9	86767.9	70825.3	62628.9	32033.5	38269.5	43935.1	44829.6	57048.8	60470.7	54877.7	54142.4	M0ZSB3	Solanum tuberosum	ACI14
61655.4	59239.3	65926.1	48534.2	56666.2	95179.5	83048.1	103363	40448.7	31884.4	31245.6	49032	55567.3	58343.6	55084.8	54194.6	M1AG73	Solanum tuberosum	Tryptophan decarboxylase
42827.1	39442.8	51579.1	36997.5	22888.6	38560.5	33947.1	35964.9	73865.2	104793	82072.2	84473.4	51705.9	63474.4	56494.5	54225.4	M1AC83	Solanum tuberosum	AMP dependent ligase
48804.6	39130.8	51651.8	41563.6	31931.2	35151.8	31280.9	38138.8	50856.8	63432.7	61308.8	52666.3	53148.1	59456.6	49063.5	54234.1	M1A2V9	Solanum tuberosum	Uncharacterized protein
40899.7	41445.9	55285.5	38222.6	31147.3	38292	35286.5	39109.6	61880.9	73547.6	67574	55257	54879.4	59963.8	53684.1	54497.6	M1CK99	Solanum tuberosum	ARGONAUTE 1
26888.3	20218.1	17031.7	26056.1	17719.7	16730.9	16638.4	24805	15613.9	29250	22610.8	9712.99	31025.1	25342.2	47664	54504	M0ZSN7	Solanum tuberosum	Uncharacterized protein
26277.9	29550.6	36220.3	27119.4	19905	24988.2	20014.6	26982.5	59109.8	92458.1	71270.9	59071.6	47639.5	57770.4	48411.1	54513.2	M1AM44	Solanum tuberosum	Receptor protein kinase
45169	38585.7	57376	31851.1	34524.9	28828.8	30787.1	25532.8	65201.6	80557.5	85473.3	55880.6	54083	59158.6	53103.4	54636.3	M0ZW51	Solanum tuberosum	Ascorbate peroxidase
52558	49712.4	57152.1	32824.1	37774.8	24312.9	22460.4	23241	69196.4	74961.4	74078	64957.5	61305.2	63134.3	39702.5	54661.6	M0ZQL1	Solanum tuberosum	Glucan endo-1,3-beta-D-glucosidase
33997	37468.9	39187.3	36654.2	19620.4	20749.2	18529.1	19706.7	50896.1	60399.4	63147.8	76611.5	55398.8	46491.6	48679.2	54805.9	M1CVR0	Solanum tuberosum	Calcium ion binding protein
3525.09	8056.76	9222.92	3578.03	2209.94	8133.74	3909.28	9904.27	46437.1	50102.6	34270.9	38418	42735.2	54008.4	39253.8	54822.4	M0ZXN1	Solanum tuberosum	Citrate binding protein
46559.9	43776.6	49914.2	45473.8	33373.2	45274.7	39447.7	44926.7	67329.4	81726.5	74352.3	73161.7	63892.2	56767.7	55867.7	54867.9	M1CIM1	Solanum tuberosum	ATP synthase protein MI25
37917.5	31366.5	42545.2	33562.5	24465.8	30413.2	24979.1	28971.6	47663.4	47107.9	50193.6	45907.8	47389.5	60213.6	48257.9	54868.4	M0ZWF1	Solanum tuberosum	Galactose oxidase
50708.7	51588.2	48452.2	55583.4	59540.9	49681.5	47044.4	50156.4	48848.4	57342.6	54313.2	52035.1	46555.8	57793.6	50931.1	55173.4	M1AJ16	Solanum tuberosum	Dihydrolipoamide acetyltransferase component of pyruvate dehydrogenase complex
55508.2	52498.7	58860.1	47549.3	32475.6	38532	31811.5	45861.7	69436.2	53682.2	73325.7	48850.9	47889.2	48545.2	44254.8	55182.2	M1CTL0	Solanum tuberosum	NADH dehydrogenase
27893.7	37222.8	25273.9	28219.4	27611.2	12156.7	17231.9	20682.8	38932.4	35771.6	43144.3	37525.6	19280.8	Filtered	23885.9	55327.5	M1AFD3	Solanum tuberosum	Small nuclear ribonucleoprotein f
46520.2	40700.4	54333.1	37926.8	36868.3	48017.2	39771.6	42365.1	47655.3	56326.1	50583.8	54283.1	52473.2	64088.5	58677.2	55393.4	M1ABT4	Solanum tuberosum	RAB5B
91748.8	91700.3	90838.8	91182	101968	90279.4	62257.6	80589	119119	111579	84300.1	65753.1	59252.5	75857.4	83880.4	55426	M1AWK7	Solanum tuberosum	26S proteasome regulatory particle non-ATPase subunit 12
44697.9	41880.9	47039.1	40602.7	51351.7	56826.6	43399.1	43752.5	50400.1	48417.8	55119.8	64183.2	60759.7	61222.8	68032.7	55795.2	M1A5G2	Solanum tuberosum	Serine/threonine-protein phosphatase
61060.2	36366.3	64789.5	59499.7	141750	99083.7	87977.7	94316.1	50032.7	45597.5	43011.8	71615.3	81691.1	58601.2	78968.4	55800.9	M1CLN4	Solanum tuberosum	Insulin degrading enzyme
58448.8	55653	78212.8	44933.6	50721.7	41744.3	47549	48787.7	84015.9	70925.6	91353.9	80209.2	56548.5	72801.1	55959.6	55840.8	M1BVX1	Solanum tuberosum	Protein-methionine-S-oxide reductase
126015	129140	132701	139325	88034.5	73977.5	64925.7	116411	114115	110767	122026	54503	45018.6	59885	57314.7	55855.4	M1BPR3	Solanum tuberosum	Annexin 11
62013.8	58898.8	64908.4	61084	63248.7	63075.9	46436.4	47433.1	67766.8	65360.8	65147.6	54570.5	60212.2	62901.8	60516.2	56005.9	M1BWV4	Solanum tuberosum	Peptide N-glycanase
Filtered	9084.59	2726.15	Filtered	17058.7	4117.94	5814.7	Filtered	Filtered	37344.9	28996.6	10733.3	28912.4	23683.4	30548	56147.3	M1CIZ2	Solanum tuberosum	Major pollen allergen Ory s 1
33227.5	36239	55016	36851.8	34358.7	18074	12632.8	24029.9	64198.9	81519.4	84117.2	70006	38236.1	42725.7	51476	56170.2	M1CJE1	Solanum tuberosum	Plasma membrane intrinsic protein PIP2
127327	102832	110178	111528	105388	97881.8	90704.5	80325.8	107406	78578.8	77830.8	110098	83294.1	65073.8	72464.5	56209.6	M1BCM0	Solanum tuberosum	Phytosulfokine receptor
28095.4	25316.1	35849.9	18847.5	77836.8	89018.9	85646.2	67738	28415.3	34047.5	25537.4	36325	52299.4	74372.4	52799.1	56274.4	M1BL62	Solanum tuberosum	Protein yippee-like
60245.9	75299.5	65824.1	65033.8	34725.9	34565.3	21508.6	50810.8	39143	59572.8	44710	52492.5	42798.1	36980.8	49829.3	56277	M1ARF2	Solanum tuberosum	CPRD49
225848	192370	185421	184066	274700	175824	174001	182381	218016	117052	46334	222366	233274	108627	148832	56281.9	M1BAP5	Solanum tuberosum	Clathrin assembly protein
72606.8	52191.4	40602.7	74996.1	393064	195051	167688	154718	18778.3	23062.4	12030	11561.8	78967.3	95655	90064.7	56284	M1BUG6	Solanum tuberosum	Tropinone reductase homolog
25885.4	19950.9	27380.9	19948.9	68616.1	80321.6	62013.4	44689.7	31459.6	19645.4	22628.7	31609.8	45514.8	43910.9	47812.7	56557.8	M1C8D8	Solanum tuberosum	Pectin acetylesterase
46461.3	50426.3	53994	46282.4	43529.8	49532.8	33626.6	44770.6	54513.9	70842.5	56987.5	44460.4	58291.5	39187.9	43053.7	56647	M1BRN6	Solanum tuberosum	Reticulon-like protein
32310.2	71011.1	41734.1	39716.5	49183.3	68633.6	27386.3	74194.3	100837	99313	143376	61169.8	54530.1	58209.4	48922.3	56705.2	M1A2H6	Solanum tuberosum	Deoxyuridine 5'-triphosphate nucleotidohydrolase
82825.4	76625.2	81923.2	80235.4	49280.2	44718.9	65062.4	49102.1	114486	118441	115249	99058.4	82573.8	81978.5	79607.9	56783.1	M1AEW4	Solanum tuberosum	Galactose-1-phosphate uridylyltransferase
56692	59966.2	55870.4	64429.1	48009.4	53286.6	57410.9	60331.3	42767.9	47164.8	49471.1	56998.5	54971.8	64967.8	61551	56922.9	M1B0W9	Solanum tuberosum	Inositol-1-monophosphatase
101395	105547	95522.4	115404	74745.6	71905.3	101404	96335.9	97536.7	105701	115009	100848	85039.4	87378.4	85918.1	56929.3	M1CBT8	Solanum tuberosum	ATP phosphoribosyltransferase
42469	40932.1	54301.6	49278.5	38343.2	32786.5	39434.9	40446.5	48608	59062.6	57454.4	58945.1	60375.9	72108.3	65273.4	56975.4	M1CKW3	Solanum tuberosum	Isoamyl acetate-hydrolyzing esterase
30239.5	37433	35983.4	22858.8	74283.4	119678	56445.5	68556.2	35371.9	20919.6	22820.8	34757	57037	62134.5	60724.9	56981	M1C547	Solanum tuberosum	Isopentenyl-diphosphate Delta-isomerase
51840.6	47709.3	35426.8	39857	38251.6	19302.7	24568	22326.8	50028.7	91498.6	68796.6	83080.2	35370.1	14237.8	34180.1	57032.9	M1BA78	Solanum tuberosum	HIPL1 protein
30425.1	25801.7	31386.3	27822	25843.7	24896.2	26301	19180.1	45884.1	61834.3	49758.1	52574.8	38223.7	68759.8	49456.3	57043	M0ZMW5	Solanum tuberosum	Dirigent protein
48716.7	46315.2	59571	37193.9	38652.4	33002.6	205427	162758	116593	91678.3	89553.2	60758.7	53067.7	92570	131073	57043.9	M1BA27	Solanum tuberosum	High mobility group protein
21356.3	23372.1	16767.3	23991.6	24202.9	27294.4	19012.3	24594.7	30254.3	35431.9	36950.8	24479	34185.2	55895.1	37101	57186.7	M1BNK9	Solanum tuberosum	Acyl-CoA dehydrogenase
150458	181807	180825	181274	141922	234722	162275	167900	88429.4	101023	94862.3	94918.7	55230.9	73907	89373.9	57381.6	M1D1B6	Solanum tuberosum	Glycosyltransferase
65795.7	65839.4	85188.1	46415.2	40331	49478.2	58656.8	68795.1	66859.2	75733.1	75590.8	65366.3	59628.5	52410.4	44645	57411.5	Q3HVM3	Solanum tuberosum	Hydrogen-transporting ATP synthase, rotational mechanism
68789.4	68016.8	72460.2	81226.6	51809.3	46776.1	44922.2	61728.3	78504.9	61719.9	64514.2	53119.6	104963	73958.1	58480.9	57422.7	M1BXD5	Solanum tuberosum	Nucleosome assembly protein 1 2
16464.6	14928.5	26792.1	13370.6	13026	44544.2	28593.4	22671.4	29107.5	28518.4	31119.6	27221.3	65549.2	81879.9	67742.6	57453.7	M1ABL9	Solanum tuberosum	Vacuolar protein sorting-associated protein VPS4;Vesicle-fusing ATPase
30884.8	28054	49242.4	28530.7	26751.6	53077.9	39096.1	41678	49048.3	50655.3	50509.9	52220.6	65715	105506	54961.2	57471	M1CJE7	Solanum tuberosum	SKP1-like protein
15001.7	18356.4	16034.1	11869.1	54863.8	31499.8	36369.7	41104.2	39101	43481.9	46460.4	47530.3	58496.5	55614.1	47309.6	57557.6	M1AKS8	Solanum tuberosum	Bacterial spot disease resistance protein 4
169530	167288	161747	177618	106208	140861	136961	157035	112263	63926.7	76028.3	62805.6	56938.5	71020.4	81926.2	57633.5	E1AXT4	Solanum tuberosum	Beta-fructofuranosidase
66497.5	66981.9	59467.8	50223.3	49718.9	58747.2	67634.3	60493.7	55983.3	60710.3	61808.4	59976.9	52511.6	54721.2	58908.1	57919.3	M1C2D7	Solanum tuberosum	Tetratricopeptide repeat protein 38
59450.8	63451.8	50908.4	44898	230708	46458.9	43033.6	42506.1	54922.4	62965.6	54859.2	50177.5	74922.7	63249.2	66794.9	57942.4	M1CTE6	Solanum tuberosum	Zinc finger protein
177687	169987	106393	236339	93445.4	63482.6	72684.4	128441	149839	136553	77043.5	122775	138663	168903	133260	58044.1	M1AA81	Solanum tuberosum	Folate gamma-glutamyl hydrolase
23847.1	25220.4	32092.9	22922.8	45088.9	35235.7	43627.1	33055.3	30090.7	46847.2	44215.2	16697.2	61740.8	84558	55599.7	58084.7	M0ZJC4	Solanum tuberosum	Response to dessication RD2
49325.9	47399.8	52153.9	56508.1	51285.5	50552.9	47054.2	49964.3	70412.6	93354.5	75118.9	59310.2	49555.2	53457.4	52631.3	58097.3	M0ZWP5	Solanum tuberosum	Coatomer subunit alpha
69465.2	84558.4	86321.6	86600.8	66906	54109.7	61930.7	67977.8	82773	79675.4	75910.7	48732	46492.9	59748.5	47845	58149	M1AF40	Solanum tuberosum	Beta-ketoacyl-[acyl-carrier-protein] synthase I
67285.5	59688.3	56009.3	64465.8	54182.1	39006.8	45364.9	49227.4	98214.6	75012.8	59390.5	53652.2	61826.1	82331.2	67148.4	58164.2	M1BCB8	Solanum tuberosum	Serine/threonine-protein phosphatase
79889.6	74386.7	69017.2	85091.3	54704.2	65683.6	54729.6	69003.9	78559.1	76513.9	71187.3	66970.4	58742.1	71316.2	55952.3	58225.6	M1AFC7	Solanum tuberosum	H/ACA ribonucleoprotein complex subunit
61313	37097.7	70084.1	42394.6	42347.9	34244.1	37306.1	54912.2	51119.3	56469.5	50533.9	43154.7	47484.4	55524.3	81791.9	58234.3	M1AGZ2	Solanum tuberosum	Pentatricopeptide repeat-containing protein, mitochondrial
13945.2	11058.1	15451.6	39498	25937.6	21389.4	15280.8	17041.7	7910.29	20652.3	22162.7	8418.43	24284.9	30239.5	38636.7	58283	M1BGV3	Solanum tuberosum	4-hydroxyphenylpyruvate dioxygenase
24950.2	26076.2	18967.5	14900	8127.82	20402.2	17868.6	21800.6	25362.1	31809.8	30488.8	48665.9	44012.7	35347.1	38666.2	58321.5	M1BHB9	Solanum tuberosum	Basic 7S globulin 2 small subunit
161291	154432	146173	177592	147024	116360	137256	154362	76002.2	113228	108620	109063	67420.7	69137.3	77133.4	58344.8	M1BLM4	Solanum tuberosum	AlaT1
26570.7	29870.2	40239.3	28626.1	141057	104680	60016.8	66524.8	19492.4	15935.6	Filtered	Filtered	88583.9	78940.9	66431.3	58432.4	P31426	Solanum tuberosum	Phenylalanine ammonia-lyase 2 (Fragment)
57108	69310.6	61069.9	54854.9	65724.2	75231.8	60583.9	67293	64138.3	76740.6	72931.8	51870	63798.5	94491.3	67929	58473.3	M1A8D1	Solanum tuberosum	Phosphoinositide phospholipase C
398268	310636	415398	405854	272180	122218	294645	177029	17432.4	16487	13747.7	50132.1	65542	34945	49910.9	58477.9	Q00081	Solanum tuberosum	Glucose-1-phosphate adenylyltransferase large subunit 1 (Fragment)
56828.9	40954.6	32302.6	18580.4	20232.8	31041.3	44424.4	30166.7	56620.1	107916	72792	81967.7	55431.7	48937	72651	58557.9	M1ABI2	Solanum tuberosum	Extensin
60556.4	59403.1	57941.9	70962.4	80621.4	20552	51906.5	56953.8	64608.4	64633.5	59428.8	56750.5	66258.9	83701.1	77049.9	58724.7	M0ZQN1	Solanum tuberosum	Plastid high chlorophyll fluorescence 136
65029.3	75234.4	76999.7	68879	93730.2	78763.1	71003.5	82236	72519.2	79583.7	81827.1	57452.7	49918.8	87346.5	81621	58769.6	M0ZM24	Solanum tuberosum	Chorismate mutase
77399.9	100047	96502.4	96280.7	53246.6	52852.6	57698.3	58859.7	53843.6	63281.7	75003.5	86880.3	56677.7	59496.6	47593	58782.1	M1AE33	Solanum tuberosum	GcpE
42070	43833.8	49160.6	45234.1	39980.2	49097.6	42814.2	49351.7	45334.5	55094.7	52046.2	51303.1	45398.4	53894.9	46164	58854.5	M0ZWG2	Solanum tuberosum	Protein RCC2
84795.9	67064.3	57573.9	68430.7	29098.8	28578.8	36122.9	32936.7	136571	127086	134490	135673	78191.3	70796.2	82418.8	58922.2	M1BJ88	Solanum tuberosum	Kelch repeat-containing protein
23249.8	19833.3	28483	23928	20536.5	10332.7	13109.8	10406.7	57971	65516.3	63981.1	45232.9	47659.1	62154.1	48880.8	58937.1	M1D4B9	Solanum tuberosum	Protein DEK
6423.9	3838.09	6360.73	4602.92	7866.33	6609.35	4784.98	3826.87	57413.1	59582.9	53586.8	43787.7	48712.7	77006.8	46381.5	59215	M1CNB6	Solanum tuberosum	RNase NGR2
49601.5	51589.4	51058.7	52944	47378.3	79741.8	64799.7	60369.4	53063.4	59727.9	54579.6	64481.1	60736.9	73140.9	61457.1	59242.2	M0ZKT6	Solanum tuberosum	Cysteine desulfurylase
46646.1	51686.7	60538.5	64401.7	44274.7	41179	48121	56137.1	44685.5	50575	60078.6	36380.6	39297.2	66223.2	48255.8	59248.2	M0ZR98	Solanum tuberosum	WD-repeat protein
77384.2	116451	90814.5	96621.5	79185.4	88293.5	64068.1	84772.5	137610	141579	144575	84189.3	70957.5	70573.8	77988.8	59260.1	M0ZYR0	Solanum tuberosum	Tubulin alpha chain
50071.6	60283.7	59036.9	51192.8	67234.1	72728.1	57035.5	73332.1	77431.6	47798.7	70750.4	59017.6	57154	81998.4	68278.1	59343.2	M0ZSN2	Solanum tuberosum	Pyroglutamyl-peptidase I
77679.8	72496.2	74188.4	71494.2	60028.5	82053.5	75831.8	69222.1	61182.8	63795.6	57240	67948	71902.6	83353	78779.6	59353.3	M1D395	Solanum tuberosum	Isopenicillin N epimerase
48405.8	63522.4	61498.8	50336.1	31778.8	66505.7	42744.4	67590.4	100391	111311	92274.2	78762.2	56670.5	62900.2	60601.3	59364.4	M1CLG7	Solanum tuberosum	26S proteasome subunit
42895.1	54184.6	56586.7	50707.9	47197	52746.4	54885.6	55763.1	33748.5	50839.3	56799	45042.1	50234.6	64465.7	56539.6	59472.9	M1AWX9	Solanum tuberosum	Short-chain dehydrogenase
66808.2	60569	66944.9	67848.3	50837	60965.8	63428.2	69725.3	61665.7	80556.2	74903.2	66641.4	57149.5	80344.4	74273.8	59541.7	M1CFH4	Solanum tuberosum	CXE carboxylesterase
31163	32333.5	31929.3	33655.8	49585.5	42611.5	40051.3	43364.9	20615	38841.2	38672	34675.1	33123.6	50251.2	48675	59555.7	M1CZI3	Solanum tuberosum	Heat shock cognate 70 kDa protein 1
11867.7	13475.6	5873.64	18980.9	89362	75634.1	55568.1	28129.9	6320.26	6396.63	10866.2	10985.9	30523.3	85991.5	38904.4	59674	M1AMX7	Solanum tuberosum	Nb cell deth marker
141028	141283	150355	118481	110716	101016	142699	98956.8	51127.2	80404.4	65754.4	72222.9	82824	65302	62376.7	59763.8	M1BLH3	Solanum tuberosum	4-amino-4-deoxychorismate lyase
35791.8	10956.9	41019.6	35391.1	12086	28215.2	65399.6	10039.7	38515	59325.9	64861	29754.6	47519.8	59348.1	50815.4	59846.7	M1BCI8	Solanum tuberosum	Nuclear-pore anchor
56027.1	52099.2	68595.8	54297	101274	61998	80847	46656.9	64578.7	103213	68479.7	75098.8	74763.8	130916	62259.8	59936.5	M1A649	Solanum tuberosum	Mitochondrial ATP synthase 6kDa subunit
46708.7	44025.6	59857.2	52633.2	49050.6	33865.7	39008.4	41051.4	96923.3	105325	110334	72643.2	75821.8	63952.6	62754.3	60012.2	M1BM44	Solanum tuberosum	Calmodulin-binding protein
41901.7	39158.8	44797.5	34239.8	37371.9	62096.3	49805.9	49428.6	47751.5	35915.9	42047.2	65369.6	47407.6	52192.1	49335.7	60030.1	M1CGC1	Solanum tuberosum	Nuclear RNA binding protein
69178.3	61320.6	98799.8	62780.4	40860.2	45234.4	37481.3	50636.5	84983.3	101736	95945.8	94204.8	41656.4	36301.3	55736.4	60073.1	M0ZKH6	Solanum tuberosum	Glucose-6-phosphate/phosphate translocator 1, chloroplast
12611.7	11607.2	11328.5	11549.2	13092.5	14598.8	17834	809.201	14816.7	30507.6	29765.1	13232.6	39138.5	41885.9	34394.8	60146	M0ZLF8	Solanum tuberosum	Aldose 1-epimerase
62615.3	75794.5	57026.4	57044.8	62812.7	76297.5	52796.2	74547.2	106066	95136.2	79524.5	63011.1	56000.7	69979.2	66466.2	60148.8	M1CX90	Solanum tuberosum	Eukaryotic translation initiation factor 3 subunit E
43258.8	31534.3	40299.2	35874.3	32212.1	24390.1	28025	32989.7	48347.4	96554	65575.3	52732.8	64360.8	57385.1	47666.9	60216.7	M1AFV5	Solanum tuberosum	AMP deaminase
31395.2	30265.4	37095	18478.1	14725.3	20121.6	25554.8	20988	50466.4	50948.1	46132.5	52770.4	44346	45619.5	44582.3	60285.7	M1CVT4	Solanum tuberosum	Defensin J1-2
37833.1	35560.2	45289.5	43997.4	45174.2	40461.1	49339.5	38355.5	46855	60343.8	45625.2	44367.2	39108.1	54809.1	37060.9	60369.2	M1AY42	Solanum tuberosum	Clostridium pasteurianum ferredoxin homolog
62024.5	54893.7	52708.3	62704.8	63455.8	46943.6	50686.6	46749.1	56936	64688.9	43371.1	39453.8	35927.3	50774.9	47501.3	60378.4	M1CA64	Solanum tuberosum	Germin-like protein
35294	42191.5	36943.2	51449.5	47641.1	53152.9	31101	52038.7	48614.9	45593.5	46283	60182.4	32053	35774.8	54929.9	60460.1	M1C3W1	Solanum tuberosum	Inactive purple acid phosphatase 27
39409.7	36336.2	42698.6	48101.8	169446	150856	82097.2	93476.5	62366.2	36330.2	32870.2	29321.7	85277	128960	100304	60761.8	Q8H9B6	Solanum tuberosum	Caffeoyl-CoA O-methyltransferase
47557.2	40516.9	51149.5	45642.1	55239.1	48208.1	47823.9	53067.4	31386.1	32819.7	31685	36075.8	57859.7	75750.9	56470.6	60819.9	M1CHD9	Solanum tuberosum	Transcription factor
49230	54302.3	59888.7	82512.9	48689	61332	37231.4	37703.2	58402.5	57236.6	62081.6	53499.1	41929.3	50496.7	51528.6	61045.3	M1BW89	Solanum tuberosum	Reticuline oxidase
23655.2	25777.6	23460.7	15992	56481.8	114879	47872	56665.3	33133.8	22900.2	22852.4	43511.6	60301.5	84386.4	75925.6	61118.5	M0ZJ55	Solanum tuberosum	Laccase
35281.2	31824.5	26486	34288.7	16828.5	31699.9	102036	30689	44231.3	51354.7	53024.3	47948.2	66753.3	62950.3	49028.9	61238.7	M1AQK7	Solanum tuberosum	Uncharacterized protein;PMEI domain-containing protein
77345.8	85183.5	93655.2	102285	107037	86750.8	106785	107859	73456.6	55147.6	71704	49753.2	74008.2	112210	73937.4	61509.2	M1D616	Solanum tuberosum	ATP-dependent Clp protease proteolytic subunit
18340.4	16732.2	17562.9	19970.5	63871.3	49832.1	47910.4	47781.4	33345.4	35253.1	39006.8	37125.4	63023.5	83350.7	53693.9	61686.9	M1BF44	Solanum tuberosum	ADP-ribosyl cyclase/cyclic ADP-ribose hydrolase
52521.5	50321.6	63873.6	44929.7	54102.6	37358.6	38209.6	35115	61073.3	70438.5	61100.8	48874.8	49123.1	66263.4	55469.7	61807.6	M1A5N8	Solanum tuberosum	Glycosyl hydrolase family 17 protein
91427.9	80138.5	106547	69987.6	64543.1	69995.3	54754.3	58991.5	59148.6	46211.5	71622.8	74450.1	63990.8	68150.3	73753.7	61848.1	M1A1S2	Solanum tuberosum	Glutathione peroxidase
39133.7	41979.5	29623.6	29062	17397	22983.5	12753.9	20408.2	54951	67433.1	55428.4	70195.4	48245.1	38030.4	51143.3	61852.2	M1AHY8	Solanum tuberosum	Basic 7S globulin 2 small subunit
14716.5	13202.4	16200.5	10526.7	46681	127289	68226.3	48765.2	1993.68	9358.55	8815.39	21122.6	36309.5	32957.8	28733.8	62009.7	M0ZXE1	Solanum tuberosum	P69B protein
92208.9	81308.6	90061.5	77127.4	75450.6	67718.6	53213.5	68293.2	106847	78842.6	91115.8	58767.3	64197.9	65465.1	43588.6	62071	M0ZJ09	Solanum tuberosum	Ribonucloprotein
56033.5	47079.3	45909.2	50745.8	59379.7	55238.9	38695.2	49138.4	63138.6	28707.4	31930.4	47284.4	63006.8	41190.7	55445	62098.8	M0ZIP7	Solanum tuberosum	Nascent polypeptide associated complex alpha subunit
24268	32622	26492.8	20697.7	20748.9	18834.4	13988.1	15252.5	87553.6	109036	82435.2	71271.6	57162.2	48026	62669	62262.6	M1C559	Solanum tuberosum	Quinonprotein alcohol dehydrogenase
85874.7	70162.1	80837.4	56499.2	68865.8	105477	78506.9	65719.7	55454.3	70598.8	68872	74909.8	80009.4	57242.9	66316.9	62329	M1AB40	Solanum tuberosum	Isoamylase isoform 3
56585.8	51506.5	76180.9	45575.9	60759.7	63876.3	51935.6	45788.5	41822.9	36087.2	46988.4	50912.9	53427.9	86710.1	59201.6	62394.2	M1BA41	Solanum tuberosum	Dehydroascorbate reductase
38752.9	29484.1	36654.8	37987.3	19673.9	17253.5	17974.3	21485.3	73100.3	61070.6	62515.4	54800.5	73328.4	62469.5	58996.9	62612.5	M1DFQ4	Solanum tuberosum	Aspartic proteinase nepenthesin-1
42913.1	20459.5	17615.8	24914.2	20934.9	31418	17250.7	17246.6	58374.8	48809.4	42458.9	64163.4	46139.4	45399.9	29760.8	62724.5	P56337	Solanum tuberosum	Eukaryotic translation initiation factor 5A-5
29187.5	31758.6	20461.9	45827.7	54933.9	53640.9	49416.9	53027.5	58254.9	24976.6	43974	63810.2	51567.5	51585.2	40721.7	62861.8	M1DEB7	Solanum tuberosum	S-adenosylmethionine synthase
67615.8	60989.4	83851.7	68665.6	54436.3	64496	44322.1	58373.6	71694.8	100690	72589.8	64673.1	98860.4	79927.3	69677.2	62963.9	M1ATB8	Solanum tuberosum	Protein translocase
75078.3	99154.7	102704	77092.4	68104.6	68750.9	83239.1	77278.1	120255	93830.5	99798.8	87862.5	62931.3	127361	86496.6	63259.6	M1A7Z9	Solanum tuberosum	Uncharacterized protein
103598	91998.6	100817	88587.9	129034	102142	103658	95964.6	70546.7	65814.9	66817.6	46400.9	53680.2	111717	65578.9	63368.8	M0ZY90	Solanum tuberosum	Aldehyde dehydrogenase (NAD+)
135688	170008	163555	177483	121812	99358.6	189453	127981	58218.2	52163.4	67560.3	71044.4	55897	63328.8	53581.5	63385	M1C2E0	Solanum tuberosum	Glutathione s-transferase
55617.2	53451.8	73777.4	59354	44804.2	57317.4	48597.1	55438.9	79407.5	87961.3	87383	82310.5	65388.6	69562.7	56795.6	63449.4	M1BST6	Solanum tuberosum	Cytochrome C1;Cytochrome c1-2, heme protein, mitochondrial (Fragment)
55446.6	68163.3	90423.1	66323.1	45384.9	31515.5	40395.3	46600.3	58553.7	103618	122906	56435.4	30603.9	76494	51328.3	63471.6	M1AH14	Solanum tuberosum	Ferritin
83711.9	57029.3	74086.9	64288.2	66149.2	46066.9	57227	52968	80459.6	73459.7	73848.7	54116.2	51712.1	76218.9	51470.5	63616	M1C7H0	Solanum tuberosum	Chloroplast lumen common family protein
91414.6	97883	85993.9	73986.2	93531.3	106677	85824.1	80032.3	81179.9	81636	57797.4	88642.9	66839	65258.1	63927.1	63639.1	M0ZKX2	Solanum tuberosum	Allene oxide synthase 2
30522.5	38220.5	49898	48707.7	44779.6	49219.9	36688.5	38778.7	46616.4	64857.1	57656.2	48558.2	64066	69957.6	53794.5	63723.4	M1ABP7	Solanum tuberosum	Peptidylprolyl isomerase
65549.5	70769.5	92995.6	73552.6	50760.5	42871.5	61377.4	66345.6	84436.9	75548.4	82498.1	53311.8	54077.3	120243	64550.9	63767.1	M0ZSU7	Solanum tuberosum	Spliceosome associated protein
52073	54028.9	52457.3	54466.8	54531.4	61003.3	53295.5	63509.5	43110.7	46975.3	47890.2	43847.9	72722.7	75575.9	60599.3	64015.8	M1BLW8	Solanum tuberosum	Lectin kinase
63127.6	47328.6	63550.3	50975.9	40644.6	33039.8	38929.7	38451.5	87600.6	112271	108783	73709.8	23830.1	20626.1	13514.1	64027.6	M1D542	Solanum tuberosum	Serine/arginine-rich protein
40497.9	48373.4	50027.6	29259.1	45187.7	70627.3	53275.8	60171.5	46817.2	63001.3	52727.2	47817.8	31250	61254.6	52926.7	64173.4	M1C0Z5	Solanum tuberosum	C2 domain-containing protein
44764.2	47119.8	50109.9	95354.3	62967.1	47125.1	48541.1	44047.8	87470.2	56247.1	91755	46943	66302.1	57639.6	70504	64230.3	M1A979	Solanum tuberosum	SBT4E protein
68877.4	79548.3	94722.2	74600.6	55632	47530.8	51009.9	63872.7	80210.4	88903.7	95987.5	55923.8	53127.4	90600.4	60529.4	64261	M1A2Y2	Solanum tuberosum	NADH dehydrogenase
110284	100330	106309	132428	65850.9	76936.8	55332.9	94201.6	90278.6	66279.8	114821	56164.1	45593.2	81758	67304.7	64346.9	M1APU5	Solanum tuberosum	1-O-acylglucose:anthocyanin-O-acyltransferase
57148.6	56575.7	66721.4	54433.8	38862.1	43376	32123.1	43031	81049.8	114340	81535.4	62837.4	55748.5	74113.2	61892.1	64350.2	M1B0W6	Solanum tuberosum	Calcium-binding protein
50794.2	51877.5	44100.5	41952.6	57098.2	51494.6	37850	37568.8	77931.2	61774.8	48764.3	58028.2	55753.6	56599.8	66329.4	64413.4	M1CKQ7	Solanum tuberosum	Kunitz trypsin inhibitor
88549.4	85377.1	62117.6	69526.5	97296.7	84768.7	51345	69563.2	54126.9	56828.6	62498.4	71261.6	53013.4	65506.3	49460.4	64578.4	M1CM17	Solanum tuberosum	Mta/sah nucleosidase
15038.7	17724.7	16825.4	17420.2	19234.3	12780.8	21552.4	15565.7	27818.6	35200.6	40180.2	24283.3	35200.2	57766.5	52326.9	64672.2	M1A6Q8	Solanum tuberosum	Cucumisin
80875.5	82233.4	85733.6	97695.6	79845.1	58611.8	62022.4	69404.5	54304.7	82702.8	68443	74634	70627.4	74236.8	57833.8	64797.8	M1CLV7	Solanum tuberosum	Seed maturation protein PM36
30956	28555.8	39442.4	29000.2	17184.7	26927.9	28825.6	30792	62407.3	73803.5	78616	57656.5	65819.1	68674.1	44305.7	65006.9	M1CCR6	Solanum tuberosum	KH domain-containing protein
29891.7	29141.8	23202.1	44505	107941	100521	88570.6	82717.2	41236.8	51765.5	22772.7	29484.7	59294.5	104538	63116.3	65138.8	M0ZIB4	Solanum tuberosum	Alpha-DOX2
72981.8	78485.9	76074.6	64377	61971.8	75453.3	64486.9	82916	131866	100469	110574	64071.5	66826.6	68436.9	57449.8	65145.7	M1AQG0	Solanum tuberosum	Chaperonin containing t-complex protein 1, epsilon subunit, tcpe
66846	65984.2	73985.7	81785.4	84708.6	98056.5	104106	92230.2	58086.2	45578.4	65031.2	58038.4	75318.4	100422	79426.8	65184.1	M1BAC2	Solanum tuberosum	RNA binding protein
106385	66442.7	63700.3	79677.3	103052	84869.5	77916.3	62418.6	145524	87931.5	68922.2	160942	108026	73130.8	81282.7	65405.6	P56336	Solanum tuberosum	Eukaryotic translation initiation factor 5A-4
84219.2	71026.6	86258.6	81528.6	76330.4	66687.6	50900.1	51214.3	34623.2	51385.9	54366.6	47749.4	39210.1	59564.6	62456	65629.4	M1C185	Solanum tuberosum	FAD-linked oxidoreductase 1
90175.8	96019.3	93501.1	100615	102516	100476	107799	101772	116924	101780	79972.8	93955.3	78546.7	99408	99367.7	65663.7	M1A0J1	Solanum tuberosum	Protein arginine n-methyltransferase
92082.1	97798.2	85724.3	86726.6	45154.9	28177.4	31720	54172.4	78400.6	97836.5	43986.7	59768.4	41493.2	43920.4	41764.8	65679.2	M1CN04	Solanum tuberosum	Glutamate dehydrogenase
38758.9	33586.5	49482.8	43845	41858.1	37164.1	38801.5	42422.1	56178.9	59083.5	59181.2	51518.8	56177.5	62483.3	49462.2	65725.4	M1C2T7	Solanum tuberosum	Phospholipase D
59122	64031.5	76547	72359.6	56734.5	62806.3	63181.5	70749.4	118957	106842	97947.8	75293.7	84271.2	68378.2	58648	65802	M1A6C0	Solanum tuberosum	MAR-binding protein
33572.3	26826.8	38813.2	24243.1	18112.5	19167.5	17933.2	14918.1	64343	74243.3	72736.4	55766.4	57144.3	55474.9	45828.4	65807.2	M1CMK7	Solanum tuberosum	Hsp20/alpha crystallin family protein
73052.2	83116.2	89427.8	72625.4	90699.9	80696.2	69939.3	80566.1	77903.4	96103.6	78580.4	70568.2	57696.2	77312.9	78852.2	65881.9	M1CAQ3	Solanum tuberosum	6-phosphogluconate dehydrogenase NAD-binding domain-containing protein
63844.9	50031.5	56761.5	69532	29446	11320.8	20222.9	28469.4	61471.8	85130.8	46223.8	88718.9	38962.9	45523.7	57584	65979.2	M1A133	Solanum tuberosum	BRASSINOSTEROID INSENSITIVE 1-associated receptor kinase 1
109900	79944.7	82345.2	89402.4	63153.1	61471.2	60755.1	88963.8	89212.2	64357.4	78668	93760.7	61887.8	71820.1	74084	65996.1	M1C599	Solanum tuberosum	Ferredoxin
21661.2	10328.7	23946.5	20708.2	23651	20079.4	20939.2	19565.5	27335.8	44086.3	36312.8	33797	41801.7	54873.4	42323.2	66050	M1AP42	Solanum tuberosum	Pyrroline-5-carboxylate reductase
63008.7	60794.9	70125	45735.9	53737.5	48326.2	57226.4	58877.6	105027	139912	107663	74474.6	63783.6	78844.3	66325.8	66058.6	M1CWU5	Solanum tuberosum	Vesicle-fusing ATPase
64270.4	59408.9	66155.7	70607.5	55950	26259.3	36167.8	40879.1	30280.5	47254.7	44525.2	47656.2	50602.4	52178.8	57726.1	66243.9	M1CZA3	Solanum tuberosum	NAD(P)H dehydrogenase (quinone)
34873.3	34804.5	36655.4	28946.6	34250.6	40769.7	33616.7	39814.2	58518.7	60716.4	46945	53696.3	70850	77985.8	60233.5	66249.2	M1AY74	Solanum tuberosum	Steroid nuclear receptor, ligand-binding
61293	53706.4	57416.1	56472.8	43910.6	37286.2	46036.4	41515.2	66779.5	68223.9	76091.2	62251.3	69101.8	58797.8	52219.8	66550	M0ZIM7	Solanum tuberosum	NADH dehydrogenase [ubiquinone] 1 alpha subcomplex subunit 12
40339.5	38066.9	57592.6	28115.1	22046.3	50821.3	34313.2	34855.7	38183.2	25709.8	46669.5	54485	70708.5	41832.1	56906.6	66694.4	M0ZTV9	Solanum tuberosum	Cell wall protein TIR4
53793.4	54601.9	66956.8	48905.2	43510	56912.9	46000.5	54502.4	82435.8	88893.6	93498.1	83733.8	57655.4	65169.2	62580.4	66816.6	J9ULI1	Solanum tuberosum	Osmotic stress-activated protein kinase
10018.2	92682.2	94286.7	39643	Filtered	142347	178986	75087.2	75879.6	136925	68393.7	87749.5	88572.9	76539.7	90578.1	66877.3	M1D0B5	Solanum tuberosum	ER Phosphatidate Phosphatase
84116.9	77741.3	69321.8	80731.5	109901	101711	63632.6	115633	72540.8	75976.1	80988.4	62569.6	72346.4	95715.4	75598.5	66937.2	M1D357	Solanum tuberosum	Vacuolar sorting receptor protein PV72
96129.4	65958.5	77506.6	77034.5	63814.8	48746.2	79730.6	44497.5	29774.8	105536	68506.8	46245.1	51267.8	78330.3	62027.3	67018.5	M1CZL9	Solanum tuberosum	Peroxidase
90072	82960.6	82855	90632.5	62031.7	50902	63195.1	66708.2	109518	105753	114318	82010.7	67670.7	85807.2	65035.1	67063.2	M1BYV2	Solanum tuberosum	Uncharacterized protein
47487	45696.6	48036.8	51757.7	39121.7	41728.5	35547.3	49162.9	80298.3	70949.2	79256.5	49941.5	69525.9	77360	67075.8	67079.6	M1AS85	Solanum tuberosum	Eukaryotic translation initiation factor 4F / eIF-4F, putative;Eukaryotic translation initiation factor 4F / eIF-4F, putative
49740	66947.1	65136.7	61474	73596.7	94264.2	96571.8	86930.2	66582.9	58629.9	68623.6	66362.8	67283.1	107156	91247.6	67101.9	M1AUK1	Solanum tuberosum	Tau class glutathione transferase GSTU45
68665.6	85559.9	59797.6	77166	153852	100187	71258.1	58373.9	801362	94897.7	241662	46612.1	87348.1	66440.7	59898	67231.1	M1BZ05	Solanum tuberosum	Histone H2A
79390	58494.8	86778.9	77727.3	69613.2	61991.2	53155.4	59628.8	49565.8	50743.9	59488.3	54126	58849.5	58332.4	59653.2	67326.4	M1B8Z7	Solanum tuberosum	Uncharacterized protein
44260.7	28156.7	51663.2	36896	35251.6	40051.4	57813	45200.9	53470.9	55720	44447.2	68865.1	78365.8	85047.2	49645.5	67405.6	M0ZPV8	Solanum tuberosum	40S ribosomal protein S21
63255.6	73058.2	63128.8	66208	67706.3	70928.9	53933.9	75698.5	98449.5	84954.6	86002.7	63660.4	67735.6	84091	69046	67510.7	M1C5P2	Solanum tuberosum	Translation initiation factor
77791.3	77221.3	83457.2	59417.7	76867	89712.1	64634.1	75580.2	109774	73108	77987.4	97343.6	74955.4	77955.8	73326.1	67718.4	M1CWT7	Solanum tuberosum	Auxin repressed/dormancy associated protein
42952.5	46748.8	39097.1	54021.6	109827	85477.8	64752.6	73422.1	51760.4	51542.1	42370.1	42520.9	69543.1	113555	78629.2	67766.6	M1A6H0	Solanum tuberosum	Short-chain alcohol dehydrogenase
76349.2	84189.9	94343.9	74772.3	64233.4	58864.5	74155.8	71087.4	71735.5	95802.7	109032	58201.5	52729	76399.5	62538.4	67872.7	M1CL13	Solanum tuberosum	Ferritin
50964.4	48353.6	68808.7	53068.1	47255.9	57847.7	51962.1	56548.6	85744.8	108337	89076.6	54286.4	62565.9	83817.2	61834.4	67921.5	M1CZC1	Solanum tuberosum	EMB1507
85845.5	58353.2	87467.4	71147.8	65800.9	93913.5	66137.7	66891.8	60368.7	62525.2	59645	105358	67750.3	63380.1	64061.8	67968.1	M1CQE7	Solanum tuberosum	Histidine triad (Hit) protein
86806	83941.9	108965	102427	158090	157658	126795	117853	66879.2	70065.5	62664	29212.9	61289.2	81188.1	64314.5	67975.7	M1BK24	Solanum tuberosum	Glutathione transferase
54763.2	51965	62819.6	43828.5	74655.7	48457	54077.5	50477.8	41230.6	56447.4	48149.6	65208.6	42846.9	50405.5	53165.7	67999.3	M1D2R0	Solanum tuberosum	Beta-hexosaminidase
113585	112962	117911	137950	160296	84070	118190	111670	87441.6	66141.6	78532.5	60494	56553	89334.1	73024	68035.1	M0ZXE7	Solanum tuberosum	ADP-sugar diphosphatase
77485.4	80913.2	80956.3	108166	103412	105046	114329	114384	70121.4	71185.7	75410.2	64749.3	71382.3	111687	88468.3	68040.3	M1CKK4	Solanum tuberosum	Iaa-amino acid hydrolase 5
69695.7	77067.4	79976.8	68839	72734.4	74359	62294.9	69726.9	111479	102786	103948	71829.1	66103.8	93284	68038.1	68042.7	M1C8J5	Solanum tuberosum	TCP domain class transcription factor
113069	107163	108548	101056	153764	171632	133523	130407	48701.4	68540.8	61058.3	57247.9	80196.6	87483	72386.3	68073.7	M0ZQU7	Solanum tuberosum	Pantoate--beta-alanine ligase
53515.5	50587.5	47994.3	53772.7	35948.2	29086.1	32238.2	33655.4	63320.1	65293.9	69890.4	45267.7	41263.8	63472.8	56475.9	68236.3	M1D1Z8	Solanum tuberosum	Purple acid phosphatase
55475.2	61737.2	73869.5	44787.4	41172.8	58977.6	52633.5	56799	100768	89853.2	111107	90394	60837.1	80068	71614.6	68244.7	A5A7I8	Solanum tuberosum	Calcium-dependent protein kinase 5
51412.5	54563.4	48195.6	48527.9	67298.8	57512	46692.5	39591.5	72920.8	90379.9	88767.3	62090.9	65239.3	79120.8	69918.8	68288.3	M1D344	Solanum tuberosum	Nucellin
57009.3	46877.9	67278.4	50754	43056	36697.7	32723.6	43943.4	71565.6	55318.1	45310.5	75204.6	55011.7	48327.9	54487.5	68305.8	M1CTS7	Solanum tuberosum	Multicopper oxidase
56166.2	55272.1	59925.7	57998	138537	104599	120340	111841	54827.6	63511.7	49522	40071.2	59237.9	101163	84192.4	68493.3	M0ZK76	Solanum tuberosum	Phenazine biosynthesis protein
31504.6	38197.4	39381.5	33733.8	24960.2	38583.1	24403.8	28693.3	47975.9	49657.4	72265.1	42167.6	41002.3	67623.4	49704	68496	M1B5Q4	Solanum tuberosum	Alpha-glucosidase
70568	77888.7	71736.3	60290	70796.3	87225.6	48158.3	77698.1	104910	112113	94177	82862	84452.6	80747.2	83280.3	68528.1	M1AQQ5	Solanum tuberosum	Eukaryotic translation initiation factor 3 subunit L
78725.7	71329	80840.1	67032.9	68270.7	57748.9	65069.5	55658.5	108133	101144	106089	72742.2	54808.3	82227.5	70799.3	68608.1	M1AH59	Solanum tuberosum	Armadillo/beta-catenin repeat family protein
37350.5	43840.1	47518.6	35207.1	58423.2	41791.6	34686.3	32342.5	63295.4	55780.5	60041.3	44736.7	50377.9	63686	47916	68665.5	M1BGH8	Solanum tuberosum	S-locus-specific glycoprotein
63833.5	44354.5	55284.3	50735.4	35906.6	48518.8	36671.4	32670.9	90499.6	55735.6	56039.5	72798.6	60078.9	43846.5	62526.8	68703.8	M0ZPK8	Solanum tuberosum	Aspartic proteinase nepenthesin-1
40694.9	39286.7	44223.2	42184	64033.5	59194.8	45024.2	75418.8	73741	43010.7	45083.2	33298.4	82970.8	98995.1	55019	68708	M0ZPF9	Solanum tuberosum	3-methyl-2-oxobutanoate hydroxymethyltransferase
80828.4	68247.2	74175.1	75261.3	81654.1	68066.7	62811.1	70155	67477.2	71577.2	76192.5	68676.7	68598.5	106551	70387	68881.5	M1BB74	Solanum tuberosum	Small GTP-binding protein
72003.5	58108	61987.1	44162.9	60462.7	108720	68716.7	68337.6	52725.1	40038.2	48715.8	75062.2	66186.1	57519.4	75071.1	69099.7	M1B4E3	Solanum tuberosum	Ubiquitin receptor RAD23
27218.9	31351.1	51672.8	30559.5	32173.6	23967.8	19998.3	31481.6	50486.1	109410	79787.3	60140.6	80450.1	64283	65498.8	69180.6	M1AYB0	Solanum tuberosum	3-ketoacyl-CoA reductase 1
65995.8	64091.4	82730.7	70123.3	39829.1	47454.6	57385.8	46917.2	58947.2	107741	94497.4	63712.4	54310.2	66945.7	58242.1	69310.2	M0ZPB6	Solanum tuberosum	Uricase
23076.5	17831.2	19590.6	13773.4	52506.1	36427.2	18447.9	15634.9	59105.5	63683.6	55243.3	45352.7	88894.7	122785	81035.5	69409.2	M1A8L3	Solanum tuberosum	Peroxidase 2
106508	70907.9	88061.8	84354.7	65783.6	43519.5	45924.1	42087.5	54806.3	56142	59737.8	110093	77872.7	53899.7	80409.5	69455.4	M1BZP2	Solanum tuberosum	STS14 protein
149149	110340	147646	148851	855878	524058	741394	488215	11557	8667.31	3953.75	8886.97	83933.9	424202	99033.4	69507.2	P17641	Solanum tuberosum	Pathogenesis-related protein STH-21
65517.3	61906.4	65271.6	68296.4	59838.6	52693.5	47499.5	59560.6	54787.2	58655	70548.6	62297.6	52940.4	70856.7	68746.8	69620.9	M1BS31	Solanum tuberosum	Glycolipid transfer protein
63742.3	71634.7	70973.7	74512.3	73624.2	71718.6	53393.3	73752	78037.1	88774.2	46745.3	59247.3	56287	74086.5	61226.1	70207.3	M1AWA7	Solanum tuberosum	Glutamine amidotransferase
43959.9	38307	40798	50562.7	18891.3	26549.7	14116.6	32631.5	42044.5	50691.2	55767.5	53524.4	64613.6	60309.5	50329.4	70278.4	M1A5B5	Solanum tuberosum	Peroxidase
52893.8	52489.7	53655.5	53099.4	74476.2	66525.7	64208.7	60285.8	29900.7	65310.5	49989.5	53557.9	67867.3	70529.2	75740.3	70324.5	M1C990	Solanum tuberosum	Ripening regulated protein
163829	158676	196233	202172	197110	149770	176864	186057	58067.8	83163.9	94362.8	101764	84970.2	138373	119419	70442.2	M1CMF9	Solanum tuberosum	Adenylosuccinate lyase
35573.5	43534	49539.8	46022.2	52094.8	53918.7	55578.2	50575.6	62843.9	87755.6	77143.7	54433	59523.8	96438.7	74065.1	70472.6	M1CFV3	Solanum tuberosum	Methylcrotonoyl-CoA carboxylase beta chain, mitochondrial
61263	47075.8	64566.1	50172.5	44558	32725.8	49027.5	42900.9	82604.6	75824.2	86328.1	60794.1	75824.7	89371.7	75399.6	70664.9	M1AXD5	Solanum tuberosum	Proton pump interactor 1
50053.7	78880	64969.7	50328.6	40565.8	113321	78152	94042.3	72189.9	57957.5	80948.1	59873.9	82679.4	74936.9	66899.6	70794.6	M1BY26	Solanum tuberosum	Transitional endoplasmic reticulum ATPase
46309.1	60473.1	57930.9	66531.8	94574.6	60486	77533.1	70040.8	66405.9	61575.6	60000.1	55516.8	45578.5	97773.9	67761.9	71099.6	M1CT25	Solanum tuberosum	Glutathione S-transferase T4
77329.3	61290	78757.4	71294.2	64491.5	63388.1	59672.1	60149.7	61722.8	75704.1	65926.5	86768.3	67703.8	60527.4	77754.4	71201.6	M1CDM7	Solanum tuberosum	3-deoxy-8-phosphooctulonate synthase
96032.1	72976.9	108023	61863.2	78187.2	43371.9	53488.6	37154.2	100382	75533	92554.8	78215	57209.8	87413.9	54851.6	71277.9	M1CS15	Solanum tuberosum	Nucleosome-binding protein
51020	58531	57993.4	52579.6	76648.3	66586.6	55713	60928.8	72862.4	75317.5	74151	48959.9	64342.8	106776	78690	71499.2	M0ZGB1	Solanum tuberosum	Late embryogenesis (Lea)
21311.3	17343.7	18942.2	14868.8	17319.8	29906.9	17536.1	16867.2	28054.5	22607.6	23872.6	36421.6	36489.4	38823.6	85073.7	71605.7	M0ZUN6	Solanum tuberosum	p-coumarate 3-hydroxylase
89467.5	84258.9	81766	83002.8	113094	84660.2	91489.9	100539	73226.8	70168	62880.3	72439.2	83358.2	80899.3	79781.5	71673.2	M1AQ37	Solanum tuberosum	F-box family protein
67217.1	75780.2	76422.2	65625.6	88495.7	92047.6	111971	118740	71293.4	59251.1	63281.9	75108.6	68164.5	92849.3	86324.3	71800.6	M1D749	Solanum tuberosum	Isochorismatase domain-containing protein
106471	92762.7	79115.2	135002	168388	94906	79869.1	106567	112708	61845.9	71188.2	70111	67485.5	63406.8	74049.6	71818.4	M1CCS3	Solanum tuberosum	UDP-glucose 6-dehydrogenase
77678.5	72928	68204.5	55714.4	66899.8	58729.4	59598.9	50136.4	140053	145509	103337	69532.2	96004.2	104999	91585.1	71823	M0ZGT5	Solanum tuberosum	Small nuclear ribonucleoprotein-associated protein
58548.6	64965.3	68298.6	54308.6	50190.2	64541.9	63806.3	64717.9	65501.4	60652.4	59683.9	76402.4	75621.3	76725.5	81837.3	72018.1	M0ZVI1	Solanum tuberosum	Glucose-6-phosphate 1-epimerase
70005.1	80198.5	84384.1	70804.5	62328.5	59089.1	74996.2	71779.2	106487	116551	135135	83844	80965	100842	70166.6	72208.2	M1D7P9	Solanum tuberosum	Adenylyl cyclase-associated protein
136835	201295	157023	191302	183909	219029	206412	200489	117982	109578	104609	90525.3	83137.7	98972.3	95389.2	72227.6	M0ZJD3	Solanum tuberosum	Diaminopimelate decarboxylase 1, chloroplastic
50565.1	47149.9	59238.7	55721.1	47718	47449.1	40377.9	48468.9	79125.7	110588	91826.6	78056.2	54561.8	58298.8	51323.7	72242.4	M1B4S3	Solanum tuberosum	Cleavage and polyadenylation specificity factor 5
33670.6	42211.2	34941.6	68913.8	45132	47538.8	38024.9	45127.6	42160.8	39329.3	46458.1	31405	47647.4	85975.3	59256.6	72298.6	Q3HVN6	Solanum tuberosum	Cytidine deaminase
49908.1	42081.1	60049.6	52431.6	40029	37594.9	35922.6	33884.6	74561.2	81462.7	74162	68450.3	80280.5	67601.6	55615.6	72331.5	M1BZ69	Solanum tuberosum	Prohibitin
99859.3	153169	106803	167288	72822.2	85493.5	89435.3	125046	167332	103102	136324	85710.5	44913.9	51515.2	70868.2	72460	M1AFT4	Solanum tuberosum	Major latex
67978.1	84769.3	70613.4	70111.4	79460.3	95227.3	64581.7	89042.6	100237	91561.4	84095	84883.2	81187	94118.2	84806	72835.9	M1A6G8	Solanum tuberosum	Heat shock protein
70775.9	66364.7	78042.7	62800.8	86481.2	86358.4	77434	59839.8	42042.3	64795	51291.9	72300	64652.5	59610.9	79443.3	72940.1	M1BQX1	Solanum tuberosum	FAD binding domain containing protein
71689	99479.7	82938.9	75088.2	36426.5	48393.4	59349.5	60485.6	60225.5	71981.1	73470.9	70065.2	55261.1	46132.4	62676.5	73092.2	M1BHJ9	Solanum tuberosum	Flavonoid glucoyltransferase UGT73E2
68178.5	64202.5	61444	70724.7	71923.7	56993.8	58132.2	68820.8	53345.7	71735.9	69125.4	83982.9	66999.7	74998.7	67165.3	73423.4	M1AJK1	Solanum tuberosum	NADPH--cytochrome P450 reductase
43498.5	50508.1	51162.5	45422.5	36714.9	46048.4	42026.3	29762.5	66278.5	50075.9	56441.9	59369.7	70487.5	73567.6	79281.7	73854.2	M1BCC6	Solanum tuberosum	Oxidoreductase
99954.2	69815.2	63064.1	77852	146378	165129	103050	141804	67577.2	44251.9	42726.9	48449.3	67934.6	90579.9	55283.5	73872.4	M0ZLB2	Solanum tuberosum	Glutamate decarboxylase isozyme 3
54142.3	52689.5	44626.6	53000.9	27521.8	34753.5	26634.5	38749	66184.8	67416.1	65517.9	61548	59888.6	61829.2	63950.8	73930.9	M1CWL9	Solanum tuberosum	Proline-rich protein 1
182112	177609	170245	202523	230291	199620	249551	187764	129008	118475	137260	134447	90338.9	98975.8	87866.5	74196.7	M1CD27	Solanum tuberosum	Methylthioribose-1-phosphate isomerase
71436.6	79223.5	82475.5	63826.9	72082.5	55550	61970.9	60616.5	96110.5	71343.4	88228.3	61357.7	77396.7	104368	71589.4	74265.3	M0ZI96	Solanum tuberosum	Serine-type peptidase
45056.2	28840.1	63516.7	49747.6	42674.2	43173.7	32483.1	47167	41139.4	60085.5	54237.2	47535	61059.7	70733.8	56335.5	74283.9	M1C1I3	Solanum tuberosum	NADH:ubiquinone reductase (non-electrogenic)
29889.7	25258.9	25297.4	47477.7	34122.6	25723	26123.1	32586.4	31561.3	16338.5	26013.3	30381.2	54299.3	31681.1	47078.8	74321.6	M1B6Z5	Solanum tuberosum	Subtilisin-like protease
56753.8	41357.5	60582.4	44633.6	172454	139646	91017.7	86690.9	48305.8	30217	34103.6	64876.4	65102	94578	86009.1	74384.1	M0ZQV9	Solanum tuberosum	Caffeoyl-CoA O-methyltransferase
36201.4	34093.2	45407.5	36335.8	44443.2	42259.2	43551.8	36328.4	61160.4	83109.6	72572.6	76069	68521.7	70553.3	67204.5	74463.5	M1B9S6	Solanum tuberosum	Uncharacterized protein
14468	6303.64	6431.74	38689.9	153250	139700	90623.2	105829	21135.7	8165.11	10814.1	7088.25	72606.3	162707	83231	74546.5	M1AQS2	Solanum tuberosum	Lipoxygenase;Probable linoleate 9S-lipoxygenase 5
51974.5	45968	50555.6	41815.4	33441.8	33194.9	49109.5	42985.2	76065.6	73330.2	78199.7	100273	77346.3	73569.2	74831.5	74693.8	M1BEI3	Solanum tuberosum	Probable cytosolic iron-sulfur protein assembly protein CIAO1 homolog
90620	87275.6	115976	77103.5	83314.2	87552.7	82979.5	102221	89269.6	86895.9	86020.7	72320.2	65403.1	92704.2	65580.4	74702	M1CQX3	Solanum tuberosum	Citrulline--aspartate ligase
33822	28702.1	40755.8	33975.2	23726.3	23136	37343.3	21966.4	42401.8	60908	86823.6	57736.9	59981.6	92345.5	75275.5	74725.4	M1AU85	Solanum tuberosum	Protein LRP16
58282.2	59515.5	58347.9	52105	38215.1	39685.6	32783.2	34778.3	81499.8	85593.8	75624.4	76345.6	70131.8	62292.1	71383.3	75010.7	M1DIW5	Solanum tuberosum	Reticuline oxidase
53306	47492.9	50289.8	64423.9	48783.8	45784	66594	79318.4	36466.7	54917.5	36975.6	32547.5	41851.9	50211.1	35659.8	75173.4	M1CAR8	Solanum tuberosum	Acyl-CoA binding protein
63551.8	70967.9	66424.3	60443	65708.5	73785.7	75013.8	75403.9	100415	101028	120742	83840	84771.9	105005	78028	75185.6	M1CVI0	Solanum tuberosum	Alcohol dehydrogenase ADH
52101.6	51965.2	53693.7	62915.8	51271.7	53718	60862.7	53395.9	82119.5	82532.5	92373.2	65945.9	81905.8	85834.7	69330.4	75259.8	M1AGJ4	Solanum tuberosum	D-lactate dehydrogenase
136612	140259	124036	158315	148425	145333	127085	140931	102851	82936.8	87024.4	94315.5	78647.4	78915.1	73124.9	75364.1	M1CN19	Solanum tuberosum	Uroporphyrinogen decarboxylase
49770.2	53396.2	58562.6	60441.7	47652.3	54657.1	53825.1	56307.7	66768.8	86197.8	75335.6	62204.8	61653.6	82147.4	68725	75384.8	M1CAP0	Solanum tuberosum	Long-chain acyl-CoA synthetase
68778.4	83025.2	105166	77581.7	81418.7	88560.8	86672.3	101100	70801.2	83160.6	68554.3	77070.5	86170.9	88063.7	94111.6	75634	M1DSX3	Solanum tuberosum	Indole-3-acetamide hydrolase
83913.9	76977.3	76842.3	62017.7	79259.2	76418.2	71965.5	70247.2	57871.3	88159.9	80103.3	89022.5	71864.9	75537.3	86321.5	75684.2	M1A957	Solanum tuberosum	Aldehyde oxidase
49217.4	46923.8	48090.9	36832	37002.4	57786.2	41466.3	41740.7	58690.4	66756.8	62210.4	61932.4	68029.4	73382.4	84820.9	75696.6	M1AGP5	Solanum tuberosum	Troponin C, skeletal muscle
63688.8	58969.8	67414.4	53471.2	37514.1	46348.1	61883.7	54891.1	70902.1	63079.4	64837.4	59763.5	66564.9	74087.8	61978	75972.7	M1BT92	Solanum tuberosum	Acetyl-CoA carboxytransferase
93146.4	49960.8	175256	49792	72099.7	194632	180529	147540	148961	44907.5	149557	184608	231664	40537.5	191737	76006	M1CQH0	Solanum tuberosum	Tropinone reductase I
62378	60125.5	79909.3	60983.3	52237.7	50067.7	43657.4	53673.4	81305.7	114129	91067.8	83048.6	49851.8	64700.7	65024.5	76091.4	M1CLH2	Solanum tuberosum	Pto-interacting protein 1
82173.8	74651.1	87479.6	72737.6	61235.4	42863.3	58570.2	58642.1	106168	110807	109345	65957.6	55972.2	82455.4	62672.3	76137.8	M1BVX0	Solanum tuberosum	Mago nashi 2
70647	68344.4	88284.9	74896.3	62437.9	69113.9	63255.9	66861.6	60744.5	89418.4	68391.8	68036.8	77977.4	75156	68157	76378.5	M1A5G6	Solanum tuberosum	Uncharacterized protein
52873.8	62773.2	80790.6	69562.9	28819.1	26792.4	28076.9	44681.2	72910.4	119067	126226	52571.8	52145	81846.3	66245.9	76425	M1BMK7	Solanum tuberosum	Elicitor-inducible protein EIG-J7
70192	58550.1	74931.9	58006.8	67414.7	69472.4	61053.8	60855	85209.2	79469	78086.8	60800.3	77494.9	95183	74623.3	76583	M1BCJ8	Solanum tuberosum	2-isopropylmalate synthase
37721.2	52170.1	61727.1	59907.3	28704.7	41501.6	26067.7	57340.2	51280.1	63423.5	69585.3	64621.1	67434.6	90424.6	66292.7	76684.7	M0ZLG2	Solanum tuberosum	Aldose 1-epimerase
52071.8	47545.5	51259.1	43546.6	67641.3	59629.5	55204.2	52830.2	53221.9	50063.5	44964.8	54419.1	74422.2	89610	80114	76733.9	M1BY93	Solanum tuberosum	Aspartic proteinase nepenthesin-1
109320	101400	92258.5	111038	85904	73604	86112.1	98472.3	83490.5	80119.5	79713.8	106508	76675.6	56111.9	73866.8	76771.9	M1BQX5	Solanum tuberosum	Phosphoglycolate phosphatase
43726.9	49511.6	64973.6	45762.4	52910	46872	45664.4	46148.2	90733	114248	120181	62658.1	74322.9	111642	83923.7	76993.9	M1AHZ0	Solanum tuberosum	CONSTANS interacting protein 2b
105539	114960	113965	106398	115142	109957	110018	127419	107939	119705	99698.3	98706	77187	90832.4	91892.9	77035.6	M1D1J1	Solanum tuberosum	ATP-dependent Clp protease proteolytic subunit
96285.5	88231	90600.7	94493.5	71616.5	55658.1	59961.2	65322.5	79371.3	92077.6	73665.4	80427.9	76327.2	63516.6	74753.3	77080.6	D9J034	Solanum tuberosum	Single-stranded DNA-binding protein WHY2, mitochondrial
44278.2	47027	53575.9	43638.1	36057.7	37088.2	34806.8	41950.4	80722.6	100579	87137.2	64596	71838.1	73682.1	67725.9	77331	M1BCI2	Solanum tuberosum	Lesion-inducing protein
83430	47738.8	67329.7	62510.9	56104	29821	52157	47798.2	81334	95564.2	105814	81857.9	72631.1	63855.3	35330.3	77346.4	M1ADJ9	Solanum tuberosum	Calcium lipid binding protein
52932.1	52554.8	44000.3	65322.6	78068.6	61336.8	51106.7	60392.5	59089.6	67670.9	53108.3	41613.6	52226.9	68779.6	62072.4	77348.1	M1A129	Solanum tuberosum	Acyl-coenzyme A oxidase
64453.7	80618.4	95059.7	54107.5	143255	130373	215020	127104	45387.1	24453.1	43316.8	52554.2	96263.2	108631	66222.5	77399	M0ZQ24	Solanum tuberosum	Glutathione-S-transferase
90650.1	153618	92240.5	187453	107633	267892	198349	225229	143683	65161.5	87076.9	112193	61318.4	119980	91937	77400.2	M0ZYF6	Solanum tuberosum	Asparagine synthetase [glutamine-hydrolyzing]
74580.7	81569.6	66198.2	60044.8	33216.7	47358.3	42891.3	57697.1	263143	198196	240241	100623	91388	115366	80228.1	77443.3	M0ZQZ3	Solanum tuberosum	Sn-2 protein
62405.7	54103.9	59107.9	55942.1	48283.5	47429.2	41203.7	47876.7	74686.8	85665.2	77639	74045.8	114347	128259	47556.6	77548.1	M1CZR5	Solanum tuberosum	Spliceosomal protein
57638.6	52069.9	36393	39156.8	26896	37898.5	18688.1	32124	70102.7	67978.7	51859.7	82579.2	73546.1	73394.5	66099.3	77585.8	M1DWJ7	Solanum tuberosum	Basic 7S globulin 2 small subunit
93182.9	85877.7	99438.3	91003	96855.7	97053.2	89746.7	86915.2	99718.3	117614	116070	93519.9	63457.4	76757.9	75408.4	77702.7	M0ZRS0	Solanum tuberosum	Chaperonin-60kD, ch60
58253.5	55573.4	42179.4	65310	35388.7	40456.3	36789.8	37947.7	126095	76133.2	84036.3	70340.1	81590.2	74793.4	74413.5	77703.7	M1CE54	Solanum tuberosum	Peroxidase
54339.3	57877	62929.7	50717.1	51642.9	63349.4	52993.9	59143.5	73897.3	58586.8	81727.9	70764.8	57316.7	88263.5	66740.6	77945.8	M0ZT50	Solanum tuberosum	Cupin_5 domain-containing protein
176879	243459	200623	237721	339815	255015	268414	252814	70047.1	79190.5	99548.7	53603.8	42726.6	25475.4	82116.7	78256.5	M0ZQ38	Solanum tuberosum	Glutathione S-transferase
71017.7	61741.8	86653.3	72604.6	49022.3	60825	59895.7	59414.1	67475.9	76360.9	85997.4	57958.8	71195	87938.8	64023.9	78407	M1CKS0	Solanum tuberosum	Protein transport protein SEC61 subunit gamma
719053	855234	445051	488033	503885	734105	336137	647729	90974.9	140084	113356	136770	42223.7	58762.8	76816.5	78593.6	M1D4F6	Solanum tuberosum	Phospholipase A1
31616.4	26800.7	40429.6	26661.3	9755.77	16576.1	18139.3	17065	59995.2	71972.6	79724.5	73521.9	51827.8	54142.1	62801.2	78727.9	M1BAU4	Solanum tuberosum	Alpha-glucosidase
78727.4	79957.5	69501.1	78322.2	179226	167594	91833.7	118499	82890.7	34796.8	53523.2	47404.4	110457	139550	106138	79401.4	M1A6S6	Solanum tuberosum	Caffeoyl-CoA O-methyltransferase
70131.4	60673	58147.8	73044.8	113407	126972	83950.6	99431.4	65905.3	63439.3	57360.7	64273.6	113921	127085	87329	79499.8	M1AJZ1	Solanum tuberosum	Polygalacturonase QRT3
67697.6	63267.8	57125.8	66267.1	65056	50122.7	65922.4	65659.4	100839	107276	110645	116459	106156	68232.8	103908	79598.2	M1CFH2	Solanum tuberosum	CXE carboxylesterase
124167	132385	110099	131252	142294	264265	212205	222696	69864.7	28576.4	46952.3	87931	78168.1	77499.7	70025.7	79721.7	Q38JH8	Solanum tuberosum	S-adenosylmethionine synthase 2
223187	233560	214331	231015	132436	148604	234725	221284	122947	134260	123776	120099	84986.4	121767	108561	79772.8	M1AJK6	Solanum tuberosum	Argininosuccinate lyase
97973.7	91046.8	93192.6	111750	65995.2	46691.8	56202.9	59222.5	131270	148560	137873	98582	77482.4	60067.9	80872.3	80088.9	M1CJD7	Solanum tuberosum	Vacuolar proton pump subunit B
437059	438714	314234	718586	225940	219081	370113	328510	340416	171273	252607	446125	160103	93104.6	141975	80121.3	M1BNZ3	Solanum tuberosum	Thiamine thiazole synthase, chloroplastic
142777	157404	134762	158029	153942	199751	189403	199719	167107	127400	159395	121168	107641	127750	105845	80256.5	M1CGS8	Solanum tuberosum	Alkaline/neutral invertase
58467.6	58811.5	75604.3	48400.2	44868.1	51643.8	72023.6	49942.4	47263.6	38062.3	53408.8	65697	59843.5	76721.1	51924.4	80360.3	M0ZW66	Solanum tuberosum	Usp domain-containing protein
76008	74980.3	90574.1	76352	70156	77409.7	76053.2	69214.7	56340.8	77711.5	71157.2	79977.6	81821.9	73782.6	76232.1	80365.5	M0ZWN3	Solanum tuberosum	Cysteine protease
79030.4	109647	101128	76403.1	80285.4	131013	100179	99032.5	111773	139009	107353	80216	80739	96973.8	90952	80455.4	M1AHP3	Solanum tuberosum	Eukaryotic translation initiation factor 3 subunit A
71740.2	71854.5	77661.6	78520	82477.8	51220.4	59055.4	59698.6	98421.5	85973.4	91263.2	70006.7	71076.9	101346	79379.3	80546	K7WNV9	Solanum tuberosum	Thioredoxin H-type 2
65054.1	75849.2	74735.4	76598.8	83267.6	82140.9	61249.9	81056.5	109000	70016.1	87681.7	76170.4	77524.1	144880	68721.1	80776.8	M1CFT9	Solanum tuberosum	Caffeoyl-CoA O-methyltransferase
48153.9	46570.8	40588.8	57308.6	60103.6	64604.1	51438	51385.2	48506.4	65078.1	77016.5	63409.8	69771.7	88646.3	83176.8	80797.1	M1D1Y4	Solanum tuberosum	Cysteine proteinase
78945.1	79990.5	97495.4	66634.5	53462.6	80028.8	46815.7	63832.6	50067.1	61791.8	64910.1	56928	71054.6	91636.2	61873.7	80808.5	M1C187	Solanum tuberosum	FAD-linked oxidoreductase 1
103576	96709.9	97977.4	101914	87836.1	72441	91601.7	78001.2	100941	111113	99826.3	81833.9	110729	78623.7	97777	80824.9	M1B8R6	Solanum tuberosum	Zinc binding dehydrogenase
78269.9	70994	87358.4	81234.7	68418.5	63710	63305.2	51229.2	87680.2	85285.3	87500.6	68576.3	78375.2	103984	79025.2	80883.8	M1B0U3	Solanum tuberosum	5'-phosphoribosylglycinamide transformylase
179754	171757	151159	156135	173637	135655	112039	124021	191906	195299	151722	132261	72382.4	83979.1	105888	80949.2	M1B4I6	Solanum tuberosum	Diadenosine tetraphosphate synthetase
96377	87630.7	83432.2	144684	74185.7	80787.6	76839.6	87395.9	47463.2	62888.9	73771.2	44516.5	60498.5	94577.6	92141.7	81121.8	M1AV12	Solanum tuberosum	Alanine-glyoxylate aminotransferase
46222.2	58849.5	36276.1	64011.7	34453.8	56565.6	43231.1	25665.8	132826	164853	146021	135780	77014.3	73988.8	100967	81135.5	M1BBX3	Solanum tuberosum	Anthocyanidine rhamnosyl-transferase
27819.1	36443.6	55661.4	26259.1	12375.7	13675.9	34535.8	57675.9	50748	73107	103763	63460.9	34414.4	83953.1	39510.2	81396.2	M1BXE8	Solanum tuberosum	Nuclear matrix constituent protein 2
34669.7	11434	Filtered	107239	212542	88749.9	196107	Filtered	86155.3	130311	132621	91678.9	68235.3	87505.7	92347.6	81634.7	M1AN78	Solanum tuberosum	Phospholipase A1
82759.7	78226.5	69031.5	72358	38518.6	49287.6	35906.4	62505.5	58059.5	82782.4	73220.4	79785.9	48451.7	44497.1	50226.2	81977.2	M1AXR0	Solanum tuberosum	Serine protease
64627	41344.1	44969.1	67136.1	154258	117021	98756.6	105998	43775	36584.9	41443.7	36524.9	82316.5	111878	126379	82031.8	M1C5K7	Solanum tuberosum	Phenylalanine ammonia-lyase
100898	113595	100094	94517.7	136697	159552	101384	122161	150592	167581	128720	126462	112128	129214	138625	82551.5	M1BCL2	Solanum tuberosum	3'-N-debenzoyl-2'-deoxytaxol N-benzoyltransferase
126213	124659	140396	108894	108559	117439	112467	112549	61739.8	79558.5	83023.9	81232.8	93181.2	89751.7	81152.4	82778.9	M0ZYE1	Solanum tuberosum	Hydrolase, hydrolyzing O-glycosyl compounds
76717.3	90942.4	68142.4	74896.9	88667.2	113797	75498.1	111252	117900	112584	107045	102879	86229.4	89174.2	94232.6	82857.1	M0ZLQ0	Solanum tuberosum	Eukaryotic translation initiation factor 3 subunit M
69307.7	81013.8	75827.8	67549.5	77516.1	78393.8	70971.9	70236.5	112965	91820.7	97527.8	85799.3	95723.5	76528.8	97144.4	82888.9	M0ZZE2	Solanum tuberosum	Triosephosphate isomerase, chloroplastic
40565.9	35297.1	46170	34281	32541.7	23693	16566.3	18771.3	89152.7	88484.7	106917	90305.9	83224.4	83269.9	100708	82908.7	M1BHH1	Solanum tuberosum	Trypsin inhibitor 1
94419.2	114271	110021	78384.4	59165.7	141222	119360	139742	86017	68111.3	84519.5	92271.6	80522.4	73672.4	73663.2	82923.8	M0ZMR9	Solanum tuberosum	Glycine-rich protein 2
58858.7	55567.8	79055.5	61055.6	76003.5	60183.4	80504.9	88197.1	50973.2	53262.9	73721.5	60791.5	73387.4	108600	74664.4	82974	M0ZK11	Solanum tuberosum	Aminoacylase
84524	90968.2	87712.6	83377.3	96477.3	115649	104138	102908	72990.3	89897.4	77351.1	69619.7	71939.1	97747.6	91707.5	83041.1	M1CKI1	Solanum tuberosum	Protein farnesyltransferase/geranylgeranyltransferase type-1 subunit alpha
59034.1	87683.9	73118.5	72115.2	150660	178858	123749	118422	102619	83213.5	69676.8	101414	101189	137708	134048	83228	M1CAF1	Solanum tuberosum	Glycosyltransferase
96750.2	85588.7	72915.8	101731	212775	143426	96040.1	106393	45830.9	73386.5	31371.4	60064.1	39778.3	61637.7	71192.4	83288.5	M0ZXE2	Solanum tuberosum	P69E protein
256434	306136	174316	231337	213514	278944	148980	235122	98464	142685	121028	100243	69184.3	101344	63892.9	83344.9	O22508	Solanum tuberosum	Probable linoleate 9S-lipoxygenase 8
111192	135378	124188	142821	214890	169995	160764	178396	44883.1	94952.7	79341.1	98036.7	87222	125469	127862	83426.7	M1D253	Solanum tuberosum	Nucleoredoxin
71742.2	71633.5	71707.2	52435.9	66584.1	89767.9	78757.5	78636.7	85330.2	76193.2	72867.4	73366.6	79467.3	73161.5	78948.7	83645.3	M1BV78	Solanum tuberosum	Peptidylprolyl isomerase
71314.6	74484.4	72834.7	51522	37322.1	44116.4	58815.4	57705.5	105807	92700.7	105242	101356	90532.6	67905.1	80342.1	83682.2	M1AVZ2	Solanum tuberosum	Signal recognition particle 19 kD protein
87010.4	108782	103121	82931.7	86413.1	105346	78945.5	105422	151790	146390	142900	103543	76880.8	78213.1	81305.5	83730.1	M1CR31	Solanum tuberosum	26S proteasome subunit S9
92007.4	67849.1	93514.1	87767.1	46284.5	69259.2	59891.7	54924.3	75131.9	150207	107030	103048	70243.7	79021.7	84205.2	83856	M1AYC9	Solanum tuberosum	Ran GTPase binding protein
135621	135447	140381	119656	155712	169840	154346	155995	80305.8	82432.7	73041.8	89701.3	100549	104966	102142	83873.7	M1CX99	Solanum tuberosum	Cystathionine beta-lyase
56674.4	46460.5	62791.1	49585	41802.6	44230.8	46630.4	46179.7	86843.5	90811.7	95898.2	83465.9	83321.4	74019	64094.8	83902.3	Q9LL85	Solanum tuberosum	Single-stranded DNA-binding protein WHY1, chloroplastic
45635	45303.8	31650.8	45128	27106.3	23063.1	39853.8	24911.5	84431.6	85892.3	102449	79014.2	75724.5	68856.2	58214.8	84158.8	M0ZJM8	Solanum tuberosum	Basic 7S globulin 2 small subunit
80259.5	82667.8	110216	78158.2	63966.4	86163.9	69893.3	79292.9	120026	125584	113486	116819	104122	85485.5	90455.6	84270	M1CKP4	Solanum tuberosum	Mitochondrial phosphate carrier protein
40928.7	40556.4	62086.2	35333.9	32819.4	34953.5	36385.9	35881.3	68037.1	107081	82035	85667.3	72646.2	103856	81372.6	84354.7	M1CD12	Solanum tuberosum	NAD(P)H dehydrogenase (quinone)
31970.7	22057.9	23890.5	22792.8	13084.6	32570.5	47917.8	17488.5	72585.8	100234	104327	63414.1	59223.9	49117.8	52074.3	84406.3	M1B3I7	Solanum tuberosum	Wound/stress protein
86311.2	94767.2	91570	73361.1	104046	119355	73366.2	97867.7	115420	130722	106097	79128.9	77971.6	81844.3	88066.7	84568.7	M1BAR8	Solanum tuberosum	EMB2734
113699	98299.7	93002.4	80159.1	50150.7	75701	84930.8	98307.4	83162.2	47736.2	92799.6	113329	106130	100566	82284.2	84654.7	M1AP15	Solanum tuberosum	Glycine cleavage system H protein
31422.8	45008.8	38919.2	43519.9	37024.8	30851.6	31894.9	43293.5	92550.1	97282.9	113739	73668.2	84749.7	112254	104211	84660.3	M1AZE6	Solanum tuberosum	Protein CutA, chloroplastic
43594.1	43872.5	40446.9	31923.6	24532.6	54348.3	46748.9	42900.5	58526.2	45483.8	69229.6	74200	91794.8	112636	65206	84789.2	M1C5A1	Solanum tuberosum	ATPase inhibitor
85084.1	92478.7	99461.5	82451.9	110247	102895	78273.9	98661.8	116001	90615.1	95835.3	77343.1	87406.1	157888	102720	84804	K7X8C6	Solanum tuberosum	Ubiquitin-conjugating enzyme E2 36
76029.2	75078	82529.3	75011.1	76940.5	72879.2	56745.6	71284.7	86496.4	76738.2	86983.8	74261.7	69369.7	86410.4	76096.2	84914.9	M0ZWY7	Solanum tuberosum	Elongation factor Tu
31827.1	33022.2	44967	33806.3	41736.3	32647	19390.5	25096.1	71872.8	96474.9	85128.4	74056.8	58894.9	83037.6	74475.7	84968.4	M1BPF6	Solanum tuberosum	Permease I
65929.5	56977.9	70142.5	56528.6	66598.8	63443.6	66339.6	51875.5	64417.8	75253.6	78271.8	49822.2	91932	89264.1	80271.3	85185.4	M1D751	Solanum tuberosum	D-fructose-1,6-bisphosphate 1-phosphohydrolase
90121.1	86162.6	84088.8	100907	153565	124772	129756	138138	80479.6	80556.8	79258.8	79462.9	112842	120720	111304	85227.8	M1AVG8	Solanum tuberosum	CPN60A
55256	54250.5	69134.1	61427.1	22878.8	48174.1	40401.9	49196.3	72204.5	74642.1	78575.6	69387.5	73456.7	64229.1	54019.5	85391.5	M1D0T5	Solanum tuberosum	H(+)-exporting diphosphatase
62232.7	51958.9	64426.4	57047.2	54206.5	50642.5	48745.9	51556.9	72707.9	70247	104131	37146.8	63977.4	112271	83854	85643	M1BY28	Solanum tuberosum	Uncharacterized protein
101428	81917.1	116808	91835.4	50096.1	52419.6	62389.3	67310.3	87855.4	126138	112351	97667.5	65494.9	79748	67202.2	85659.9	M1BFY0	Solanum tuberosum	Pre-mRNA-splicing factor
75558.7	69578.9	72528.2	69670	38713.3	51972.3	62364.2	59407.8	97770.9	115731	111594	80070.6	71512.3	101762	62028.8	85727.4	M1CSF3	Solanum tuberosum	Coatomer subunit beta'
59355	57406.5	76911	57035.8	63609.6	71266.4	67809.5	68909.4	70044.3	85115	64783.1	74425.4	98539	107029	76305.5	85978.4	M1ACG4	Solanum tuberosum	Ubiquinol oxidase
31198.8	16995.5	22711.5	34289.7	11352.3	20149.5	11484.1	23273	76949.9	53148.6	80130.6	64534.4	108658	97496.2	56611.2	86092.5	M1A4F5	Solanum tuberosum	DUF642 domain-containing protein;Uncharacterized protein
97162.6	75983.2	75483.6	67578	74983.7	43522.2	41999.4	39313.2	105037	119203	103362	117892	68778.9	61230.6	80817.2	86155	M1A832	Solanum tuberosum	Thaumatin
63184.7	83207.4	64227.4	69118.8	69707	68872.5	57449.5	46391.8	113806	107673	119264	67606.2	81273.9	78157.7	111025	86214.2	M1AFU6	Solanum tuberosum	Polygalacturonase inhibiting protein
93337.3	112858	119915	108195	94588.6	126818	93879.1	136745	97864.6	76374.1	116118	75937.7	68351.2	111804	89419	86421.6	M1CAU1	Solanum tuberosum	26S protease regulatory subunit 6A homolog
81016.4	68620.7	76093.9	57496.3	59119.5	63063.3	60830.4	58027	82124.5	81271	82606.9	94419.4	86934.7	75164.6	82101.5	86623.9	M0ZM23	Solanum tuberosum	Blue (Type 1) copper domain
187120	167163	194614	165924	141591	83805.3	98844.3	103553	120256	142405	132441	97858.6	73777.2	64175.6	84635.9	86726.5	M1CFY0	Solanum tuberosum	Carboxypeptidase
27504	25969.8	32113.2	24407.2	28000.3	23118.5	22945.5	26337.7	53595.1	61376.8	66999.6	55560.8	60507.7	79513.3	70655.4	86761	M1D5E3	Solanum tuberosum	Uncharacterized protein
82024	74871.7	91973.1	80915	79611.5	63909.5	63237.5	68441.7	69344.8	72984.8	80926	72404.7	72620.4	84033.1	66214.7	86887.2	M0ZQ59	Solanum tuberosum	Thioredoxin family Trp26
167749	222796	198818	191953	135858	128790	171688	151654	132050	180875	171785	138842	71946.8	84633.2	94369.2	87107.3	M1BFJ3	Solanum tuberosum	Galactokinase
106321	103713	108955	67484.3	58063.5	73483	69363	85449.1	109196	108309	90287.8	110616	74595.4	49415.4	67204.4	87338.8	M1AHA2	Solanum tuberosum	Small GTP-binding protein
162166	141284	59785	149861	76230.2	134477	151375	167431	102802	94812.1	102269	87089.1	91272.9	110340	88293.6	87374.4	M1AHD1	Solanum tuberosum	Uncharacterized protein
101933	129534	106604	135015	173413	185384	154263	133200	137481	112370	168391	145895	122842	83275.1	100871	87422	M1C5E6	Solanum tuberosum	60S acidic ribosomal protein P0
103854	96413.9	107425	96112.5	87043.4	86573.9	83413.2	90611.6	131509	81296.8	83723.2	74914	90037.8	96726.3	74715.9	87424.2	M1AB98	Solanum tuberosum	H/ACA ribonucleoprotein complex subunit 4
98828.2	91930.6	101837	94403.2	78326.1	92123	82352.3	91485.8	66759.5	99300.1	86221.2	74800.7	75024.9	90106.9	87142.4	87470.9	M1CL15	Solanum tuberosum	Multiple inositol polyphosphate phosphatase 1
67706.4	69893.9	80562.2	71154.8	53463.6	68830.4	61278.2	71775.8	117149	133810	130100	113163	88268.6	79521.4	84913.9	87571.3	M1C2L9	Solanum tuberosum	RNA-binding protein AKIP1
78140.6	80703.7	78054.2	82132.8	58285.5	67653.9	61558.7	66900.1	95082.1	103291	106952	86383.7	68499.9	78275.1	70457.3	87835.9	M0ZT74	Solanum tuberosum	Pyruvate dehydrogenase E1 component subunit alpha
74589.4	78554.7	96817.4	78558.5	78313.9	64240.5	95152.9	80118.7	60724.6	61470.4	107214	94752.9	60571.6	103142	71268.1	87916.2	M0ZJY9	Solanum tuberosum	Thylakoid-bound ascorbate peroxidase 6
67001.2	64412.4	49528.9	68011.7	50685	39424.5	44185.1	40051.5	131042	75237.5	107212	58357.3	59213	67267	61281.4	88144.6	M1ALV7	Solanum tuberosum	Cysteine protease 14
58589.6	52303.2	69929.4	45154.4	44365.8	36426.4	37748.5	36948.2	84211.3	93624.4	88402.7	81948.5	66743	65209.3	64319.8	88238.4	M1AY00	Solanum tuberosum	Protein phosphatase 2c
67222.5	68765.2	94364	81120.1	57912	71001.9	51125.7	48113.8	95603	109829	112132	71098	108938	74495.8	70533.5	88376.9	M0ZPM9	Solanum tuberosum	34 kDa outer mitochondrial membrane protein porin
78857.8	56786	88527.5	58281.6	62572.6	50988.9	42602.1	54128.3	60806.1	74325	70228.3	46549.4	59894.8	73369.8	67773	88648.3	M1ADR9	Solanum tuberosum	Sterol carrier protein 2 (SCP-2) family protein
73167.9	54612.1	85979.7	58598.2	54934.7	51764.4	54096.9	61320.3	69358.4	97400.8	91695.8	67068.9	80634	67579.4	61232.8	88910.6	M1CW28	Solanum tuberosum	Uncharacterized protein
444676	391172	300495	495357	202160	188106	211065	204488	277143	243479	280584	318298	171439	116108	250386	88938.7	M1CL74	Solanum tuberosum	Chalcone synthase
114340	89614.4	78882.9	101870	88766.8	86306.1	86726.7	92072.9	99406.6	106032	90216.2	111246	97709.9	68873.2	124102	89030.4	M1BNM8	Solanum tuberosum	Proteasome subunit alpha type
101038	66183.2	86359.1	84571.1	99884.6	90758	64237	94081.6	54460.2	79365.8	65284.2	72042.8	64653.7	112763	75976.4	89187.2	M1BM90	Solanum tuberosum	Endo-1,3(4)-beta-glucanase
89544.9	78954.7	85750.7	94556.9	86901.9	101499	91723.8	82290.4	92667.1	69924.8	79668.9	63884.2	79760	135272	103368	89200.6	M1AHQ4	Solanum tuberosum	Inorganic diphosphatase
76141	85993.1	81874.9	82891.5	91533.9	78468.7	73434.2	89069.7	111150	117800	122224	86397.5	74707.5	84865.5	86369.6	89340.8	M1CNG1	Solanum tuberosum	Eukaryotic translation initiation factor
85617.3	81494.1	102505	80718.6	47955.3	71747.9	70864.1	76427.2	122851	133065	113854	97635.4	78555.6	80595	67289.6	89395.5	M1CQG4	Solanum tuberosum	V-type proton ATPase subunit
60801.9	53154.1	74323.6	54940.7	44577	47868.6	51921.9	51056.1	101694	110533	116787	97358.8	68522.7	89986.8	80078.7	89453.2	M1C0M5	Solanum tuberosum	RNA Binding Protein 45
111187	98413.9	128518	90375	88723.8	85927.7	95203.2	74508	77250.4	63153.1	78830.5	83465.1	88395.8	81308.3	78102.3	89479.1	M1BPE8	Solanum tuberosum	Ribosome-recycling factor, chloroplastic
39738.5	40263.7	72225.1	31120.1	32316.7	35633.3	32615.6	25072.3	58014.3	79400.5	68740.2	71678.2	68953.2	76143.9	69233.8	89551.2	M1AYV2	Solanum tuberosum	Uncharacterized protein
192075	193642	196962	155882	159020	135957	132628	119377	121958	125283	136251	177004	143008	112847	107970	89641.7	M1BTX4	Solanum tuberosum	Isoflavone reductase homolog
83202.1	86830.9	91052.5	79311.2	81942.8	85255	66765.8	86127.6	125160	125558	125179	83035	90406.2	109366	95711.4	89647.9	M0ZZY1	Solanum tuberosum	Eukaryotic translation initiation factor 3 subunit H
106203	103044	121782	111743	102391	65657.2	70351.9	72104.2	115808	113292	106654	74551.1	57000	89888.7	76569.1	89670.5	M1CLQ7	Solanum tuberosum	Carboxypeptidase
79193.3	50673.1	95775.4	95353	55767.5	59805.1	62373.8	67970.3	64369.6	100120	89756.4	120206	104753	149351	102271	89838.4	M1AU08	Solanum tuberosum	NADH-ubiquinone oxidoreductase B16.6 subunit
105317	111982	108412	102553	81200.4	85681.8	134058	84874.6	171883	154875	147860	122088	165695	162289	106813	90220.7	M1ASC8	Solanum tuberosum	5'-deoxynucleotidase
302007	392405	324022	386409	346169	319549	324698	318081	138857	149705	139114	154144	86674.9	139476	142759	90423.7	M0ZNL5	Solanum tuberosum	Glutathione s-transferase
45955.3	27586.4	61948.2	19057.9	88345.1	96122	114589	79396.4	50021.3	61638.4	70675.5	73312.1	96063.8	122334	89231.9	90658.7	M0ZXE4	Solanum tuberosum	Serine protease
80629.6	85382.2	88527.8	64390.6	63035.5	79058.9	44524.1	62103.4	80004.6	89195.6	68986	80764.5	78615.3	75304.1	77617.4	90937.1	M1BEU2	Solanum tuberosum	Serine-threonine protein kinase, plant-type
98179.6	109600	108566	96897.5	92391.1	104786	88121.3	111963	149937	142879	136296	104985	88446.4	108030	92983.1	91208.2	M1C5J7	Solanum tuberosum	T-complex protein 1 subunit gamma
72318.3	67527.3	70556.6	84991.7	67265.6	77586.7	101670	87118.1	62301.1	59878.5	59037.1	64085.3	69391.8	73224.9	76763.2	91291.7	M1CNU3	Solanum tuberosum	Quinone oxidoreductase
61470.6	79882.9	71467.7	68287.1	59659.8	42388.1	53393.7	54538.4	128009	95986.8	98426.3	72334.5	79161	94141.1	86645.1	91405.4	Q2VEH0	Solanum tuberosum	ATP synthase subunit beta, chloroplastic
102659	70577	75941.2	121020	207539	233738	212766	157007	129474	63303.5	73348.5	109448	113959	144172	127636	91870.2	M1D1V1	Solanum tuberosum	Hemoglobin
66352.5	56483.8	42732.1	73343.4	35733.7	31221.7	18767.2	40661.6	95924.6	120418	110942	108146	118351	86867.7	90842.9	92083.2	M1BNI4	Solanum tuberosum	Expansin
71167.1	72030.5	116536	77373.9	65841.9	81189.5	56778.4	74669.7	99400.6	136042	134191	124516	107805	134643	101978	92763.3	M1CLN0	Solanum tuberosum	ATOZI1
20857.1	2728.11	13704.6	3335.26	2172.12	17184.8	984.085	2625.81	76172.8	53850.3	69684.5	74526.9	80092.6	120123	89009	92775.9	M1D7X5	Solanum tuberosum	Non-specific lipid-transfer protein
72503.7	66231.4	72742.1	70296.8	58767.9	55387.7	52753.1	57899.3	88145.9	109658	97571.5	90819.9	85821.2	100336	86574.5	93085.6	M1C6M8	Solanum tuberosum	Villin-2
19396.8	12067.1	54535.8	7628.64	117116	64410.2	99483.9	36188.3	23349.2	34821.3	22279	75116	59243.3	185924	120976	93186.1	M1CY02	Solanum tuberosum	Leucine-rich repeat protein
126786	114119	122337	122138	108842	113182	152790	115160	72699.6	87079.1	76037.4	89880.4	92959	119260	116142	93311.4	M1CJQ7	Solanum tuberosum	Aminotransferase family protein
160601	144537	121295	136309	137233	101413	113027	118546	183254	139272	138526	134984	95989.4	119044	144019	93785.2	M1AA65	Solanum tuberosum	Ribokinase
156068	156982	153553	120109	118250	146468	149179	150761	132076	109383	106653	139664	127924	106346	107203	93822	M1CBL9	Solanum tuberosum	Glycinamide ribonucleotide synthetase
82287.8	78777.7	79219.2	62360.9	91555.3	117549	89903.9	100982	121782	94544.7	105021	88837	109577	104400	93486.3	93856.8	M1AIR8	Solanum tuberosum	26S protease regulatory subunit 7 homolog A
43795.2	44068.3	45183.5	60943.1	48384.3	61321.8	53023.6	56987.3	65090.5	72155.7	74834.9	47258.3	67218.2	112298	72784.7	93942.9	M1ARF5	Solanum tuberosum	Acyl-CoA dehydrogenase
35694.9	32229.7	12326.6	33184.8	28099.5	13935.7	17484.8	7356.24	44403.9	114731	75258.8	47788.3	160015	87583.8	131223	94508.1	M1D5K5	Solanum tuberosum	Non-specific lipid-transfer protein
43305.4	46615.5	48437.5	37501	37732	36826.9	29476.8	34573.8	56841.6	55639.9	46149.4	86599.6	79279.2	71176.4	61557.8	94568.8	M1ADE4	Solanum tuberosum	Senescence-associated protein
182508	193087	191142	180094	174093	180320	218885	179266	130276	119013	119572	105128	107573	98690.6	118635	94845.6	M0ZVA1	Solanum tuberosum	Phosphonopyruvate decarboxylase
100306	125480	126642	83985.4	120636	172037	160205	123738	128528	81146.7	110106	69493.8	103761	127411	94996.1	94881.5	M1AXK2	Solanum tuberosum	Serine protease
91324.9	87888.6	104715	107682	83863.2	69953.4	87142.5	84883.7	128195	105950	135044	97919.5	79037.5	85692.1	93611	94910.7	M1B489	Solanum tuberosum	XH/XS domain-containing protein
79245.1	79509.9	95566.1	85725.7	63390.4	70888.8	72185.7	74017.7	121950	123388	119806	107382	74556.9	80397.7	85446.7	95153.1	M1BHE9	Solanum tuberosum	Aldehyde dehydrogenase
87919.5	90060.8	57425.5	100875	67533.2	59754.7	55659.8	80803.6	45630.7	94772.1	90195.9	71665.5	67828.4	73441.9	68323.8	95163	M1AXP1	Solanum tuberosum	Serine protease
23551.5	29595.2	31669.9	13308.4	36124.3	3393.16	24632.5	5097.83	14335.1	116885	72584.4	42894.3	84804	43940.2	59875.5	95298.1	M1CHA2	Solanum tuberosum	Major pollen allergen Ory s 1
65018.1	66342.7	73695.4	76060	72280.4	90983.7	74910.7	77094.1	93841.7	110114	93726.5	106654	89834.6	80078.1	86370.1	95441.6	M1BRF5	Solanum tuberosum	ABC transporter E family member 2
123424	123343	115365	134931	125386	122778	106266	126868	92578.3	93474.2	103600	110000	86965.3	92719.8	96093.1	95452.1	M1CF38	Solanum tuberosum	Zinc finger protein
137962	149332	136974	128745	107588	85979	97566.3	106408	170567	172706	163717	140315	111673	118066	115761	95462	M1CSB5	Solanum tuberosum	Dihydrodipicolinate reductase
116502	131437	121265	127858	105691	62980.9	74952.8	98727.2	136926	212428	152381	107689	75362.9	65834.4	94683.5	95527.9	M1AW30	Solanum tuberosum	Translation initiation factor IF-2
82917.9	59113.6	80233.7	68507.4	89004.3	105516	74533.3	79314	92921.6	81447.2	99188.3	75277.2	107012	158982	102084	95839.7	M1BBV1	Solanum tuberosum	Leucine zipper-EF-hand-containing transmembrane protein 1
64303.6	54337.5	69494.5	61611.1	62365.3	51437.6	43580.4	51556.2	73415.2	91246.3	85387.1	75801.8	83884.8	104006	94183.2	96254.6	M0ZNB3	Solanum tuberosum	Kinase
99128.8	89651.1	121050	84682.6	75214.9	93816.9	79208.8	85427.9	103028	125762	104279	104075	88033.2	92993.6	80521.4	96712.7	M1D5V8	Solanum tuberosum	Uncharacterized protein
80177	90082.7	80414.5	78290.4	72695	98296.3	78325.7	89422.2	144719	106026	111108	102975	92844.2	110237	91486.8	96849.5	M1CK13	Solanum tuberosum	Lysine--tRNA ligase
91977.1	95634.8	86388.5	106095	85866	52149.6	49355.2	59482.1	117730	135925	140825	77649.9	57103.3	49927.3	60505.6	96862.3	M0ZJU2	Solanum tuberosum	Serine carboxypeptidase-like enzyme
110608	101627	95204.2	142009	97541.1	88764.3	80334.6	95106.9	94545.6	104135	107264	95809.9	88506.5	112562	102569	96953.6	M1BWU0	Solanum tuberosum	Folate gamma-glutamyl hydrolase
74344.6	70248.3	72244.5	56365.3	91668.2	86490.4	77177.3	81600.5	70020.8	103750	79331.8	69615	107408	110066	92015	97128.4	M1C107	Solanum tuberosum	Syntaxin-51
445431	331440	257721	448770	238656	107587	100542	181267	185430	179932	154197	250279	54405.6	98909.8	68170	97257.7	M1A273	Solanum tuberosum	Beta-glucosidase
74237.4	81119.7	104678	70238.7	62521.8	83234.5	78774.4	84406	122098	115552	110361	100704	101072	96427.5	81351.1	97406.9	M0ZSJ5	Solanum tuberosum	Nucleolar protein nop56
115259	118831	109076	126861	106087	87176.5	102056	107765	143129	151735	156569	128925	112881	119426	133493	97520.6	M1B168	Solanum tuberosum	Isoleucyl-tRNA synthetase
151147	153998	170196	184276	114436	90322.6	100176	119222	107463	143731	137805	100708	88133.7	136361	139362	97571.3	M0ZJG4	Solanum tuberosum	Salicylic acid-binding protein 2
105169	97322.1	107708	125121	74603.7	67965.6	97505.8	82104.4	100808	97661	97838.3	131028	132537	102558	129343	97575.3	Q8VWX3	Solanum tuberosum	Phosphotransferase
75074.2	75925.6	82204.6	71949.6	34295	35468.2	56205.4	59488.5	99053.2	120516	132155	125484	87975.8	89379.9	82622.6	97905.2	M1CR61	Solanum tuberosum	Probable 6-phosphogluconolactonase
207512	195453	208029	229306	129015	118494	156425	164961	159654	189909	219401	173011	90069.8	108048	94855.6	98429.1	M0ZLC3	Solanum tuberosum	Protein transport SEC13
97136.4	97958.9	76237.5	118485	152855	171090	145200	158500	77268.6	74006.8	84628.4	74655.9	120486	120605	109691	98643.6	Q9MT29	Solanum tuberosum	Cystathionine gamma-synthase isoform 2
72405.9	55705.8	74624.3	46636	182473	130407	98286.8	67704.2	52479.4	55463.7	53655.1	51659.3	74090.7	120337	54867.3	98695.9	M1AEA2	Solanum tuberosum	Carbonic anhydrase
103290	98008.9	88579.7	102870	132689	117891	95785.6	112575	98069.1	101901	82015.8	72996.3	92970.9	119701	107450	98910.8	M1AUH6	Solanum tuberosum	Universal stress protein family protein
66818.2	71435.4	93534.7	66016.1	49964.3	62020.2	64072.8	70654	83939.8	87961	101121	70781	99319.5	108779	83619.3	98932.1	M0ZIP5	Solanum tuberosum	Band 7 family protein
83264.7	82887.5	100977	86042	72343.6	67411.8	64246.5	64053.8	100580	142908	131141	97611.4	103695	147386	100360	99225.7	M1CRA1	Solanum tuberosum	Mitochondrial processing peptidase
333415	437063	297310	273918	222242	404080	300039	383722	152690	159789	161496	172602	93029.4	126471	128142	99318.9	M1C4P6	Solanum tuberosum	Sn-1 protein
29712.5	21821.9	34039.8	38490.4	18581.1	23134	40225.1	25057.9	96604.7	97261.7	136155	107612	130303	137686	81740.1	99352.8	M1AKU6	Solanum tuberosum	Sinapyl alcohol dehydrogenase 2
133536	109208	144201	143009	146529	125214	127514	133885	96799.3	84188.2	93049.9	109975	105684	120907	101835	99362.3	M0ZU24	Solanum tuberosum	Heat shock 70 kDa protein, mitochondrial;Heat shock 70 kDa protein, mitochondrial
93896.3	87583.7	81027.7	115398	111338	97996.6	87776.1	48517.5	106103	103385	94599.8	88067.5	142969	179116	126135	99582.6	M1CV44	Solanum tuberosum	Uncharacterized protein
171713	192242	157973	180502	157859	151986	154662	190750	240397	204493	197978	165059	83782.2	92601.2	124037	99584.5	M1CYK7	Solanum tuberosum	Stem-specific protein TSJT1
28380.5	29180.5	29493.6	31161.7	29298.4	21682.3	22609.9	35777.5	40778.1	76979.2	58833.5	45244.3	83776.1	69574.1	89225.5	99741.5	M1BWH7	Solanum tuberosum	Uncharacterized protein
99486.4	119299	103860	101268	109948	134182	60673	127964	143940	175237	141130	117845	101870	122081	110219	100072	M1C9K3	Solanum tuberosum	26S proteasome subunit
59385.7	45909.3	74078.4	40861.5	71468	81695.8	85941	63066.9	43849.2	74257.7	58576.2	110870	149967	220565	156861	100326	M0ZI19	Solanum tuberosum	Heat shock cognate 70 kDa protein
128781	118933	98287.9	151867	124983	95222.8	100863	99579.2	132645	126336	115514	102060	98376.8	88674.3	89309.5	100513	M1C6I6	Solanum tuberosum	60S ribosomal protein L21
64348.1	48822.7	55513.1	56147.3	79536.1	84736.4	55519.4	44110.4	68340.3	58915	61962.2	85298.1	81354.4	90020.9	99274.6	100610	M0ZPP3	Solanum tuberosum	Pectinesterase
81099.9	79185.7	114118	78686.6	56978	56577.2	86994.7	80485.7	79821.1	98989.1	99093.1	86764.2	74769.1	87035.4	80319.4	100763	M1AWS1	Solanum tuberosum	Centromeric protein E
119158	119794	119595	111888	96013.2	80438.7	101820	92783	138154	136153	119935	160009	106448	109346	109167	101512	M1BEH2	Solanum tuberosum	Pantothenate kinase
53058.9	66062.2	56907.8	68589.2	71441.5	78790.4	91427.1	74451	79978.7	93367.3	98360.8	112098	91689.2	116245	101349	102078	M1A1K1	Solanum tuberosum	Xylulose kinase
127594	99836.3	117331	109078	87382.3	53476.2	56476.9	66269.4	110556	131178	110370	83444.9	51315.6	62041.4	64834.7	102206	M1DK21	Solanum tuberosum	Endo-1,3(4)-beta-glucanase
49992.9	56289.7	76191.5	60773.3	50931.2	55334.8	49455	56323.1	80243.1	64692.1	90165.4	68109.6	169619	177120	152324	102310	M1C6X4	Solanum tuberosum	Ribosome assembly factor mrt4
92011.8	105350	100879	101608	105492	121228	120073	111010	99756.9	124181	112734	112632	97293	91076	98034.3	102554	M1C8Z7	Solanum tuberosum	Gamma aminobutyrate transaminase isoform3
105707	99238.3	117862	131021	136252	153480	103781	133482	116052	97796.1	100120	101624	98218.2	106237	90839.8	102556	M1CZT6	Solanum tuberosum	Cinnamic acid 4-hydroxylase
52200.4	47183.3	47792.4	41145.9	98911.8	84654.9	78968.6	63078.8	65116	83560.8	89230.4	58775.8	23592.6	78010	83205.2	102652	M0ZJH6	Solanum tuberosum	Patatin
80148.9	102248	89336.2	78912.4	111959	124200	90575	98515.2	93349.4	104334	98054.4	95435.8	111412	97473.7	97757.6	102685	M1AID3	Solanum tuberosum	Spermidine synthase
120508	136449	123148	105688	90063.8	108831	95246.8	107988	121527	124153	125140	110635	106014	135713	105869	102695	M1CYJ7	Solanum tuberosum	Beta-ketoacyl-[acyl-carrier-protein] synthase I
81533	70043.7	88474.2	77425	94954.6	83788.2	92366.9	95130.2	96953.2	96551.2	89763.9	80925.5	106286	113347	85048.9	102868	M1AY37	Solanum tuberosum	RNA binding protein
95937.6	101584	103120	114116	95139.5	87366.1	110801	104014	49204	63587.8	106353	121504	32829.1	85586	72581.7	102905	M1AA49	Solanum tuberosum	50S ribosomal protein L4, chloroplastic
44365.2	41375.3	45102.6	50664.4	29158.3	44054.2	27755.3	42582	68093.6	83825.9	83274.5	77667.4	85378.9	118057	79367	102912	M1CQM8	Solanum tuberosum	Beta-fructofuranosidase
117003	124507	131048	135628	115261	83583.7	103949	109512	97442.9	121414	120635	116820	68433.5	67432.6	79410.8	103113	M0ZWK1	Solanum tuberosum	Ornithine transcarbamylase
51771.4	50691.8	69417.1	31927.4	42176.6	30639.2	35295.4	31424	62971.2	77742.5	75065.6	36402.8	54917.7	71643.1	57048.1	103436	M1AKV0	Solanum tuberosum	Uncharacterized protein
36140.9	30418.4	34504.8	30281.6	20308.3	22139.2	17794.8	21264.7	105380	134212	94424.8	106488	116024	102777	81022.4	103868	M0ZRE7	Solanum tuberosum	Stem 28 kDa glycoprotein
143282	165795	152568	132380	164705	172425	166243	173335	174591	173378	147756	124302	97919	111793	102934	103881	M1ANP7	Solanum tuberosum	Leucyl-tRNA synthetase
73418.3	70858.5	78421.4	61493.3	69021.3	59736.9	56410.2	50457.7	110220	121430	115574	84080.6	65772.1	77016.3	88556	104113	M1CAY1	Solanum tuberosum	Beta-mannosidase
94790.6	95478.7	107531	98712.1	83866.5	56330	119135	63448.7	127933	128312	120968	94705.6	93380.9	130809	83786.5	104173	M1CPZ1	Solanum tuberosum	Sm protein F
118936	123648	137103	132733	100468	123734	133040	140571	134754	140624	124071	118641	93928.9	101505	82138.9	104225	M1AC15	Solanum tuberosum	Carbamoyl-phosphate synthase (glutamine-hydrolyzing)
96101.7	96338.4	109032	97560.9	87771.1	117613	90311.9	115165	137682	180771	138344	124770	112662	92767.1	115329	104390	M1ASX8	Solanum tuberosum	Mitochondrial protein YMF19
247106	255799	241191	263029	222853	215141	242288	208433	172754	163203	152174	147671	126363	122736	137281	104462	M1CEB1	Solanum tuberosum	Uncharacterized protein
79714.3	95510.3	89036.5	80276.4	82036.4	90478.1	89498.8	92112.7	107958	88995	113145	79264.3	90196.5	117310	102905	104581	M1AJ32	Solanum tuberosum	Eukaryotic translation initiation factor 3 subunit I
70412.7	65430.6	84644	76911.6	63088.8	44142.6	56412.9	54292.8	121697	101866	98965.3	65332.3	94732.4	125205	93434.9	104673	M0ZXM4	Solanum tuberosum	U6 snRNA-associated Sm-like protein LSm3
83394.2	84406.5	89830.2	78391.4	70960.6	60619.2	80688.5	57811.2	132481	114983	136120	81010.6	125048	117533	69736.5	105005	M1BSD7	Solanum tuberosum	Small nuclear ribonucleoprotein Sm D1
59378.6	59956.9	86010.1	62520.1	45548.8	80600.8	55553	61544.1	83876.6	106916	111191	97066	76420.2	97081.7	95600.6	105028	M1CDD5	Solanum tuberosum	Serine-threonine protein kinase, plant-type
181175	143936	134148	142034	226165	128460	83439.9	122149	204384	231014	194653	123083	133049	93348.1	147694	105053	M1A1S0	Solanum tuberosum	Glutathione peroxidase
93316.3	69985	104310	81706.5	52487.8	50644.3	58619.9	37540.9	141426	147738	165138	138005	120676	115986	103792	105074	M1AAD8	Solanum tuberosum	ALOG domain-containing protein;ALOG domain-containing protein;G1-like6 protein;ALOG domain-containing protein;ALOG domain-containing protein
88983.5	105359	116699	69868.6	61988.3	184920	154001	142074	51032.8	46544.1	52980.3	84442.1	134559	150200	134993	105080	M1AE65	Solanum tuberosum	Proteasome subunit beta type
75080.9	58909.5	57518.8	69945.6	118147	123151	96543	63452	60221.3	44538.7	56642.3	79958.9	79695.3	217929	97751.1	105193	M1C6Y5	Solanum tuberosum	Basic blue copper protein
67348.1	89809.3	80023.8	74700.7	118139	128051	96912.5	93996.2	69029.7	114776	61274.4	91196.6	81433.2	102442	82060.8	105257	M1CZX4	Solanum tuberosum	Nicotinate-nucleotide pyrophosphorylase [carboxylating]
46419	50608.3	57878.2	52487.4	115180	84368.9	68720.3	75653	60675.5	58634.6	65097.2	49044.5	90407	170028	115156	105660	M1APW6	Solanum tuberosum	S-adenosylmethionine-dependent methyltransferase
495064	495859	556568	591430	361403	289681	413080	470925	323664	182337	237052	394844	142283	103429	147306	106435	M1AXC9	Solanum tuberosum	D-alanine aminotransferase
74147.8	90301.4	104087	70706.9	73871.7	73147.7	69687.1	86286.5	162032	135291	149395	74517.7	86633.9	129876	86788.2	107341	M1AYP7	Solanum tuberosum	T-complex protein 1 subunit beta
59509.8	86321.2	50025.1	49519.3	92265.2	187123	196770	148126	45984.2	42758.1	43359.6	63807.1	160764	210153	119989	107422	M1ACZ6	Solanum tuberosum	Alpha-1,4 glucan phosphorylase
174985	257333	213039	254750	80989.5	124076	150569	216989	240045	143092	188287	112019	110538	98654.4	133734	107666	M1BUL5	Solanum tuberosum	Early tobacco anther 1
163318	164918	143079	185015	173195	258653	206177	189411	112246	76868.7	114334	162150	96050.8	93553.4	99634.1	107766	Q307Y9	Solanum tuberosum	S-adenosylmethionine synthase 1
150024	153071	171065	212126	244098	243022	227911	245618	101641	117696	119180	98693.4	114089	163121	133760	107866	M0ZG73	Solanum tuberosum	Cysteine synthase;Bifunctional L-3-cyanoalanine synthase/cysteine synthase 2, mitochondrial
48829.5	37901.2	54138.8	38537.7	71122.9	89835.8	61491	48934.1	59596.4	72037.7	50909.9	83989	153648	76791.1	64895.2	108056	M1B9B9	Solanum tuberosum	Chitinase 1
79862.7	71635.3	92996	63504.4	45954.7	49207.9	49912.4	52616.7	65564	94533.5	73518.7	109563	92003.7	83100.5	75866.2	108381	M1BW90	Solanum tuberosum	Reticuline oxidase
93892.2	79611.5	83187.7	86835.7	90385.8	102305	93167.7	88433.6	108409	72278.8	98083.9	97079.7	131766	143532	122817	108548	M1A6N3	Solanum tuberosum	SKP1-like protein
89566.2	98663.1	86558.1	98333.7	90384.4	49403.1	57155.9	51887.5	127588	148616	148003	76408.3	79235.7	97019.5	96207.4	108657	M1ASA9	Solanum tuberosum	Carboxypeptidase
43922.8	35836.4	45429.6	42772.9	83985	94279.7	69384.9	65752.2	68313	54830	57820.5	90469.1	126263	139242	124252	108683	M1AN86	Solanum tuberosum	Triacylglycerol lipase
70747.5	69049	74468.9	67969.2	60540.9	63158.9	56823.2	69435.1	78691.1	86682	89473.8	87786.3	107726	122949	104111	108716	M1CGQ7	Solanum tuberosum	DOMON domain-containing protein
59163.2	51904.5	75049	52870.6	49769.8	28146.3	35708.6	28373	71993.7	97206.2	103061	72566.7	63641.8	89023	72261.8	108759	M1AX69	Solanum tuberosum	Protein phosphatase 2C
106359	77637.3	130525	83690.1	95313.2	77613.8	71460.4	68858	92163.7	85790.1	115004	103321	107072	136196	123505	108967	M1D743	Solanum tuberosum	Peptidylprolyl isomerase
89382.1	92686.6	99434.1	89989.9	89449.6	107809	94825	98013.2	127909	148449	142859	123118	114429	138734	123351	109101	M0ZTJ2	Solanum tuberosum	Ubiquitinyl hydrolase 1
70023.7	57362.5	88476.5	62980.1	72405.8	77563.9	66671.9	75055.1	70023	73194.9	88531.6	100197	100302	111225	88757.9	109121	M0ZGL7	Solanum tuberosum	Cytochrome b5 isoform Cb5-A
72156.9	66721.4	84082.2	60887	68856.2	65733	75016.5	54578.8	99335.9	120796	90596.6	121368	125733	127379	125262	109407	M1AF34	Solanum tuberosum	3-beta hydroxysteroid dehydrogenase/isomerase
90495.8	77968.5	89742.6	86172.5	84455.7	78449.4	61438	64135.9	83953.1	86548.7	84709	100532	79943.6	91475.3	99878.6	109412	M1CR75	Solanum tuberosum	Purple acid phosphatase
95136.4	107017	122337	86005.2	66225.1	54367	69971.9	73076.6	96148.1	157231	131943	100353	88877.8	100306	110682	109428	Q43845	Solanum tuberosum	Probable sucrose-phosphate synthase
112067	123214	116800	113800	151220	154678	116943	141746	154125	154659	142988	106274	139624	143335	120737	109574	M1C4S4	Solanum tuberosum	D-3-phosphoglycerate dehydrogenase
80598.6	101810	97406.2	64511.1	52574.4	81840.4	88107.9	89325.7	112682	123992	136497	116726	102117	112335	100656	109862	M1C4H3	Solanum tuberosum	Eukaryotic translation initiation factor 6
66759.1	117051	88422.4	92606.6	91707.5	67589.2	85343.1	88898	143701	128568	128791	70488.2	97070.5	90952.7	88217.4	109887	M1CIW1	Solanum tuberosum	Uncharacterized protein
141311	125063	141002	143525	146081	144011	158903	135252	74628.5	90204.6	101818	70653.6	105921	133265	110277	109892	M1B7S1	Solanum tuberosum	N-carbamyl-L-amino acid amidohydrolase
95800.7	109261	107397	121410	86786	71974.1	94405.9	94986.5	151630	121527	169671	96894.6	137633	152291	123450	110146	M0ZH90	Solanum tuberosum	Nucleosome assembly protein 1 2
172384	194006	163042	184765	149393	95997.8	104152	121514	131455	169208	125092	146554	80496.5	66919.7	107299	110240	M1C9V9	Solanum tuberosum	1-deoxy-D-xylulose-5-phosphate reductoisomerase
85692.7	85403.4	110848	71429.8	59708.7	35753.1	39595.1	50904.7	94543.8	98035.6	123986	115145	89566.2	104063	92786.6	110249	M1D545	Solanum tuberosum	Glucan endo-1,3-beta-D-glucosidase;Glucan endo-1,3-beta-D-glucosidase
103894	94445.5	125604	88450.8	88384	78933	74443.7	84847.5	114178	102792	120414	124563	94611.9	121412	106011	110564	M1B991	Solanum tuberosum	U2 snRNP auxiliary factor large subunit
48788	47285	49345.9	40198.9	48396.9	44323.5	37885.6	24473.9	89019.7	133139	96788.5	67523	96987.2	85190.8	106616	110702	M1B0W4	Solanum tuberosum	Cystatin
114029	93124.1	111622	115929	86962.6	56681.9	57419.4	73848.8	62070.2	93043.7	101674	131661	96485.9	65521.3	81834.7	111043	M1BXB2	Solanum tuberosum	Fasciclin-like arabinogalactan protein 14
83504.5	99694.8	158499	98158.5	82588.2	68233.1	85796	100940	120133	121457	134161	98279.3	110618	174721	120366	111096	P48502	Solanum tuberosum	Cytochrome b-c1 complex subunit 7
70534.6	69959.7	81486.7	110205	64036.6	81487.4	91139.4	55626	92163.5	81773.9	89348	86807.9	126588	237439	204563	111530	M1CSG7	Solanum tuberosum	Cytochrome c oxidase family protein
131591	116160	143200	75435.5	80871	86412.8	103109	92585.7	123214	122608	131070	112130	109083	118151	104861	111540	M1AFW4	Solanum tuberosum	Clathrin light chain
60151.3	47298.1	66415.3	46989.7	31441.9	24904.7	36267.8	33120.9	148743	182510	165902	138982	73499.8	107736	79862.4	111548	M1DWA0	Solanum tuberosum	Uncharacterized protein
41866.8	62716.5	39759.2	54037.8	49784.5	48201.3	79276.5	65588.8	109806	123006	158450	100942	157242	99110.2	107072	111551	M1A382	Solanum tuberosum	Sinapyl alcohol dehydrogenase 2
212067	224658	215379	181807	223975	246613	238235	233836	227072	189626	178668	177238	141444	176987	173560	111593	M1C7R4	Solanum tuberosum	Amino acid binding protein
61418.4	94026	96633.1	55494.5	169377	267938	188547	200243	101685	73380.1	68740.9	76425.6	140251	176738	154846	112227	M1ARE1	Solanum tuberosum	Glutathione-S-transferase
81893.4	63546.8	65514.8	83205.5	69017.2	71071.3	56110.7	59027	84239.5	98737.4	82235.9	121440	124948	110661	122324	112415	M1AGV0	Solanum tuberosum	Glucan endo-1,3-beta-D-glucosidase
43512.6	39673.3	55062.8	44599.6	35598	79774.3	35524.9	37324.3	47138.7	54002.6	51491.3	51446.3	59686.4	58469.8	46491.9	112609	M1CQ03	Solanum tuberosum	Syntaxin
160382	163253	130467	204203	184331	28823.5	102102	147643	202756	229526	175624	180783	14153.2	67239.6	192995	113432	M1D1L8	Solanum tuberosum	Uncharacterized protein
196015	296832	183749	248664	163918	146268	144822	185530	247102	202797	275124	190210	110286	106709	117364	113469	M1AD29	Solanum tuberosum	14-3-3 protein
168694	172276	238544	153715	96698.4	117706	136336	119472	102534	134067	120207	106888	73178.3	89561.9	102400	113956	M1AL42	Solanum tuberosum	Calcium ion binding protein
5665.57	8559.82	20589.9	21729.3	7415.92	5563.55	17423.7	9044.23	79702.7	125651	160435	104296	109361	131921	111519	114099	M1ASS7	Solanum tuberosum	Epoxide hydrolase 1
118400	117703	138423	107457	121637	104853	96639.1	86418.7	105322	134710	135473	91116.1	120819	115251	107518	114359	M1BB96	Solanum tuberosum	Alpha-glucosidase
97535.9	98806.8	103671	79615.2	82782	60911.5	52194	63363.2	147649	167948	135505	98113.1	88752.1	63680.3	96328.9	114492	M0ZI55	Solanum tuberosum	LEA_2 domain-containing protein
63151.5	55145.2	79513.5	51492.3	43732.3	38293.3	35411.9	39804.2	83387.5	121437	104675	82117.6	108106	92401.8	85770.6	114708	M0ZVV5	Solanum tuberosum	Phospholipase D
84927.6	74321.1	90971.1	78461.2	50495.8	58009.9	41292.4	59806	100523	113111	74449.1	130170	106683	118135	72101.1	114722	M1BJG8	Solanum tuberosum	High-affinity nitrate transporter
186066	180807	182314	245495	230522	203122	302080	250800	175519	176942	174069	216361	134037	167836	134754	114867	M1BBU4	Solanum tuberosum	Methylenetetrahydrofolate reductase
27918.7	36827.9	22974.5	42841.5	13909.8	18986.9	23861.4	25658.1	555875	309316	420427	193785	107745	159372	182910	115253	M1ALE9	Solanum tuberosum	Major latex
284551	233964	205600	283969	168318	86778.6	112524	160673	137099	151212	150907	169579	98736.9	99082.1	129286	115274	M1CRF1	Solanum tuberosum	Histidinol dehydrogenase
111791	101592	79407.2	83106.2	154928	193831	127582	148279	59768.9	44336.8	48952.3	45092.7	97495.2	84612.6	123890	115320	M1CHL1	Solanum tuberosum	Tyramine N-feruloyltransferase 10/30
141077	366083	119749	128464	99880.8	67352.6	82108.8	83848.6	279322	161509	165713	152703	62419.9	41685.5	60681.6	115644	M1B2F3	Solanum tuberosum	Serine/threonine-protein phosphatase
97393.4	78603.1	85838.5	98991.5	88381.8	49541.9	69978.6	59380.4	101062	89393.9	94412.1	101158	110026	97794.7	92899.3	115654	M0ZHG5	Solanum tuberosum	Charged multivesicular body protein 2a
149621	172998	152506	174571	94806	96221	116490	143747	192527	152585	235522	125987	110809	161087	124481	116019	M1CQQ1	Solanum tuberosum	Glutaredoxin-dependent peroxiredoxin
68040.7	60635	62775.2	62048.1	219571	147918	82642	103731	61755.6	51849.7	48731	96524.6	120008	137065	117843	116447	M1B1S3	Solanum tuberosum	ATP citrate synthase
56986.4	59875.4	53325	51848.1	50759.1	44491.3	48381.3	34656.5	90799.3	98452.3	93970.6	72222.5	105319	88606.8	83909.7	116514	M0ZKL9	Solanum tuberosum	Leucine-rich repeat extensin 3
68602	67193.2	99767.3	69714	70764.1	64251.4	67449.7	54271.7	90566.4	96363.1	99325	78252.1	88701.3	174980	107542	116572	M1CBW4	Solanum tuberosum	Protein kinase CK2 alpha subunit
131237	218523	163697	174920	171053	215538	182994	198125	175109	168373	148624	132450	126080	152035	129504	116794	M1BQD4	Solanum tuberosum	OMPdecase
97708.4	129418	126703	100280	123071	134282	99773.1	148671	191084	233264	186689	135822	110304	131751	120600	116798	M1BQR7	Solanum tuberosum	26S proteasome subunit RPN5b
23357.9	23796.8	24872.4	19893.7	50973.7	42654.9	32655.5	30423.5	72957.9	65414.8	81172.8	74745.8	134533	124003	132073	116990	M1BG38	Solanum tuberosum	Uncharacterized protein
132955	116387	130123	131972	101595	82696.7	107005	106802	123313	141661	120453	133240	112827	135439	118737	117549	M1C0I5	Solanum tuberosum	Serine/threonine-protein phosphatase
83302.1	103961	95039.4	81242.4	97152.4	88706.2	71200.9	82704.4	130164	165837	160051	132091	100924	135624	133570	117793	M0ZQP4	Solanum tuberosum	Aldo/keto reductase 2
118156	117144	131542	105377	143380	140595	124976	127775	201118	237461	217512	137175	139636	161701	125866	117898	M0ZXR4	Solanum tuberosum	Nicotinate phosphoribosyltransferase
173750	201062	187877	194718	175034	198203	220716	203476	168003	161849	153610	182651	109083	145724	136430	118044	M0ZR79	Solanum tuberosum	Threonine synthase;Threonine synthase, chloroplastic
56835.2	69609.6	93073.2	63846	45602.3	49243.3	40774.1	41920.4	128348	114680	141568	64172.9	120842	150248	99036.9	118060	M1A616	Solanum tuberosum	Leucine-rich repeat/extensin
216177	219494	229355	200193	189861	173436	166501	180298	225351	190631	187528	251221	115597	101852	102005	118820	M1AHY9	Solanum tuberosum	Aluminum-induced protein
105183	103228	91999.5	91500.4	76284.2	85596.1	90471.8	100011	138562	118892	131990	109600	85172.7	96807.8	87494.6	118915	M1ABY8	Solanum tuberosum	Pyruvate dehydrogenase E1 component subunit beta
94765.3	76532.2	94136.1	90943.5	52559.2	53644.9	67244.4	57367.5	166511	213695	191575	97256	98957.3	143051	90177	119172	M1CYM7	Solanum tuberosum	Spliceosomal protein sap
195738	148410	197181	150674	297435	165915	143854	183206	62091.3	82757.6	72809.8	125268	66520.7	82605.5	103175	119254	M1A883	Solanum tuberosum	Class III chitinase
105313	104695	80175	113767	132607	156477	141627	153734	92385.3	37062.5	67070	56139.6	98766.3	103616	84378.9	119269	M0ZQW3	Solanum tuberosum	Chaperonin 21
137154	145231	129055	126983	162988	131084	112465	140983	224628	172936	169956	99403.6	112180	145039	122180	119791	M1A483	Solanum tuberosum	T-complex protein 1 subunit delta
42757.1	54615	39930.3	66203.4	64550	74210.9	56928.2	65660.7	77389.1	111661	97147.3	57799.9	117938	149767	102390	119861	M1A065	Solanum tuberosum	3-hydroxyacyl-CoA dehydrogenase
140831	129105	143643	128334	140279	146096	129821	120739	81841.4	109524	102117	90747.5	134710	133214	131254	120078	M1AGS1	Solanum tuberosum	Aldehyde oxidase
85903.7	102765	114060	88211.4	105905	93676.4	85721.7	84123.2	265846	267226	207683	189274	135871	131760	154817	120436	M1AAS0	Solanum tuberosum	Histone-lysine N-methyltransferase, H3 lysine-9 specific SUVH1
147591	178778	144763	179765	140611	108010	122266	137942	168138	163364	156349	113507	93375.4	121116	112330	120508	M1C421	Solanum tuberosum	AIR synthase
59258.1	61225.2	74221.7	79628.8	28018	25222.3	33802.8	32159.9	203352	185189	218566	96951.3	107758	107825	142769	120554	M1CIC6	Solanum tuberosum	Aquaporin TIP2;3
204188	186224	168664	255705	259021	179483	199985	219997	146450	159559	128039	141127	150825	167917	164317	120606	M1CJ63	Solanum tuberosum	E1 ubiquitin-activating enzyme
160556	128410	156127	157461	139762	108626	118415	115271	115932	165139	127982	125277	107640	77289.4	102044	120858	M1B932	Solanum tuberosum	Ornithine transcarbamylase
160063	110831	152810	127977	235958	82489.8	120017	68220.8	135365	112318	110563	120587	96878.6	127273	87534.6	120910	M0ZT62	Solanum tuberosum	Nucleosome-binding protein
51827	81156	61219.5	115745	50413.7	70068.9	52960.7	75220.2	122837	19267.4	39504	32458.3	34126.4	64254.9	67259	120987	M1AUM2	Solanum tuberosum	2-oxoglutarate-dependent dioxygenase
1.23481e+06	1.32104e+06	1119175	1445157	642751	549816	959068	893129	257778	227826	332907	272739	171804	194674	242168	121111	M1AD88	Solanum tuberosum	Glutathione S-transferase
131768	146732	148115	120577	150330	172253	140510	166409	145409	152425	141355	121883	89668.8	127837	107584	121313	M1B054	Solanum tuberosum	Leucyl-tRNA synthetase
95107.3	79726.7	93834.1	78456.4	86809.1	78121.4	67113.8	66982	115135	107002	94935.7	73005.1	97733	104409	105000	121664	M1A6U3	Solanum tuberosum	Leucine-rich repeat family protein
127864	119057	128193	137597	121826	113163	96570.6	115129	145169	132713	140302	100450	92974.6	94508.3	96941.9	122243	M1A980	Solanum tuberosum	Subtilase
207528	163055	162509	157077	97844.8	88876.4	84226.2	106759	223652	306194	211727	134764	147226	142940	147381	122264	M1A554	Solanum tuberosum	Vacuolar proton ATPase subunit E
101656	108868	59864.2	89869.6	40752.3	117084	63910.2	105639	101232	91665.1	65800.8	150388	170811	99972.4	125382	122432	M0ZQ95	Solanum tuberosum	Copper ion binding protein
84201.6	79638.4	97084.7	58647.1	56931.1	77970.9	78074.2	83942.4	91266.3	68971	84379.8	109443	124156	135374	104684	122599	M1D1D2	Solanum tuberosum	Cytochrome C oxidase polypeptide vib
114581	131405	137185	116967	95483.1	133441	106068	129132	197352	161914	144217	153605	116469	110838	113214	122627	M1AMW1	Solanum tuberosum	Fibrillarin homolog
132597	124747	110362	130720	188521	171699	135910	147603	95353.6	112342	96146.3	102679	114218	96321.7	120877	123231	M1C7M8	Solanum tuberosum	Endo beta n-acetylglucosaminidase
123978	127890	135627	115126	125193	131109	104222	135678	134671	147010	130812	114241	112324	152333	110843	123236	M0ZJ17	Solanum tuberosum	Protein disulfide-isomerase
90228	86144	101174	98784.4	142448	181826	130849	145352	122659	99411.8	127322	110949	170186	154175	148069	123247	M1BWT8	Solanum tuberosum	Rhamnose synthase
148028	148359	150966	142310	160741	147117	147436	143997	114633	137649	124880	138396	122548	128286	145055	123480	M1ADS2	Solanum tuberosum	Neutral alpha-glucosidase ab
153835	126841	119799	159445	169227	133908	126972	137151	144692	119117	117382	182737	111996	110239	119785	123770	M1C8V1	Solanum tuberosum	Fructokinase
101114	81641	80803.5	85963.3	59140.4	25034	27054.6	47340.1	75537.6	166882	78574.5	104903	63787.2	63794.9	111819	123906	M0ZRU5	Solanum tuberosum	Nodulation receptor kinase
194356	192263	163751	204790	140993	122298	165064	167299	143415	134882	130620	154685	158339	145175	155954	124182	M1BXJ2	Solanum tuberosum	Branched-chain-amino-acid aminotransferase
74260.8	54847.1	82155	63472.9	86746.4	73934.9	61432.2	65894.2	84909.8	93523.6	104070	86915	112622	157346	116305	124471	M1A3J2	Solanum tuberosum	Cytochrome b5
92743	108202	107251	78886.1	105183	107876	121074	100177	171085	170883	159250	126583	135595	92451.3	149396	125173	M1B2W8	Solanum tuberosum	Flavin-containing monooxygenase
149437	163403	158602	147485	154271	171936	123447	168365	180525	155576	143084	113608	120282	174253	116918	125203	M1CKC6	Solanum tuberosum	3-oxoacyl-[acyl-carrier-protein] reductase
128106	122361	100950	115704	94738.5	78012	53718	77722.1	165983	162544	179082	155934	117770	117518	129635	125249	M0ZV99	Solanum tuberosum	Actin depolymerizing factor 3
126226	124977	137613	116622	139488	138019	147993	130927	93604.2	125556	122784	116289	139178	135494	114595	125470	M1AA55	Solanum tuberosum	Glyoxalase II
98518.6	91997.6	97771.5	80013.8	86615.6	74619.8	62189.6	77893.7	140207	165422	125640	122302	99622.4	94230	114813	125783	M1CBE1	Solanum tuberosum	Protein phosphatase 2c
73244.4	76909.2	66647.5	69364	78133.8	66986.3	62009.7	60002.8	103187	104069	102415	80554.2	173597	116702	88677.2	125853	M1AHV8	Solanum tuberosum	Carboxylic ester hydrolase
55737.2	60370.7	51543.7	59716.8	76221.9	88180.7	73987.6	44555.5	82880.5	138276	90633	125310	91567.6	111906	120912	126018	M0ZSG4	Solanum tuberosum	Polygalacturonase
82088	100210	105515	77673.1	87164.5	83416.8	89944.9	98646.6	149567	109392	141084	114553	114671	251998	149791	126047	M1C452	Solanum tuberosum	Ribulose-phosphate 3-epimerase, cytoplasmic isoform
212482	211421	211896	165412	167668	158265	181583	181719	119164	153632	138191	160097	163318	112047	124722	126278	M1CHQ6	Solanum tuberosum	Bifunctional nitrilase/nitrile hydratase NIT4B
158619	148923	135234	160220	186102	143687	117085	124319	266803	197541	192547	141678	152500	249077	184008	126518	M1CRV0	Solanum tuberosum	Prolyl-tRNA synthetase
92763.8	94384.4	121756	74244.8	85272.5	97264.4	85773.5	94616	132312	100685	116373	75640.4	129485	183387	112797	126533	M1C8X8	Solanum tuberosum	Ribonucloprotein
146005	130450	175295	137634	98518.3	69844.4	103697	100875	169284	155478	154820	100932	96531.7	178403	136693	126845	M1AJZ7	Solanum tuberosum	V-type proton ATPase subunit F
109938	122680	128512	102854	109143	132326	113117	126773	121415	123170	128420	111062	133468	137655	138815	126950	M1B584	Solanum tuberosum	DNA-damage inducible protein ddi1
109959	107996	129457	113679	88857	86151	76264.4	86900.7	121119	160294	142176	133295	148070	125821	118266	127038	M1B839	Solanum tuberosum	Protein yrdA
63580.9	56118.2	61951.3	64082.1	65811.8	65848.3	51193.6	61886	148849	127166	146397	100342	114862	129285	113578	127106	M1CY27	Solanum tuberosum	Peptide-N4-(N-acetyl-beta-glucosaminyl)asparagine amidase A
141263	138509	146445	148308	98496.5	107789	135398	131734	163784	163176	160005	170342	143624	179206	167115	127367	M0ZTX3	Solanum tuberosum	L-galactose dehydrogenase
44225.2	50634.1	56929.3	47338.4	62763.6	42695.6	38249.7	54671	94158.2	114545	107230	69473.1	127131	138029	100053	127568	M1C2B1	Solanum tuberosum	Carboxypeptidase
151651	163561	192971	220883	240220	268721	218287	228794	58872.6	89225.7	72177.6	106058	99158.3	134850	106274	127621	M0ZQ61	Solanum tuberosum	Serine hydroxymethyltransferase
50138.5	47634.6	53451	49170.8	58814.8	72005.4	68210.5	83483.3	55522.4	62262.8	58187.5	78489.7	220249	236621	190446	127660	M1B2K3	Solanum tuberosum	Phosphomannomutase
113609	105085	108094	121539	90683.2	89826.2	88101.3	83982.8	144487	120701	127357	79748.7	119876	112173	97016	127693	M1BCD5	Solanum tuberosum	Signal recognition particle 14 kDa protein
169115	141622	177185	178188	81538.2	109501	94708.1	98585.6	208865	175592	236293	174105	152637	182120	135832	127735	M1BY04	Solanum tuberosum	Adenosine kinase
108818	99152.8	106791	101747	114853	124317	109251	110093	76939	106655	80875.3	101211	112889	116370	120507	127772	M1CF39	Solanum tuberosum	Mitotic checkpoint protein bub3
129947	102728	100245	98701.7	87307.6	140967	157023	55635.2	180163	157999	140947	139150	282963	269747	262696	127921	M1BLY4	Solanum tuberosum	High mobility group protein 2 HMG2
135958	135754	134291	106087	130096	110503	85978.8	108687	121971	125142	131305	232783	111393	105291	136869	128227	M1C7W3	Solanum tuberosum	ATP citrate synthase
50004.5	55273.9	77984	39980.9	212046	195516	188788	131117	77209	78576.8	87141.3	78519.9	102430	186603	158663	128649	M0ZTM9	Solanum tuberosum	Osmotin
132206	140848	153848	120413	126065	118067	133331	133986	223232	220370	197151	129988	112061	135746	116447	128768	M1CGV3	Solanum tuberosum	T-complex protein 1 subunit eta
59719.1	64608.6	58721.9	50219.5	36324.5	52577.9	29594.8	40172.1	97853.6	130610	103760	119050	133631	110681	103325	128953	M1BJ45	Solanum tuberosum	Pectinesterase
96739.1	91256.1	101816	77217.5	74301.5	76320.3	80328.7	67363.8	117330	147991	139159	167041	108018	86849.9	115052	129427	M0ZHM7	Solanum tuberosum	Peptidase M28 family protein
301071	203782	204351	389424	258447	54389.1	96207.3	94640.6	338831	314961	297121	206087	154615	72863.1	170782	129524	M0ZM74	Solanum tuberosum	60S ribosomal protein L39-3
145818	145071	150530	161334	295274	247686	231702	213240	84478.2	75168.7	76219.7	100718	151708	206089	161751	129984	M1D7A2	Solanum tuberosum	2,4-dienoyl-CoA reductase
192683	138340	139425	208902	133605	102684	141396	96368.1	158157	118944	114338	144947	133712	115719	117094	130250	M1BXV3	Solanum tuberosum	SBT1 protein
94172.1	121766	111450	108050	124022	100145	114529	85176.4	165970	179446	170539	186927	141200	166877	136754	130814	M0ZMW1	Solanum tuberosum	Amidophosphoribosyltransferase
78186.9	70812	78628	59769.2	80021.4	80756.3	71141.8	65118.2	84854.8	87925.9	94421.8	106100	111271	120059	95417.2	130819	M1AXK0	Solanum tuberosum	Serine protease
212450	218400	265276	232961	216607	227149	217401	205029	134567	126004	128681	168780	144191	154608	158612	131068	M1BN71	Solanum tuberosum	UDP-sulfoquinovose synthase
83720	72232.9	77119.3	51973	45660.8	73736.1	60687.8	72230.6	86464.3	81931.7	111729	94692.7	139182	94941.2	117216	131163	M1ASG4	Solanum tuberosum	NEDD8 RUB2
127508	112842	141871	118705	127226	123353	108877	109357	150351	134626	106024	123415	134114	150872	109927	131168	M1B451	Solanum tuberosum	U2 small nuclear ribonucleoprotein A
104644	99946.7	100258	145167	156693	145214	184288	153134	128309	111652	121473	134146	124943	171501	128112	131329	M1A8J5	Solanum tuberosum	Sucrose synthase
188870	469770	234056	175588	702588	86701.3	426084	99850.7	515146	510013	369036	444792	179297	370849	407626	131348	M1A3M7	Solanum tuberosum	AB hydrolase-1 domain-containing protein
104659	93413.1	123391	64205.6	115655	124073	86459.4	114339	134861	143418	126215	119901	106185	110815	96011.3	131477	M1CV01	Solanum tuberosum	F17H15.1/F17H15.1
145355	178901	173900	145780	167935	200952	177513	168201	180562	144358	148792	132485	129457	147802	142135	131556	M1C340	Solanum tuberosum	Aspartate-semialdehyde dehydrogenase
156215	205030	190269	228715	197029	192105	209224	233370	157306	319057	292634	166690	142818	154398	155608	131640	M1C4X8	Solanum tuberosum	Alcohol dehydrogenase
65670	68113.1	72156.4	62048.4	66158	54499.8	41840	56020.9	130538	120333	133061	68088.1	88883.7	78229.4	113446	131702	M1C6Y7	Solanum tuberosum	Acidic ribosomal protein P1a
83531.1	76079.7	112406	59926.7	34563.3	20998.8	49772	44254.6	181143	130805	169191	143280	98207.8	101137	88329.9	131710	M0ZSB2	Solanum tuberosum	RAB6-interacting golgin
119219	126529	118044	129485	138019	132754	126461	145427	128715	129227	133209	94590.7	120130	167978	155667	131769	M1CBR7	Solanum tuberosum	Coatomer subunit delta
93766.2	76261.9	91502.8	88894	61450.8	59429.6	86369.4	76890.6	112746	169669	156040	110006	103874	110990	96357.9	131806	M0ZJT7	Solanum tuberosum	Hydroxyproline-rich glycoprotein family protein
126137	136773	89200.8	110250	63151.2	88311.1	91758.8	83246.8	172362	130458	144168	166714	182584	147060	162201	132133	M1AFK7	Solanum tuberosum	Ribosomal protein L41
112570	110455	113602	124147	113320	100464	87752.8	94597.7	116470	123720	124100	83183.8	129317	138290	113209	132262	M0ZJU3	Solanum tuberosum	Carboxypeptidase
82224.5	72790.8	80453.8	73335.6	79380.2	49275.4	42642.5	49387.7	93910.3	102994	105209	86795.7	105576	183523	126987	132379	M1C0X9	Solanum tuberosum	Fasciclin-like arabinogalactan protein 10
211825	209786	252880	204006	112729	87112	136767	113562	233526	228450	204040	145532	103475	119178	107309	132642	M1D3Q7	Solanum tuberosum	Ethylene response protein
140390	130885	156170	139303	93293.5	88402.7	119306	123396	150256	110350	144815	122571	93263.2	127714	101611	132689	M1CM59	Solanum tuberosum	EF hand family protein
235053	334475	179825	495005	180372	344768	289245	307816	167290	111260	116267	147706	106806	137227	105476	132732	M1C6B8	Solanum tuberosum	Glutamine synthetase
26174	25952.4	34028.2	29904.7	36699.9	17537.5	35517.5	19581.3	98209.5	109503	95631.2	96773.2	96395.3	88230.5	120443	132941	M1C3C2	Solanum tuberosum	Peroxidase
353970	325210	365533	397158	420317	296060	388121	403585	165308	140117	149109	146855	161307	197949	164552	133088	M1D5Y7	Solanum tuberosum	Glutamate-1-semialdehyde 2,1-aminomutase
188343	192336	191523	200385	233110	111326	181994	202337	148753	124038	145868	117045	113134	104245	107528	133088	M1APP3	Solanum tuberosum	ATP-dependent Clp protease proteolytic subunit
231461	203579	176404	226179	118384	74173.9	136397	111039	441604	208912	411060	401713	276314	217590	274858	133228	M1D4T4	Solanum tuberosum	CXE carboxylesterase
87476.8	81692	99827.2	84559.5	68551.3	75638.6	121027	62583.7	101302	160227	129120	217343	213258	154792	114577	133246	M1AI67	Solanum tuberosum	Cytochrome c oxidase subunit 5C
125578	126571	159089	129649	104403	82793.2	114007	107083	152974	135634	162691	97359.6	89270.8	190715	127339	133272	M1CID9	Solanum tuberosum	Cysteine proteinase inhibitor
91779.4	107259	118125	82014.7	60013.9	73510.4	82788.2	55154.8	186172	178095	165031	101695	145671	112969	114966	133346	M1AXZ2	Solanum tuberosum	Erg-1
151695	139443	142677	152464	85322.9	53287.8	94043.9	108618	180287	206301	218530	174980	57204.1	49708.7	66529.5	133360	M0ZP32	Solanum tuberosum	Serine/threonine-protein phosphatase
95462.6	90786.5	143069	79859.1	99428.7	108810	113674	97347.7	98293.2	138089	124364	88584	129365	142061	115745	133429	M0ZMP4	Solanum tuberosum	Str_synth domain-containing protein
106082	117114	149428	123642	152479	128512	116714	136651	118113	125521	126954	115457	127185	198013	143691	133801	M1C5K3	Solanum tuberosum	Isocitrate lyase and phosphorylmutase
107785	99788.6	91282.8	1.65763e+06	101706	121573	96283.7	104153	128426	125307	123501	118917	128522	1.42963e+06	123224	134219	M1C4Z8	Solanum tuberosum	Calreticulin
118389	104111	105210	89041.1	69418	76431.3	85876.9	93327.4	131183	149362	122077	141221	121366	170064	103707	134880	M1C132	Solanum tuberosum	Dihydrolipoyllysine-residue succinyltransferase
117884	118420	148747	111460	99236.8	118272	86767.9	99799.2	144300	188686	163956	129775	146994	162367	139318	135009	O24391	Solanum tuberosum	Mitochondrial uncoupling protein
123301	141702	142715	131207	134614	144581	116929	148589	148412	196134	161792	154232	126893	127173	151391	135355	M1CWD8	Solanum tuberosum	26S proteasome non-ATPase regulatory subunit 1 homolog
155800	136969	156725	155266	108175	83855.1	101031	123652	133711	173705	179724	120075	130147	88780.9	92075.5	135418	M1BDB3	Solanum tuberosum	Phosphotransferase
105917	111723	115959	120473	49192.4	85098.2	120675	85359.7	107384	89654.2	111158	139336	109983	111483	101855	135453	M1D6C7	Solanum tuberosum	Betaine aldehyde dehyrogenase
170652	142460	201401	176378	135242	110001	88630.9	138433	132366	109747	155653	107652	101528	107208	93321.5	136321	M1CNC6	Solanum tuberosum	Carboxypeptidase
71581	81945.7	87593.1	71663.3	88581.6	58896	59707	68521.2	146072	112240	172491	82407.7	164907	173481	109232	136332	M0ZS84	Solanum tuberosum	Sm domain-containing protein
88440.2	74781.1	92054.6	60606.3	108468	112185	79892.1	89596.5	113901	111367	117444	105423	124538	152264	121552	136342	M0ZJL8	Solanum tuberosum	Uncharacterized protein
576836	688543	372472	479613	456759	631356	346622	518981	184690	252917	209788	239473	133926	167130	185887	136379	Q43190	Solanum tuberosum	Probable linoleate 9S-lipoxygenase 4
86842.5	268074	207327	169218	48860.9	78402.2	293326	100273	235870	124056	127136	138872	231487	135666	255429	136635	M1ALE4	Solanum tuberosum	Major latex
34166.3	27499.6	49893.5	19918.4	231899	212099	166364	176200	20085.5	25166.2	10202.9	26467.1	153421	211043	139254	136743	M1CBG2	Solanum tuberosum	Uncharacterized protein
123599	153549	149097	138921	150266	158203	110496	158415	199453	240664	225638	133193	153772	144306	154174	136858	Q8H9D4	Solanum tuberosum	26S proteasome AAA-ATPase subunit RPT4a
178673	169919	175695	159446	160073	148647	157392	162145	173716	206947	178955	141712	145954	202086	175287	137089	M1C8X9	Solanum tuberosum	Proteasome inhibitor
83185.2	84402.2	107766	72888.3	105463	156727	123683	108606	105337	109602	111034	107260	156213	168901	135019	137398	M1C0W7	Solanum tuberosum	Sucrase
67444.3	79151.8	73902.8	69124.5	74505	60287.7	59389.1	63124.6	217467	178853	196768	152261	159464	224961	156830	137572	M1AMB5	Solanum tuberosum	Cinnamoyl-CoA reductase
425285	446290	485610	533320	403483	295616	477576	447835	193914	194792	232066	145283	136717	228928	160811	137781	M1D596	Solanum tuberosum	Alcohol dehydrogenase
75554.2	112835	103988	68024.9	228762	163175	230756	175353	81636.6	84881.2	87614.7	78404.4	124648	125823	110860	138166	P32111	Solanum tuberosum	Probable glutathione S-transferase
240338	260480	254784	298687	177381	143494	189323	203265	227879	260342	261884	228294	140433	169482	152327	138392	M0ZJ77	Solanum tuberosum	Coatomer subunit gamma
135561	110449	144137	126901	71232.7	62514.8	76050.1	79827	145724	230349	192154	172397	160794	162678	138927	138425	M1A3D4	Solanum tuberosum	Peptidyl-prolyl cis-trans isomerase
217974	356205	549601	313994	151751	139669	257334	269907	370085	257469	279301	178030	98040.3	285530	170766	138432	M1CMY9	Solanum tuberosum	Superoxide dismutase
218438	160903	168073	245320	212281	143022	143898	154151	175440	280549	118468	177761	149916	96865.2	123006	138557	M0ZN04	Solanum tuberosum	ATP synthase subunit e, mitochondrial
85858.7	136292	106823	93718.4	74620	95255.8	207290	56808.8	184316	99902.6	156801	121084	170174	256448	152836	138617	M1AYE4	Solanum tuberosum	Ribulose bisphosphate carboxylase small chain;Ribulose bisphosphate carboxylase small chain;Ribulose bisphosphate carboxylase small chain;Ribulose bisphosphate carboxylase small chain;Ribulose bisphosphate carboxylase small chain C, chloroplastic;Ribulose bisphosphate carboxylase small chain 2A, chloroplastic;Ribulose bisphosphate carboxylase small chain 2B, chloroplastic;Ribulose bisphosphate ca…
112108	116236	149780	91382.2	71209.7	64029.3	69057	66238.6	165501	294925	245875	170380	131808	116299	132415	139274	M1BE45	Solanum tuberosum	Sucrose synthase
155906	151177	72257.9	87426	207849	204639	142322	118152	162094	102950	83908.8	113073	190812	204828	185264	140106	M0ZMH1	Solanum tuberosum	Chitinase 134
135523	144410	139580	143050	118846	140475	133309	136177	202715	191530	205491	176012	202278	174055	131969	140384	M0ZLN7	Solanum tuberosum	Mitochondrial processing peptidase
84259.6	92480.2	105127	87096.6	98497.1	125560	65613.1	106568	152227	155519	173103	169372	148736	116635	126422	140456	M1CDH4	Solanum tuberosum	Plasma membrane ATPase
112942	113065	103256	75521.8	106746	109569	108662	102016	218595	223586	162411	129239	166025	142393	121715	140878	M1AT84	Solanum tuberosum	Small nuclear ribonucleoprotein Sm D2
63065	60039.5	31733.1	77804.7	219085	127053	131467	137205	33129.3	37887.4	46744	61968.5	97826	113083	78380.4	141046	M1AXP7	Solanum tuberosum	3-hydroxy-3-methylglutaryl coenzyme A synthase
99206.7	95723.8	84927	86735.1	89887.9	84413.4	82452.8	99077.7	54792	56425.2	49351.5	66431.5	50966.2	41677	53650.4	141152	M1C8S8	Solanum tuberosum	Phosphoglucomutase
167970	164222	187803	142664	104724	105814	130687	101673	187706	207539	202740	163894	144506	84938.4	128078	141406	M1BS06	Solanum tuberosum	Histone H1
66715.9	62191.5	79595.8	52631.9	96264	189026	122377	93620.8	86293.1	117368	81478.4	87663.6	145095	189139	190555	141503	M1AP98	Solanum tuberosum	Subtilase
51990.3	44227.4	75642.6	58712.6	19055.7	35689.9	21810.8	28346.6	72021.3	150502	131173	128371	72499.4	93636.8	78265.4	142170	M1APA2	Solanum tuberosum	Plasma membrane intrinsic protein 2-1
255383	252719	226416	268637	290270	301928	288443	349392	219350	214809	219004	144282	124961	197298	134743	142186	M1CV13	Solanum tuberosum	Pyrophosphate--fructose 6-phosphate 1-phosphotransferase subunit alpha
120957	121481	158404	103135	92648.5	139482	114748	131707	139452	161741	150017	159855	146950	135065	144309	142245	M1D5D7	Solanum tuberosum	Oxoglutarate malate translocator
87569.7	78986.2	109096	84611.7	78906.7	98437.7	111621	88827.1	154539	124805	142952	149476	126019	137941	140602	142322	M1B397	Solanum tuberosum	SUMO
63047.9	58928.3	69212.5	56341	57309.6	120807	66526.1	145028	76166.2	64923.9	80049.5	53259.5	166945	254590	175433	142592	Q38HV0	Solanum tuberosum	Salt tolerance protein 5
175744	186387	201829	188300	259231	258595	209642	221905	270782	109084	229374	200237	221112	245877	233480	142864	M1B4H0	Solanum tuberosum	Ribonuclease
92268.5	61973.4	101398	47594.4	128158	83160.7	98617.7	66585.5	59476.8	139439	104055	167377	151264	159699	132480	143070	M1CNK7	Solanum tuberosum	Hsc70
140149	115643	131394	86054.7	148963	144539	122306	97048.5	83730.3	111668	91460.8	142354	130206	96665.3	135225	143102	M1C7U8	Solanum tuberosum	L-gulonolactone oxidase
187846	116197	140133	165609	92823	94988.2	68970.1	163923	81272.2	69750	82496.7	111233	126541	186804	109232	143249	M1CGC2	Solanum tuberosum	Uclacyanin-2
2.21194e+06	1.96328e+06	1.43237e+06	2.53186e+06	1.8835e+06	1.203e+06	1.41047e+06	2.66225e+06	92477.5	107116	124480	197153	142841	104317	174880	143539	Q2MY50	Solanum tuberosum	Patatin-01;Patatin group A-3;Patatin group A-2;Patatin-02
103244	102212	96594	187778	152389	172296	146852	118876	55637.6	72268.8	82958.6	74322.3	136381	221429	154568	143633	Q2XPX1	Solanum tuberosum	L-allo-threonine aldolase
202278	176465	173796	175566	247063	235738	157847	188582	156308	171562	167198	262998	179900	166054	173092	144256	M1BK68	Solanum tuberosum	ATP citrate synthase
78152.4	81285.6	97384.9	70403.8	93601.4	69700.5	71494	71518.3	126457	131937	107214	89903.5	99770.6	145439	115049	144564	M0ZWY5	Solanum tuberosum	Sm-like protein LSM2
280564	299899	323216	386396	464031	284014	250635	271087	228803	201285	199522	158239	134267	281525	194344	144687	M1C1N0	Solanum tuberosum	Catechol oxidase
210107	228853	223232	234475	234792	221939	221941	245285	180524	149916	152874	131396	141299	243413	178064	144892	Q2I2N3	Solanum tuberosum	UDP-apiose/xylose synthase
78478	74093	91249.5	71871.1	56732.1	85588.6	88672.4	85994	107653	98847.5	113307	125759	129587	121528	115917	144935	M1BUI8	Solanum tuberosum	40S ribosomal protein S8
161016	178060	127943	152042	197328	193864	181864	188772	189945	157705	153090	162882	152278	155463	143248	145863	M1A1E3	Solanum tuberosum	Alanine aminotransferase
337699	409999	562781	414895	279095	199632	333776	318163	214005	205609	201483	160122	115139	246503	170606	145986	M1A2V5	Solanum tuberosum	Superoxide dismutase
209936	205111	173599	202860	207542	167308	172610	197386	257567	241583	247498	162474	153029	160901	155803	146155	M1BP29	Solanum tuberosum	Usp domain-containing protein
86517.1	85377.9	94557	70797.2	69610.5	82764.5	81324.3	71390.3	120040	118451	127435	127035	112785	108221	129761	146930	M1B986	Solanum tuberosum	Peroxidase
146108	130143	168033	146870	69893.8	95342.5	89486.9	101869	178376	214533	183399	134359	133788	123527	115440	147270	M1BSN9	Solanum tuberosum	Translocon-associated protein subunit beta;Translocon-associated protein beta family protein
76301.8	68349.7	85960.9	84973.5	78053.8	62601.6	69480.2	72418.8	130824	136510	138762	129603	123738	144518	129322	147518	M1BWH6	Solanum tuberosum	Proteasome subunit alpha type
98142.3	148574	136855	98072.7	103771	83624.7	87502.2	124858	129525	139167	175460	89231.4	108461	175484	126131	147569	M1C5A0	Solanum tuberosum	Small nuclear ribonucleoprotein G
52300	44286	41287.5	42681.8	62370.9	52988.9	45112.1	27487.4	82578.5	155772	130954	102594	77633.9	51483.4	111926	147657	M1B3Q2	Solanum tuberosum	Peroxidase
247415	216472	180343	284109	208757	136932	158879	177051	295099	189190	176098	129560	83685.8	108555	130501	147941	M1A1V7	Solanum tuberosum	Inorganic diphosphatase;Soluble inorganic pyrophosphatase PPA1
134442	133849	147848	90348.9	107919	131560	125533	123680	237080	207890	187331	138896	150680	132695	128027	148144	M1AM16	Solanum tuberosum	Alba domain-containing protein
77437.7	77716.9	103482	72745.2	60059.3	71997.4	66946	69046.8	127561	166352	157033	124012	112971	130900	103624	148379	M1AIF6	Solanum tuberosum	ADP-ribosylation factor
122193	123453	101078	108340	285748	259914	210034	195837	150695	78164.7	78969.7	95354.3	195852	104628	120801	148504	M1AME5	Solanum tuberosum	Patatin
Filtered	15375.5	6509.88	43856	11464.2	Filtered	69877.2	Filtered	Filtered	59696.3	15496.5	8595	45561.3	24454.5	137143	148518	M0ZVJ4	Solanum tuberosum	Hexosyltransferase
67658.8	60645.4	68372.1	72925.8	67341.1	76797.9	67541.1	75688.7	101987	110084	115430	87180.7	122886	190267	123612	149004	M1ANS7	Solanum tuberosum	Cathepsin B-like cysteine proteinase
119541	100432	94741.9	100630	158935	116663	81651.7	97678.6	63959.4	143322	106453	93287.7	155138	138524	122105	149249	M1D828	Solanum tuberosum	Uncharacterized protein
135868	153523	144972	129427	132013	186898	164506	177065	161226	125428	128751	111448	131292	213349	156837	149317	M0ZWN2	Solanum tuberosum	Thioredoxin
159197	142910	145196	109324	82275.4	71408.1	64999.4	81358.3	127714	178749	165082	161708	193204	134304	111899	149397	K9MBL3	Solanum tuberosum	Glucan endo-1,3-beta-D-glucosidase
142169	161985	144996	100170	89759.1	146622	150613	174380	185582	162549	189963	178172	167065	167555	165131	149539	M1CSJ1	Solanum tuberosum	Dehydratase family
162790	188380	158080	229949	110810	163644	212762	213314	199685	205662	232417	167690	127378	209448	133144	149587	M0ZMN7	Solanum tuberosum	Catalase
113253	115931	113308	103108	121535	134032	99047	121396	131036	160298	151064	128116	124375	151906	140986	149640	M1B1T6	Solanum tuberosum	Uncharacterized protein
716621	1.04697e+06	520291	501062	962020	961086	486198	867054	121776	174476	182569	408303	151614	213608	192772	149857	M1BH63	Solanum tuberosum	Acetylornithine deacetylase
128497	124285	143156	139362	131679	160073	120007	161455	117972	106410	113985	132160	167747	157868	134728	150303	M1BTS6	Solanum tuberosum	Proteasome subunit alpha type
118683	113683	153983	111188	103287	124365	113149	121616	107462	143755	141945	154787	164450	146155	145766	150376	M1B3Z6	Solanum tuberosum	WD-repeat protein
122740	97904.5	135759	97182.4	85637.7	88299.9	89578.1	85456.1	141276	164050	147338	153722	124623	141713	115881	150460	M1C0Y3	Solanum tuberosum	Transporter
124305	109121	132304	129892	151857	128127	116865	112035	136556	135430	137465	126307	154148	204870	153100	150664	M1C6C2	Solanum tuberosum	ALY protein
181704	157654	169487	257281	219774	145026	169987	168530	71940.4	103901	104053	115725	123204	128826	99570.2	150689	M1C2V9	Solanum tuberosum	3-hydroxy-3-methylglutaryl coenzyme A synthase
248249	253983	234881	205286	198170	211536	112294	182141	157191	240439	208614	155219	110832	131080	162336	150964	M1AN74	Solanum tuberosum	Phospholipase A1
139407	139909	151458	129860	131735	148173	119987	139688	153977	162167	131791	131110	144617	163837	145689	151108	Q3HRY1	Solanum tuberosum	Small GTP-binding protein Sar1BNt
149188	130604	131546	138420	134879	89191.5	111826	108908	156623	197296	147370	125554	135974	136894	164133	151288	M1BJI6	Solanum tuberosum	Vacuolar protein sorting-associated protein 29
318734	248751	263114	290571	259753	191321	223579	190671	309775	296118	277245	250534	206453	172881	196428	152292	M1BU57	Solanum tuberosum	EBP1
171683	221752	209462	241803	147186	193622	143657	206438	267222	240713	283583	190784	161301	202695	187252	153358	B5M4B1	Solanum tuberosum	Tubulin beta chain
117368	123070	110104	116128	295725	343899	203713	217491	88957.3	68614.8	75775	97493.8	116002	234224	180054	153778	M1A8P1	Solanum tuberosum	CXE carboxylesterase
57858.7	26451.2	34569.5	42069	316837	251240	205366	137872	35272.5	29310.3	31809.2	57130.7	102764	159603	106233	153796	M1APC4	Solanum tuberosum	Acidic class II 1,3-beta-glucanase
135328	159615	145137	128381	152022	162124	106893	154692	190471	211558	195908	151952	159143	155751	155169	154770	M1C8Q0	Solanum tuberosum	26S proteasome subunit RPN7
176854	140236	140332	161829	130144	134242	155116	147492	147184	136325	178343	173836	154396	148393	149305	154988	M1BSR3	Solanum tuberosum	Sulfite oxidase
375948	327832	302770	470103	171103	193994	226778	247461	351165	392107	430639	279161	186475	187021	200481	155138	M1C4I0	Solanum tuberosum	Amine oxidase
595392	818016	640027	726161	621009	579249	570420	627081	258861	334823	280550	293065	134062	178032	197828	155563	M0ZNL3	Solanum tuberosum	Glutathione s-transferase
50024.1	61142.8	81609.7	46181	55694.7	48354	53719	49792.5	107619	142404	143939	125241	121934	142674	127724	155983	M1BYT5	Solanum tuberosum	Mechanosensitive ion channel protein
188329	157199	151404	156640	171308	111952	126075	150653	159636	117810	172800	133523	193644	252064	152168	156688	M0ZHX5	Solanum tuberosum	Superoxide dismutase [Cu-Zn]
24272.3	22337.8	26466.6	68139.2	37893	43668.2	26800.8	22375.6	16283.5	53913.8	42435.8	15127.4	85048.5	135548	137791	157202	M1BHZ7	Solanum tuberosum	4-hydroxyphenylpyruvate dioxygenase
88974.3	70015	95762.9	51516.8	88149.7	91576.2	78312.4	51479.6	172462	152600	179319	126076	144670	145195	143637	157397	M1AAD9	Solanum tuberosum	Epidermis-specific secreted glycoprotein EP1
110885	97271	111750	93111.8	84394.6	66471.2	69064.2	73400.3	126061	148749	146874	111179	120231	145791	126833	157510	M1D0R2	Solanum tuberosum	Glycosyl hydrolase family 3 protein
202988	204993	187903	203172	263238	345015	308054	307894	161260	166091	167731	141546	189945	265021	187333	157694	M1AH87	Solanum tuberosum	5-oxoprolinase
127414	113479	144830	128256	102372	73674.4	64057.3	83908.1	112570	138822	122227	111810	98407.6	102080	94075.7	157805	M1AW39	Solanum tuberosum	Dirigent protein
126961	203778	142703	137569	201314	222317	200707	213257	203881	198373	195284	163675	149179	227602	184502	158249	M1CL47	Solanum tuberosum	UDP-glucosyltransferase family 1 protein
152813	156694	133527	183454	161818	109136	113805	120310	188777	244388	256012	114945	135977	161322	158876	158909	M1CV47	Solanum tuberosum	Thioredoxin-like_fold domain-containing protein
167493	159384	174446	172472	165469	154021	156977	159638	214230	204320	207114	177883	165663	182516	170149	158984	M1B8V3	Solanum tuberosum	Polyadenylate-binding protein
99472.4	111225	106292	75866	78636.9	116650	113810	129849	83045.4	79455.8	97777.9	107374	113796	96018.4	107339	158987	M1A3D2	Solanum tuberosum	Trafficking protein particle complex subunit
152250	133457	114599	135226	117073	92470.3	105971	104613	140233	132016	171901	162466	165066	157076	123404	159073	M0ZTN4	Solanum tuberosum	Elicitor-responsive protein
110885	108648	141346	232487	448706	339274	380049	303096	79257.5	78580.6	82782.5	81007.6	200437	290058	184234	159371	M1A7Z6	Solanum tuberosum	Cysteine synthase
158186	137416	144254	149921	179843	200905	152019	163388	139732	91929.3	160087	136831	198789	266708	204696	159421	M1AUM4	Solanum tuberosum	Uro-adherence factor A
181104	195977	184543	190974	229282	142386	113386	161493	189879	172997	203781	131867	127113	166559	144368	159567	M1AT67	Solanum tuberosum	P23 co-chaperone
261757	250380	231276	250167	239744	157725	180239	196842	253540	264441	238620	215140	174336	165684	175624	159942	M1C800	Solanum tuberosum	NPL4 family protein
187025	144990	159387	143892	123677	93895.8	104439	103120	272906	258860	240592	165431	185304	160990	130729	159958	M1ACK8	Solanum tuberosum	Eukaryotic initiation factor 4A-3
121802	114907	135859	96734.5	119868	130218	112234	118474	127947	155671	137622	138040	151613	164311	145265	159975	M1ANP1	Solanum tuberosum	Peptidase, trypsin-like serine and cysteine proteases;Peptidase, trypsin-like serine and cysteine proteases;Peptidase, trypsin-like serine and cysteine proteases
184095	146096	188546	163047	199928	180947	154137	152598	174740	142329	175753	155305	183864	228029	190950	161236	M1C8L6	Solanum tuberosum	Ubiquitin receptor RAD23
158977	138736	144056	158933	188388	187503	187674	164778	107797	73945.3	116727	94939.7	128688	135757	129860	161278	M0ZT89	Solanum tuberosum	Chaperonin 21
199282	177558	174214	197206	166676	155308	150176	183423	149501	146682	193910	187009	154667	155853	170520	161743	Q308A7	Solanum tuberosum	Ripening regulated protein DDTFR10
161748	176921	228243	177169	202751	218699	135825	141059	130205	134464	113943	175436	202139	158520	167498	161910	M1C015	Solanum tuberosum	Hydroxymethylbilane synthase
157937	175269	127931	183490	126674	95589.7	125298	138700	270593	315320	341565	271983	190178	203643	174821	161965	M1AAY6	Solanum tuberosum	CXE carboxylesterase
256695	281759	194479	224281	338367	256330	195087	257633	302969	265569	217784	217367	149252	142524	177734	162694	M1AE79	Solanum tuberosum	Protein disulfide-isomerase
103080	93259.1	100133	100604	86820.8	96578.4	63488.8	88331.1	120574	98932.7	129485	117121	127233	150299	124181	162727	M0ZTK1	Solanum tuberosum	Beta-D-glucan exohydrolase
188624	257604	266245	199631	320000	174792	171368	216667	149647	205035	209901	166876	188530	91082.2	158936	162998	M1CJS2	Solanum tuberosum	Profilin
171206	153461	199142	123369	142827	78655.4	112125	94535.1	229857	159268	209242	143092	100031	146238	207887	163212	M1BFU3	Solanum tuberosum	Germin-like protein
109073	101801	91807.8	86117.3	86920.6	104048	125194	111289	145443	121568	109933	117578	155304	120752	103923	163404	M0ZRH4	Solanum tuberosum	Ribosomal protein L37
158463	131476	147742	103914	119602	99858.1	93183.2	102949	217183	188786	194576	212344	152937	132171	149506	163417	M1A4R1	Solanum tuberosum	DNA-binding protein
85434.4	87182.5	68366.8	80905.2	86972.6	116793	65952.6	96184.8	161632	164570	163928	164348	164407	167707	157948	163468	M1BD68	Solanum tuberosum	Stem 28 kDa glycoprotein
140011	159114	132799	117343	134548	190492	153965	158182	152791	148892	145661	154281	173588	176976	171104	163659	M1D0T8	Solanum tuberosum	Adenylate cyclase
133038	114075	131795	124324	155688	149112	122814	116911	153950	143253	145548	162329	134725	176114	142675	163840	M1BNR5	Solanum tuberosum	ALY protein
268740	290037	298342	327442	288054	409145	373385	432360	212714	181796	198457	163576	147570	232763	176330	164672	P21342	Solanum tuberosum	Pyrophosphate--fructose 6-phosphate 1-phosphotransferase subunit alpha
163804	139653	182367	170830	104634	117042	97431	117443	176651	218873	201260	171324	179834	140208	134077	165292	P80261	Solanum tuberosum	NADH dehydrogenase [ubiquinone] iron-sulfur protein 3
80581.1	85316.6	140847	81471.9	210861	142773	123257	93769.6	373702	8695.86	193879	5175.59	79574.6	151926	98594	165793	M1AMZ3	Solanum tuberosum	Uncharacterized protein
155869	152207	173327	173522	121958	107317	99545.7	137746	180668	215080	209989	160756	115925	132796	144991	165919	M1AZL8	Solanum tuberosum	Dihydrolipoamide acetyltransferase component of pyruvate dehydrogenase complex
200311	260819	262270	250512	218262	198786	211248	225790	156718	131516	145169	188173	177551	214984	166162	166820	M1CN24	Solanum tuberosum	Heat shock protein 70
159376	135914	189758	140366	167912	119478	131073	125280	259504	229983	243465	121401	175992	211428	110545	167085	M1AT81	Solanum tuberosum	Pre-mRNA-splicing factor SF2
178795	131420	164751	166032	131736	91981.7	100172	108245	144474	128418	131593	152682	108399	127096	128738	167573	M1C1B5	Solanum tuberosum	Eukaryotic translation initiation factor 3 subunit J
161608	122264	175283	147951	122864	95828.7	119164	70453.9	159849	224175	127184	149477	162482	122368	112109	168158	M1CKQ3	Solanum tuberosum	Small nuclear ribonucleoprotein E
160793	149524	154662	139431	140254	127227	126001	135131	181406	163307	165241	128509	156148	144651	171330	168348	M1D593	Solanum tuberosum	Enoyl-acyl-carrier-protein reductase
141840	109341	151447	125759	118091	128018	124411	117562	219891	177566	226299	178944	195550	239128	167135	168415	M1A272	Solanum tuberosum	Nuclear acid binding protein
178820	167681	175747	188747	153644	131011	181928	158440	142391	163580	165316	182978	133242	157390	172366	168433	M1CA86	Solanum tuberosum	NAD(P)H-hydrate epimerase
194357	267541	255181	279969	293221	433140	667447	576865	176384	206962	231062	293573	149759	241517	135448	168488	Q07511	Solanum tuberosum	Formate dehydrogenase, mitochondrial
74013.7	75394.7	98962.7	65101.2	96704	136663	98560.1	90702.6	83942.7	108897	106833	103580	147927	219839	122546	168754	M1CHA7	Solanum tuberosum	Monoxygenase
391127	337738	356159	347606	313690	264441	199004	256594	223764	237551	180439	217063	158449	100373	178843	168809	M1AZ62	Solanum tuberosum	Alpha-rhamnosidase
145407	115818	150349	113608	131001	124534	101698	94607.7	103646	84789	97823.3	130701	91140.9	114033	98755	168844	M1C911	Solanum tuberosum	Peroxidase
153903	163347	154666	155195	182208	187481	205625	179867	191657	182343	176679	156305	235800	319936	173744	169300	K7VPB9	Solanum tuberosum	Ubiquitin carrier protein;Ubiquitin carrier protein;Ubiquitin carrier protein;Ubiquitin-conjugating enzyme E2 8;Ubiquitin carrier protein;Ubiquitin carrier protein;Ubiquitin carrier protein;Ubiquitin carrier protein;Ubiquitin carrier protein;Ubiquitin carrier protein;Ubiquitin carrier protein;Ubiquitin conjugating enzyme E2-like
92116.8	71669.2	106435	80738.7	71021.6	60131.9	57760	65134.3	132445	153848	164487	121765	126507	143765	111509	169323	M1APB0	Solanum tuberosum	Syntaxin
187567	201911	202837	181107	218542	213350	171205	216887	296888	278421	223390	164388	166191	200602	192484	169947	M1A967	Solanum tuberosum	CCT-theta
145096	138533	144204	207072	147695	150428	186624	135502	141743	141971	150448	145734	149035	144889	200389	170105	M1AU78	Solanum tuberosum	ATP synthase subunit delta', mitochondrial
185203	158372	170140	133432	159794	158033	131420	135984	203601	234848	197041	218296	207758	169311	169721	170408	M1A3V2	Solanum tuberosum	Complex I-B22
87761.1	92391.4	110052	85873.8	96348.7	101756	80735.6	74181.5	138199	165790	154633	132866	160031	161254	154811	170417	M1CNE8	Solanum tuberosum	Uncharacterized protein
319578	409053	281352	420719	245321	279978	303973	352594	306129	193806	297404	197927	154211	220140	171377	170471	M1BC18	Solanum tuberosum	14-3-3 16R;14-3-3-like protein 16R
100496	91232.4	125074	94830.2	127149	130052	100716	117656	117308	136555	129049	122134	220111	217521	141992	171369	M1AV72	Solanum tuberosum	Nucleic acid binding protein
162935	148481	191905	172925	134298	152037	128051	137311	198150	224210	239258	207878	193844	225872	161951	171886	P37841	Solanum tuberosum	Cytochrome b-c1 complex subunit Rieske, mitochondrial;Cytochrome b-c1 complex subunit Rieske, mitochondrial
222647	190343	146669	154133	339714	113856	282920	116119	244751	106916	126246	109486	123592	202647	151660	172087	M1A8L5	Solanum tuberosum	Peroxidase
153874	172966	174068	145566	89187.4	138982	158279	167148	225438	178219	234007	204854	206212	170752	167681	173555	P42055	Solanum tuberosum	Mitochondrial outer membrane protein porin of 34 kDa
115344	119923	146653	84893.7	130598	98693.8	97355.6	86090.9	178601	218171	198349	142146	161212	198361	179776	173643	M1BE41	Solanum tuberosum	Light-induced protein, chloroplastic;Light-induced protein, chloroplastic
451416	469547	471312	560084	588855	397799	459179	394866	210594	186733	186331	144352	355741	110377	183125	174310	M1CRA7	Solanum tuberosum	Alpha-1,4 glucan phosphorylase
126872	128951	155752	111803	139974	135440	134275	123946	105475	181451	149684	144536	131403	171379	157134	175180	M1B8K1	Solanum tuberosum	Homogentisate 1,2-dioxygenase
218185	224732	220971	207836	186994	192829	147903	187398	216117	231056	204984	133830	201574	242049	186502	175569	M1BJQ9	Solanum tuberosum	Elongation factor Tu
105763	123256	135304	118200	139808	120489	148836	135315	162032	184005	170952	145871	209626	172129	140770	175635	M1BJV6	Solanum tuberosum	Eukaryotic translation initiation factor 3 subunit C
299786	295367	253976	273982	334294	342354	328166	324450	241278	253878	217826	216338	191715	226644	228898	175753	M0ZZL1	Solanum tuberosum	Xaa-Pro aminopeptidase 2
187805	136315	125056	125158	153936	141761	197745	141490	191358	107505	118209	258610	214513	158639	139120	175907	P56335	Solanum tuberosum	Eukaryotic translation initiation factor 5A-3
184879	149370	197301	199276	184050	158775	181991	170240	131862	110812	111196	146080	140587	227890	173130	175997	M0ZT33	Solanum tuberosum	Heme oxygenase 1
117903	114444	154650	93130.8	108917	100748	95733.8	103479	142795	225251	144381	122070	160822	151222	164337	176126	M1AWU2	Solanum tuberosum	Reticulon-like protein
204214	171856	240224	124500	434948	528314	441587	394168	54230.1	43828.8	36860.4	135844	140330	182530	139537	176131	M1D7L6	Solanum tuberosum	Acidic endochitinase
94344.9	89767.2	97280.4	65656	78246.6	117488	75639.7	96824.2	118773	99971.1	100117	135956	133795	152402	133284	176745	M1BTK5	Solanum tuberosum	Peroxidase
86167.2	88651.1	90907.1	81615.9	93652.3	100882	67229.4	69308.4	152298	154714	110852	146852	148917	143360	141256	176967	M1A7U4	Solanum tuberosum	GDSL-like Lipase/Acylhydrolase family protein
110855	119351	152315	111153	78307.5	124478	135315	123870	174820	167903	201495	131290	177700	197051	124343	177246	M1BIN2	Solanum tuberosum	Alpha-soluble NSF attachment protein
181464	174245	177621	202279	160338	108265	133331	132793	223041	258584	318181	128632	129495	194521	150717	177650	M0ZSX2	Solanum tuberosum	Purple acid phosphatase
128169	114844	127249	94387.6	246152	202763	196640	180587	139391	111536	112884	166836	231769	227091	201318	178124	M1BFJ5	Solanum tuberosum	Ripening regulated protein
224402	251176	248449	218496	188651	200043	209343	195197	258897	243270	227922	230158	200960	190213	201260	178266	M1C6D7	Solanum tuberosum	ATP-dependent 6-phosphofructokinase
166221	144292	194720	141130	129142	98395.3	121633	114298	178103	177552	251779	116439	147332	171803	122589	179002	M1B815	Solanum tuberosum	ATP:AMP phosphotransferase
49395.9	50081.7	123796	83588.1	48524.5	91529.7	46551.7	47527.6	146107	179096	246595	113107	145078	231218	151443	179526	M1C8M3	Solanum tuberosum	Major intrinsic protein 2
123990	118894	121419	114334	148011	136162	120511	100522	134446	151411	95495.1	109682	159530	132196	148042	179602	M1BNV4	Solanum tuberosum	Uncharacterized protein;Receptor-like serine/threonine-protein kinase;Receptor-like serine/threonine-protein kinase
451252	448466	342271	739948	630948	801897	462277	719802	238447	143892	203878	159383	168074	254262	216863	179977	M1C3W2	Solanum tuberosum	Hydrolase
94209	71238.6	76622.3	87050.6	125424	118652	87541.4	96802.9	166094	146725	134177	179993	223498	235370	250630	180262	M1B1Y7	Solanum tuberosum	Protein kinase family protein
229334	321408	287683	337133	231760	332964	366668	363405	178146	242671	275551	239045	217420	168063	195974	180405	M1DLU7	Solanum tuberosum	Gibberellin receptor GID1
380485	430541	350318	488964	367638	304442	326667	364553	347039	370198	343603	279845	187499	205697	220218	180495	M1CFH5	Solanum tuberosum	Gibberellin receptor GID1
110419	131045	177453	74038.4	79765.9	68082.4	81236.9	86000.3	168656	159301	179324	154068	162041	173860	156387	180636	M1CZH5	Solanum tuberosum	NADH dehydrogenase
94084.5	108590	140919	118281	158862	158315	141693	105584	110725	89237.6	102070	120376	185583	134227	150273	180677	M1CTG2	Solanum tuberosum	Prolyl oligopeptidase
232416	199287	179207	182278	204953	179863	149109	154573	156607	219750	158685	190421	205675	194138	174966	181356	M1BM17	Solanum tuberosum	Aldehyde oxidase
135619	138106	171659	164424	90281.4	107530	111980	140685	142571	176014	125376	119746	109165	135045	103082	181557	M1AUT7	Solanum tuberosum	Delta(24)-sterol reductase
38304.1	41439.7	40955.9	42743.5	171062	191635	133667	246575	138837	135016	152353	97354.7	268147	605347	278625	181706	M1CJU2	Solanum tuberosum	Endochitinase 2;Endochitinase 2 (Fragment)
114519	99670.4	133055	102373	76751	96783.6	84392	94874.1	186993	216823	196875	180307	150154	153818	154263	181839	M1CWV3	Solanum tuberosum	RNA-binding protein RZ-1
111640	118522	136621	93090.2	94104.7	126787	103807	94175.9	123793	123711	123987	150450	151425	124922	154864	181889	M1AB85	Solanum tuberosum	Polygalacturonase
22902.3	24259.9	17567.7	23210.2	35831.8	74335.2	62409.8	68755.6	Filtered	7438.02	4960.4	12630.9	5435.78	15377.3	13071.5	182134	M0ZKA6	Solanum tuberosum	Aspartate carbamoyltransferase
130600	147880	175718	127718	209923	178013	172329	134245	155358	152931	130713	104783	232354	275031	227122	182153	M1BYS9	Solanum tuberosum	Glycosyltransferase
141431	116330	151876	20109.6	355607	271784	219484	170103	103747	61993.7	69949.2	86209.4	196750	281460	244221	182258	M1BMA8	Solanum tuberosum	LEDI-5c protein
94191.6	88758.3	99679.2	80062.4	115343	89554.2	90445.3	89160.4	189390	188021	194670	182928	181375	184837	174742	182312	M1D5G0	Solanum tuberosum	Restricted tev movement 1
116323	92891	132917	133192	155298	166640	103568	137099	151408	140026	150467	139726	177921	197780	175442	183097	M1B064	Solanum tuberosum	Pleiotropic drug resistance protein 1
127975	94671.9	134511	122396	106957	101143	95305.5	45561.3	127979	90723.9	123225	147633	106654	87557.9	93746.8	183452	M0ZS65	Solanum tuberosum	Histone deacetylase HDT1
219665	221802	213512	243478	184396	245537	234942	237138	220310	181328	198910	203464	193459	179808	224549	184725	M1C5Y4	Solanum tuberosum	UDP-glucuronate decarboxylase 1
65977	71860.9	77736.5	55881.9	43352.3	37308.1	27050.5	38223.3	135478	171939	101779	187941	142026	168876	140494	184910	M1BIV5	Solanum tuberosum	Purple acid phosphatase
129787	117019	128002	99875	109401	109216	113052	99863	53878.7	113992	117876	76469.1	186580	119474	150654	186138	M1AM09	Solanum tuberosum	Subtilisin-type protease
132981	130263	144395	146441	198948	165817	178290	146769	148101	169517	182415	145379	217500	220264	159195	186175	M0ZVI4	Solanum tuberosum	Protein yrdA
188260	134845	107992	164752	136892	119686	123579	148498	214716	169389	191454	208924	154859	69395.6	106320	187052	M1D4J4	Solanum tuberosum	60S ribosomal protein L22-3
132527	123683	125879	124120	103192	66993.5	80260.8	68113.8	117985	192483	170523	193151	131179	93947.3	157971	187348	M1C288	Solanum tuberosum	HIPL1 protein
204465	242630	224595	190618	203770	235894	184609	242052	307499	320972	289426	222736	183531	237182	218932	187654	M1AZM2	Solanum tuberosum	Protein phosphatase 2A
27055.2	39427.5	62559.7	40068.7	40648.6	40898.4	44048.5	58376.5	74425.6	154501	140832	198659	226166	227465	247102	187691	M1AXT6	Solanum tuberosum	2-nitropropane dioxygenase
135557	108724	117027	125279	100431	96067	131139	114709	133463	141679	123446	124864	165318	143086	117341	187871	M1CQF8	Solanum tuberosum	NADH-cytochrome b5 reductase
190056	190645	205377	208382	184531	184238	164915	195161	210431	186171	207535	153471	159624	262152	188846	188140	P80269	Solanum tuberosum	NADH dehydrogenase [ubiquinone] iron-sulfur protein 8, mitochondrial;NADH:ubiquinone oxidoreductase
409533	411421	371186	321484	275799	239877	623187	1.21312e+06	199597	215079	181741	243160	212427	269113	319889	188218	P52406	Solanum tuberosum	Endochitinase 4 (Fragment)
216195	205809	227494	188988	99000.7	77967.7	113121	129218	293534	422856	429340	250081	204759	110219	148211	188414	M0ZW28	Solanum tuberosum	H1 histone
206663	245429	224970	224782	151076	176289	169214	209660	374472	296218	320230	240428	184021	198514	182893	188809	M1AGX9	Solanum tuberosum	Tubulin alpha chain
311675	314934	255335	311778	421419	304986	321403	324101	320724	311626	253625	229221	163384	221810	260420	189033	M1AYH9	Solanum tuberosum	Xaa-Pro aminopeptidase 1
132229	135738	156143	160239	80503.3	148587	139087	166291	145636	155716	191634	126669	184360	181710	181745	189486	M1CL70	Solanum tuberosum	Dihydrolipoyl dehydrogenase
178583	139165	156387	148522	130538	84269.5	122761	125165	182793	187565	163600	259413	130574	80586.2	113605	189682	M1CKH6	Solanum tuberosum	40S ribosomal protein S29
170573	246773	169311	208366	132273	127028	142504	177787	275252	210330	273685	200640	193975	233980	154206	190280	M1BQ77	Solanum tuberosum	14-3-3;14-3-3;14-3-3-like protein
310813	274651	305731	313678	279672	289140	285304	346598	254747	207386	199541	214249	219088	242814	202130	190534	M1BCQ9	Solanum tuberosum	Biotin carboxylase
231176	234209	230394	267372	256767	233833	189628	237810	317820	234866	171925	222939	214714	282102	263449	190927	M1AS10	Solanum tuberosum	GDP-L-fucose synthase
256840	203689	165157	240807	186009	121866	117372	157996	241499	274587	266087	227285	239815	198910	158391	190979	M1D3L2	Solanum tuberosum	Ribosomal protein
94250.6	91814.6	119899	103441	85199.5	83064.1	100487	91753.7	161208	154869	167555	197623	182329	170406	179360	191425	M1AHH9	Solanum tuberosum	Aldo-keto reductase family 4 member C10
861831	695407	936924	865459	684098	478409	747915	478147	79602.9	86875.9	73277.5	187937	261142	146255	210424	192002	Q9M4G5	Solanum tuberosum	Phosphoglucomutase, chloroplastic
171666	154110	173623	159451	129212	117842	131534	148251	187427	243112	251764	175531	134748	166407	141135	193131	M0ZP30	Solanum tuberosum	Pyruvate dehydrogenase E1 component subunit alpha
234070	181246	246282	221472	77705.9	45873.3	107410	83974.4	230428	368357	421035	314161	174451	127363	145799	193869	M1CEB0	Solanum tuberosum	Uncharacterized protein
141023	174458	163887	152256	134503	178663	154099	160108	171316	214647	175829	155369	210011	207551	179372	194243	M1DX09	Solanum tuberosum	Prenylcysteine oxidase
216655	192812	247243	228249	166438	171406	146457	161748	202319	289948	249646	229105	208120	190590	205980	194533	M0ZWB1	Solanum tuberosum	Protein yrdA
120579	100980	121650	85112	75656.4	97746.5	65522.8	84446.3	153745	204186	157972	173029	170424	207449	161752	195229	M1A782	Solanum tuberosum	Beta-glucosidase 01
46388.7	59543.4	26827.1	87423.4	42840.7	64618.3	52773.6	63840	74959.6	64875.5	105139	52291.9	96943.8	166854	196615	195473	M1D1P2	Solanum tuberosum	Hydrolase, hydrolyzing O-glycosyl compounds
287644	306404	315035	401167	338436	395665	366688	448539	271658	244191	258034	191697	185071	322128	217191	195561	P21343	Solanum tuberosum	Pyrophosphate--fructose 6-phosphate 1-phosphotransferase subunit beta
137259	130878	168591	116634	131526	124329	126365	122491	166712	216852	182564	144433	210484	211191	185325	197684	M1C1C6	Solanum tuberosum	Rotenone-insensitive NADH-ubiquinone oxidoreductase, mitochondrial
71842.3	54903.4	66347.1	39814.1	335433	351181	290856	202214	82818.8	34470.7	40566.8	63391.3	177217	517772	187624	197906	M0ZR31	Solanum tuberosum	Cysteine-rich extensin-2
[truncated: 935 more rows]
