# Supplementary material for: Multi-omics reveals mechanisms of resistance to potato root infection by Spongospora subterranea
Source: Sci Rep. 2022 Jun 25;12:10804. doi: 10.1038/s41598-022-14606-y (PMC9233701; doi:10.1038/s41598-022-14606-y)
Supplement: Supplementary file 8 — Supplementary Information 8. [file 41598_2022_14606_MOESM8_ESM.xlsx]

## Sheet: Up in both glad and iwa
PG.ProteinGroups	PG.ProteinDescriptions	Difference GI_GC
M1BPP7	Pathogen-and wound-inducible antifungal protein CBP20	5.12691
M0ZUC6	Bet_v_1 domain-containing protein	4.36226
Q5XUG9	Putative thaumatin-like protein	4.26718
M1CX91	Glucan endo-1,3-beta-D-glucosidase	4.24161
M1A703	NtPRp27	3.30645
M1AQS2	Lipoxygenase;Probable linoleate 9S-lipoxygenase 5	3.28581
M1APC7	Acidic class II 1,3-beta-glucanase;Acidic class II 1,3-beta-glucanase	3.26043
Q941G6	Cytoplasmic small heat shock protein class I	2.93174
M0ZMG2	Class II chitinase	2.7969
M1BE22	1-aminocyclopropane-1-carboxylate oxidase	2.50679
M1APC4	Acidic class II 1,3-beta-glucanase	2.49598
M1B391	1-aminocyclopropane-1-carboxylate oxidase 2	2.36642
M1AMX7	Nb cell deth marker	2.3027
M1CBG1	Uncharacterized protein	2.26084
M0ZMA8	TSI-1 protein	2.25561
P17641	Pathogenesis-related protein STH-21	2.20254
M1BY41	Phenylalanine ammonia-lyase	1.87786
M1BUG6	Tropinone reductase homolog	1.85736
M1CVV3	Acid phosphatase	1.83969
M0ZIB2	Alpha-DOX1	1.83071
M1D905	P69B protein	1.6962
M1D6N3	Short chain dehydrogenase	1.66427
M1B6L5	Tyramine hydroxycinnamoyl transferase	1.6444
M1BL62	Protein yippee-like	1.59655
P31426	Phenylalanine ammonia-lyase 2 (Fragment)	1.50273
M0ZTN1	Osmotin	1.49558
M1ARE1	Glutathione-S-transferase	1.44748
M1A7Z6	Cysteine synthase	1.36727
M1A383	Calreticulin	1.35643
M1ACZ6	Alpha-1,4 glucan phosphorylase	1.32635
M1C835	Peroxidase	1.24758
M1BMA0	LEDI-5c protein	1.24449
P21357	Phospho-2-dehydro-3-deoxyheptonate aldolase 1, chloroplastic	1.24386
M1CPA2	Aspartate aminotransferase	1.22295
M1BMA2	LEDI-5c protein	1.1774
P32111	Probable glutathione S-transferase	1.16164
M1C5K7	Phenylalanine ammonia-lyase	1.1375
M0ZQ18	Glutathione S-transferase	0.980441
M1D7J7	Malic enzyme	0.842189
M1AFF5	Short chain alcohol dehydrogenase	0.83359
M1APC9	Acidic class II 1,3-beta-glucanase	3.4783
M1CBG2	Uncharacterized protein	2.64814
M0ZR31	Cysteine-rich extensin-2	2.34427
M1CCK0	Peroxidase	1.98674
M1BGN4	Cytosolic acetoacetyl-coenzyme A thiolase	1.97002
M1BY03	Phenylalanine ammonia-lyase	1.7896
M1AY17	Peroxidase	1.6246
M1D6S7	Beta-fructofuranosidase, cell wall isozyme;Beta-fructofuranosidase, cell wall isozyme	1.60446
M0ZJ55	Laccase	1.5664
M1B3U7	2,4-dienoyl-CoA reductase	1.52158
M1BF44	ADP-ribosyl cyclase/cyclic ADP-ribose hydrolase	1.52024
M1C7S0	Diphosphomevalonate decarboxylase	1.45752
M1C8D8	Pectin acetylesterase	1.4397
M1AXP7	3-hydroxy-3-methylglutaryl coenzyme A synthase	1.43677
M1AQY2	Cytosolic acetoacetyl-coenzyme A thiolase	1.38555
M1B069	Tom	1.3818
M1C547	Isopentenyl-diphosphate Delta-isomerase	1.30186
M1B3I8	TMV induced protein 1-2	1.20543
M0ZMA9	PR10	1.15442
M1CTP3	4-coumarate--CoA ligase	1.04939
M0ZMF8	Phosphoserine aminotransferase	0.992591
M1APJ5	Acyl-coenzyme A oxidase	0.929775
M0ZP38	6-phosphogluconate dehydrogenase, decarboxylating	0.893849
M1AN86	Triacylglycerol lipase	0.890502
M1CIA9	Malic enzyme	0.868751
M1ASL1	Catechol O-methyltransferase	0.865609
M1CLN2	Insulin degrading enzyme	0.828096
M1A9Z4	Transketolase	0.812259
M0ZVT8	Dehydroquinate synthase	0.789548
M1CYF9	Malic enzyme	0.786629
M1BG38	Uncharacterized protein	0.743361
M1CHL1	Tyramine N-feruloyltransferase 10/30	0.730544
M1D0I5	Oligopeptidase A	0.713984
M1A2Z2	Peroxidase	0.711157
M1APW6	S-adenosylmethionine-dependent methyltransferase	0.705897
M1D7A2	2,4-dienoyl-CoA reductase	0.703571
Q9MT29	Cystathionine gamma-synthase isoform 2	0.701956
M1BAZ8	Amine oxidase	0.672684
M1D0A6	Fructose-bisphosphate aldolase	0.65694
M1ASG7	Glyceraldehyde-3-phosphate dehydrogenase	0.633142
M1B2K3	Phosphomannomutase	0.485455
M1AWB9	Gamma-ECS	0.463742
M1AD94	Enoyl-CoA hydratase, mitochondrial	0.339647
M1C4C1	Alpha-1,4-glucan-protein synthase [UDP-forming]	0.320464

## Sheet: down in both glad and iwa
PG.ProteinGroups	PG.ProteinDescriptions	Difference GI_GC
M1BD41	Multicopper oxidase	-1.24379
M1BJ88	Kelch repeat-containing protein	-1.12527
M1C8M4	Major intrinsic protein 2	-1.03527
M1AYH3	Allene-oxide cyclase	-0.854496
M1AAD8	ALOG domain-containing protein;ALOG domain-containing protein;G1-like6 protein;ALOG domain-containing protein;ALOG domain-containing protein	-0.812551
M1DWA0	Uncharacterized protein	-0.809675
M0ZKH6	Glucose-6-phosphate/phosphate translocator 1, chloroplast	-0.726762
D5ILC3	Nucleoside diphosphate kinase	-0.461373
M1CA90	Aminoaldehyde dehydrogenase 2	-0.304542
M1AHY9	Aluminum-induced protein	-0.285028
M1C6D7	ATP-dependent 6-phosphofructokinase	-0.247128
M1C0X2	F-box family protein	-2.31507
M1CEB0	Uncharacterized protein	-1.54234
M0ZI56	Sirohydrochlorin ferrochelatase	-1.37742
M1ACL6	Salicylic acid-binding protein 2	-1.29999
M1AJ46	CSN5 protein	-0.988671
M1D3Q7	Ethylene response protein	-0.977466
M0ZHG7	Vernalization independence 3	-0.94397
M1BSN6	Mitochondrial phosphate carrier protein	-0.863723
M1CDW4	DnaJ	-0.841173
M1D2Z0	Polysacc_synt_4 domain-containing protein	-0.832651
M1CK00	Cytochrome P450 CYP82E4v2 nicotine demethylase	-0.826516
M1C4I0	Amine oxidase	-0.808833
M1BGS9	4-coumarate--CoA ligase	-0.798814
M0ZYR2	Serine/arginine-rich protein	-0.796443
M1CJD7	Vacuolar proton pump subunit B	-0.794777
M1APN1	PWWP domain-containing protein	-0.788495
M1CFY0	Carboxypeptidase	-0.763976
M0ZWA9	Phenylcoumaran benzylic ether reductase	-0.761895
M1CRL3	Cyclic phosphodiesterase	-0.696311
M1BTP6	14-3-3 protein	-0.656375
M1B7C9	Importin subunit alpha	-0.613605
M0ZLC3	Protein transport SEC13	-0.573531
M0ZJ77	Coatomer subunit gamma	-0.570522
M1AP57	UDP-N-acetylglucosamine pyrophosphorylase	-0.548585
M1BTF5	Uncharacterized protein	-0.500706
M1CSB5	Dihydrodipicolinate reductase	-0.479897
M1C2Q1	AGO4-2	-0.451109
M1CSN9	AT-hook motif nuclear-localized protein	-0.42621
M1B2L7	Guanosine nucleotide diphosphate dissociation inhibitor	-0.421448
M1CWB7	Ubiquinone biosynthesis monooxygenase COQ6, mitochondrial	-0.367072
M1AJV5	26S proteasome non-ATPase regulatory subunit 2 homolog	-0.349966
M1CKG8	AGO4-1	-0.299795
M1A7M4	14-3-3 protein	-0.263161
P37221	NAD-dependent malic enzyme 62 kDa isoform, mitochondrial	-0.254051

## Sheet: Up-Glad 
PG.ProteinGroups	PG.ProteinDescriptions	Difference GI_GC
M1BAK9	3-ketoacyl CoA thiolase 1	0.80462
M1B4F6	4-coumarate--CoA ligase;4-coumarate--CoA ligase;4-coumarate--CoA ligase 1;4-coumarate--CoA ligase 2	1.61074
M1AH87	5-oxoprolinase	0.609747
M1C2U6	Acetylornithine transaminase	0.431506
M1D7L6	Acidic endochitinase	1.31298
M1CTR3	Aconitate hydratase	0.399385
M1A396	Acyl-CoA thioesterase	0.667757
M1BWF9	Alcohol dehydrogenase	2.24066
M0ZIB4	Alpha-DOX2	1.61639
M0ZKA6	Aspartate carbamoyltransferase	1.4142
M1CAI4	ATP synthase subunit gamma, mitochondrial	0.254717
M1AKS8	Bacterial spot disease resistance protein 4	1.40587
M1AT72	Beta-glucosidase	1.01804
Q8H9B6	Caffeoyl-CoA O-methyltransferase	1.51489
M0ZQV9	Caffeoyl-CoA O-methyltransferase	1.22599
M0ZQW3	Chaperonin 21	0.541863
M0ZT89	Chaperonin 21	0.278289
M1C7V6	Chaperonin-60 beta subunit	0.485462
M1AD15	Citrate synthase	0.843999
M1AT22	Complex 1 family protein	0.855425
M1AVG8	CPN60A	0.595492
M1A8P1	CXE carboxylesterase	1.15215
M1CX99	Cystathionine beta-lyase	0.261295
M1AN72	Cysteine protease	0.883579
M0ZG73	Cysteine synthase;Bifunctional L-3-cyanoalanine synthase/cysteine synthase 2, mitochondrial	0.498646
M1C7J7	Cytoplasmic small heat shock protein class I	4.26663
M1C3J2	Elicitor-inducible cytochrome P450	0.648516
M1AGK5	Endochitinase (Chitinase)	1.97748
P52403	Endochitinase 1 (Fragment)	0.984061
M1CJU2	Endochitinase 2;Endochitinase 2 (Fragment)	2.15074
M1CJU1	Endochitinase 3	2.33449
M1ALZ6	Endoplasmin homolog	0.7299
M1CB33	Epoxide hydrolase	1.33104
M0ZLQ3	FERONIA receptor-like kinase	1.22704
M0ZLB2	Glutamate decarboxylase isozyme 3	0.841473
M0ZQ15	Glutathione S-transferase	2.30618
M0ZQ32	Glutathione S-transferase	2.01845
M0ZQ14	Glutathione S-transferase	1.79328
M1BRJ3	Glutathione S-transferase	0.828589
M0ZQ33	Glutathione S-transferase	0.77253
M0ZQ26	Glutathione S-transferase T2	0.633095
M0ZNK8	Glutathione S-transferase T3	3.77432
M1BK24	Glutathione transferase	0.54881
M0ZQ24	Glutathione-S-transferase	1.06385
M1C4J4	Glycosyltransferase	1.64571
M1CFS3	Glycosyltransferase	1.46224
M1CFS6	Glycosyltransferase	1.06118
M1CAF1	Glycosyltransferase	0.963692
M1AKF3	Glycosyltransferase	0.765471
K7WVF4	Glycosyltransferase	0.608891
M1D3Q1	Heat shock 70 kDa protein	0.47254
M1BAZ0	Heat shock 70 kDa protein	0.465545
M1CZI3	Heat shock cognate 70 kDa protein 1	0.440235
M0ZHT9	Heat shock protein 70-3	0.246481
M1D1V1	Hemoglobin	1.15126
M0ZKM2	Hsr201 protein	2.90313
M1BWB5	Hsr203J	2.2718
M0ZRY6	Isochorismatase domain-containing protein	0.810648
M1D749	Isochorismatase domain-containing protein	0.520968
M1AMZ1	Kunitz-type enzyme inhibitor S9C11	1.12205
M1BRV3	Lichenase	0.753765
M1CX21	Molecular chaperone Hsp90-1	0.715558
M1CFY8	N-acetyl-glutamate semialdehyde dehydrogenase	1.10798
M1B2U5	NADPH--cytochrome P450 reductase	0.771603
M1BSD8	Non-specific serine/threonine protein kinase	0.691765
M1ABX5	NRC1	1.02587
M1D253	Nucleoredoxin	0.493081
M0ZTM7	Osmotin	4.84151
M0ZTM9	Osmotin	1.72396
M0ZTN0	Osmotin	1.34727
M1D5A0	Oxidoreductase, 2OG-Fe(II) oxygenase family protein	1.02196
M0ZXE1	P69B protein	2.30518
M1DUG5	P69E protein	1.20645
M0ZQU7	Pantoate--beta-alanine ligase	0.447411
M1AME5	Patatin	1.05222
M0ZJH6	Patatin	0.776575
P17642	Pathogenesis-related protein STH-2	2.74153
M1BQ10	Pentose-5-phosphate 3-epimerase;Pentose-5-phosphate 3-epimerase;Ribulose-phosphate 3-epimerase, chloroplastic (Fragment)	0.59492
M1BMB5	Pepper esterase	2.18115
M1CZP5	Peptidyl-prolyl cis-trans isomerase	0.388478
M1CFF5	Peroxidase	1.47907
M1A251	Peroxidase	1.00629
M1CCK1	Peroxidase	0.78147
M0ZK76	Phenazine biosynthesis protein	1.044
M1BPH2	Phenylalanine ammonia-lyase	3.19543
M1D3N2	Phenylalanine ammonia-lyase	1.17787
P31425	Phenylalanine ammonia-lyase 1	2.52803
M1CS77	Phosphoglycerate/bisphosphoglycerate mutase family protein	1.54537
M1C9X0	Phosphopyruvate hydratase	0.400311
M1AWV7	Polygalacturonase	0.438042
M1AJZ1	Polygalacturonase QRT3	0.683375
M1A2A2	PR-1	0.689626
M1A9W5	PRIB5 protein	1.35711
M1B3K6	Protein disulfide-isomerase	0.874511
M0ZYC1	Protein disulfide-isomerase	0.703491
M1AZ99	Protein disulfide-isomerase	0.574649
M1CKI1	Protein farnesyltransferase/geranylgeranyltransferase type-1 subunit alpha	0.272103
M1CT28	Protein kinase	1.43188
M1CZB0	Pyridoxine biosynthesis protein isoform A	0.619378
M1C3S5	Pyruvate decarboxylase	1.54959
M1D081	Receptor-like serine/threonine-protein kinase	1.29438
M1BWT8	Rhamnose synthase	0.666191
M0ZMB0	Ribonucleoprotein, chloroplast	1.86288
M1BFJ5	Ripening regulated protein	0.831385
M1C990	Ripening regulated protein	0.319431
M1BAC2	RNA binding protein	0.394824
M0ZRG6	Rubisco subunit binding-protein beta subunit, rubb	0.521995
M1BAA6	Serine hydroxymethyltransferase	0.9265
M1A0B7	Serine hydroxymethyltransferase	0.815704
M1CVE4	Serine hydroxymethyltransferase	0.434265
M1D525	Short chain alcohol dehydrogenase	4.10172
M1A6H0	Short-chain alcohol dehydrogenase	0.848899
M1B216	Sucrose synthase	0.743439
M1AUK1	Tau class glutathione transferase GSTU45	0.531735
M0ZMS6	Triosephosphate isomerase, chloroplastic	0.295948
M1CVD2	Tryptophan synthase	0.489119
K7VPB9	Ubiquitin carrier protein;Ubiquitin carrier protein;Ubiquitin carrier protein;Ubiquitin-conjugating enzyme E2 8;Ubiquitin carrier protein;Ubiquitin carrier protein;Ubiquitin carrier protein;Ubiquitin carrier protein;Ubiquitin carrier protein;Ubiquitin carrier protein;Ubiquitin carrier protein;Ubiquitin conjugating enzyme E2-like	0.266522
M1B887	Ubiquitin-like modifier-activating enzyme 5	0.853209
M1AMX8	Uncharacterized protein	3.34039
M1D2N3	Uncharacterized protein	1.88649
M1A358	Uncharacterized protein	1.05811
M1CCP8	Uncharacterized protein	0.73354
M1BK50	Vetispiradiene synthase	4.17227
Q9XJ32	Vetispiradiene synthase 1	5.8195
M0ZZL1	Xaa-Pro aminopeptidase 2	0.245954
M1CLN3	Zinc protease	1.49898

## Sheet: Up-Iwa 
PG.ProteinGroups	PG.ProteinDescriptions	Difference II_IC
M1BZJ8	Laccase	2.62832
M1CR37	Integrin-linked protein kinase	2.13838
M1B6L0	Tyramine hydroxycinnamoyl transferase	1.84528
M1B0E5	DUF26 domain-containing protein 2	1.5259
Q38HV0	Salt tolerance protein 5	1.41406
M0ZTQ3	Ethylene-responsive proteinase inhibitor 1	1.28694
M1ABL9	Vacuolar protein sorting-associated protein VPS4;Vesicle-fusing ATPase	1.22318
M1AE65	Proteasome subunit beta type	1.18844
M0ZW73	Aspartic proteinase nepenthesin-1	1.12692
M1B452	Respiratory burst oxidase homolog protein C	1.08003
M1BTR0	PMR5N domain-containing protein	1.06803
M1A997	Uncharacterized protein	1.00133
M1CFT0	Glycosyltransferase	0.998221
M1A7J1	Phosphoenolpyruvate carboxykinase (ATP)	0.995284
M1B1S3	ATP citrate synthase	0.9764
M1C6X4	Ribosome assembly factor mrt4	0.969109
M1CHD9	Transcription factor	0.919087
M1DUC5	Endo-1,3(4)-beta-glucanase	0.846361
M1BBJ1	Sinapyl alcohol dehydrogenase 2	0.818552
P04045	Alpha-1,4 glucan phosphorylase L-1 isozyme, chloroplastic/amyloplastic	0.751365
M1C004	Phosphoglycerate kinase	0.66287
M1D530	Isocitrate dehydrogenase [NADP]	0.630301
M1CTG2	Prolyl oligopeptidase	0.61948
M1B7W7	Hydrolase, hydrolyzing O-glycosyl compounds	0.615326
M1BLW8	Lectin kinase	0.581469
M1BWC2	GmCK3p	0.57982
M0ZSB3	ACI14	0.521453
M1CD37	60S ribosomal protein L9	0.460815
M1A226	Receptor-like serine/threonine-protein kinase	0.449927
M1AGS1	Aldehyde oxidase	0.441909
M1BLP4	Erwinia induced protein 1	0.379536
M1CGQ7	DOMON domain-containing protein	0.371107
M0ZHZ3	Protease	0.345797
M1B064	Pleiotropic drug resistance protein 1	0.335639
M1D5K4	Proteasome subunit beta	0.33466
M1CBF6	40S ribosomal protein S2	0.331716
M0ZRT6	Ribosomal protein L28	0.300396
M1B668	Glutathione S-transferase/peroxidase	0.293681
M1A028	Dihydrolipoyl dehydrogenase	0.255136
M1D0T8	Adenylate cyclase	0.187697
M1A0Y3	L-lactate dehydrogenase	2.23846
M1BHZ7	4-hydroxyphenylpyruvate dioxygenase	2.19787
M1BMA8	LEDI-5c protein	1.49748
P14675	Alcohol dehydrogenase 3	1.24081
Q2XPX1	L-allo-threonine aldolase	1.1893
M0ZNK2	Enoyl-CoA-hydratase	1.02677
M1BMR6	Catechol oxidase	0.992428
M0ZVC1	Polygalacturonase	0.946007
M1A0G4	ATP citrate synthase	0.874856
M1BQC2	Pectinesterase	0.87021
M1D0M1	Pyruvate decarboxylase	0.857942
M1AP98	Subtilase	0.838649
B3F8F4	Glutaredoxin	0.80508
M1AD80	Purple acid phosphatase	0.786689
M1D2W7	Nucleoside diphosphate kinase	0.76723
M1C005	Phosphoglycerate kinase	0.755273
M0ZQ25	Glutathione-S-transferase	0.733513
M1D4J9	Pectinesterase	0.724894
M1CWI5	Glutathione reductase	0.669108
M1BY93	Aspartic proteinase nepenthesin-1	0.663155
M1B9T8	Aspartate aminotransferase	0.659241
M1A3M5	L-gulonolactone oxidase	0.652439
M1AJW5	Fasciclin-like arabinogalactan protein 1	0.565196
M1CTZ8	Aminotransferase ybdL	0.561363
M1B859	Asparagine--tRNA ligase	0.558431
M1BRR7	Pectin acetylesterase	0.558322
M1B703	Peroxidase	0.537625
M1D4T3	2-Hydroxyisoflavanone dehydratase	0.532006
M1B148	Isocitrate dehydrogenase [NADP]	0.484572
M1C0W7	Sucrase	0.457955
M1BJA2	Aldose 1-epimerase	0.456308
M1B818	Aspartyl aminopeptidase	0.436831
M1B467	GDP-mannose 4,6-dehydratase	0.426054
Q38HT8	Proteasome subunit alpha type	0.420321
M1BN40	Cysteine proteinase 3	0.39257
M1AE00	Uncharacterized protein	0.38791
M1CXJ3	CCHC-type integrase	0.372159
M1ALA3	Proteasome subunit beta	0.368164
M1AUY9	Chitinase	0.354607
M1CHI0	Phytocyanin-like arabinogalactan-protein	0.327305
M1B8S4	Malate dehydrogenase	0.298695
M1CPW5	Proteasome subunit alpha type	0.295456
M1BQ63	Carbon-nitrogen hydrolase family protein	0.294672
M1C5D1	Nitrilase and fragile histidine triad fusion protein	0.29154
M1CBS3	Ribosomal protein L3	0.278608
M0ZT51	Proteasome subunit alpha type	0.233186

## Sheet: Down-Glad
PG.ProteinGroups	PG.ProteinDescriptions	Difference GI_GC
M0ZLP1	Uncharacterized protein	-1.92326
M1BFJ1	Patatin	-1.75186
M1AE53	Structural constituent of cell wall	-1.70661
M1D0F9	Eukaryotic translation initiation factor 5	-1.62785
M1C846	Xyloglucan endotransglucosylase/hydrolase	-1.53761
M1A133	BRASSINOSTEROID INSENSITIVE 1-associated receptor kinase 1	-1.50939
M1DDV7	Putrescine N-methyltransferase	-1.48971
M1BCR0	Dihydroorotate dehydrogenase (quinone), mitochondrial	-1.45531
M0ZRT5	Developmental protein	-1.45221
M0ZJV4	Quinonprotein alcohol dehydrogenase	-1.43404
M1BC62	30S ribosomal protein S5	-1.3844
M1BBG5	Subtilisin-like protease	-1.34598
M1CN04	Glutamate dehydrogenase	-1.23413
M0ZRU5	Nodulation receptor kinase	-1.22959
M1CIC6	Aquaporin TIP2;3	-1.2007
M1CP05	Acyltransferase	-1.19125
M1ARB8	Structural constituent of ribosome	-1.19015
M1CWU3	LEXYL2 protein	-1.17977
M1A1V3	UDP-glucose 4-epimerase	-1.16387
M1C8F8	3-isopropylmalate dehydrogenase small subunit	-1.15435
Q8W214	Single-stranded DNA binding protein	-1.15365
M1B5J4	Ribosomal protein L17	-1.15224
M1APA2	Plasma membrane intrinsic protein 2-1	-1.15052
M1ANE3	Cytochrome P450	-1.13193
M1BBG7	Subtilisin-like protease	-1.123
M1BBG6	Subtilisin-like protease	-1.10112
M1B5Y3	High mobility group protein	-1.09967
M1A4X3	Water channel protein	-1.06824
M1C0N9	Sulfurtransferase	-1.06694
M1BMK7	Elicitor-inducible protein EIG-J7	-1.06683
M1BAU4	Alpha-glucosidase	-1.04738
M1AV21	Membrane channel protein	-1.03186
M1CWU2	LEXYL2 protein	-1.02806
M0ZW28	H1 histone	-1.02091
M1CL74	Chalcone synthase	-0.994905
P42056	Mitochondrial outer membrane protein porin of 36 kDa	-0.969226
M1CVS3	Glucan endo-1,3-beta-D-glucosidase	-0.96403
M1D4T4	CXE carboxylesterase	-0.955342
M1CQ13	Sucrose-phosphate phosphatase	-0.9514
M1AKN6	Phospholipase D	-0.949645
M1AHY8	Basic 7S globulin 2 small subunit	-0.941116
M1D545	Glucan endo-1,3-beta-D-glucosidase;Glucan endo-1,3-beta-D-glucosidase	-0.937842
M1C2S4	Subtilisin-like protease	-0.936538
M1CVG6	Cysteine protease 14	-0.93117
M0ZVL8	Serine-threonine protein kinase, plant-type	-0.92237
M1C6M4	Ribosomal protein S9	-0.917246
M1BBR5	Uncharacterized protein	-0.914004
M1BZ56	Universal stress protein	-0.912771
M1BIV5	Purple acid phosphatase	-0.90561
M1CVR0	Calcium ion binding protein	-0.905396
Q2V994	V-type proton ATPase subunit G	-0.902519
M1DPA6	Elongation factor Tu	-0.90112
M1DFQ4	Aspartic proteinase nepenthesin-1	-0.900325
M1CSZ3	Pit1 protein	-0.897241
M1CD32	Acyltransferase	-0.895428
M1A7W9	Malonyltransferase	-0.892247
K9MBL3	Glucan endo-1,3-beta-D-glucosidase	-0.884743
M1AYQ6	Fasciclin-like arabinogalactan protein 13	-0.872466
M1BAR5	Molybdopterin cofactor sulfurase	-0.86685
M0ZHB7	Phosphotransferase	-0.866539
M1A554	Vacuolar proton ATPase subunit E	-0.866383
M1BJU4	Cinnamoyl-CoA reductase	-0.863185
M1AN08	Forever young oxidoreductase	-0.855921
M1BPG4	Mitochondrial carrier	-0.854735
M0ZVF7	Phytoene dehydrogenase	-0.837871
M1ARY0	Carboxypeptidase	-0.835931
M1BZP2	STS14 protein	-0.835445
M1BFD3	Splicing factor	-0.835301
M1A3D4	Peptidyl-prolyl cis-trans isomerase	-0.835154
M1B8D5	Alpha-galactosidase	-0.831563
M1A1N1	Xylanase Xyn2	-0.831513
M0ZXZ5	Subtilisin inhibitor 1	-0.830565
M1ACG9	Urea active transporter	-0.829291
M1AVG9	High-affinity nitrate transporter	-0.826637
M1ASR2	Plasma membrane polypeptide	-0.816059
M1BLY8	Caffeoyl-CoA O-methyltransferase	-0.814793
M1AJW5	Fasciclin-like arabinogalactan protein 1	-0.814723
M1DK21	Endo-1,3(4)-beta-glucanase	-0.805154
M1AB01	Zinc finger protein	-0.803174
M0ZQJ1	Early-responsive to dehydration 4	-0.798542
M1CMK7	Hsp20/alpha crystallin family protein	-0.797432
M1BY04	Adenosine kinase	-0.7953
M1CAH1	Pentatricopeptide repeat-containing protein	-0.79451
M0ZGS2	Remorin 2	-0.790491
M1BWM3	Subtilase family protein	-0.786421
M1BH70	Uncharacterized protein	-0.784733
M1B588	Fasciclin-like arabinogalactan protein 10	-0.780033
M1BE45	Sucrose synthase	-0.774056
M1AK55	ATP binding / binding / protein kinase/ protein serine/threonine kinase/ protein tyrosine kinase	-0.771471
M1CW75	Glucan endo-1,3-beta-D-glucosidase	-0.768801
M1AH14	Ferritin	-0.768374
M1B8V5	50S ribosomal protein L4	-0.762012
M1D7N7	SGRP-1 protein	-0.758734
M1BFY0	Pre-mRNA-splicing factor	-0.753681
M1BA26	ALY protein	-0.751396
M1BSN9	Translocon-associated protein subunit beta;Translocon-associated protein beta family protein	-0.737382
M0ZRE9	Phosphotransferase	-0.731513
M1ADQ4	Annexin	-0.730177
M1AE33	GcpE	-0.72807
M1AGR3	Aspartic proteinase nepenthesin-1	-0.725905
M0ZYV5	Fasciclin-like arabinogalactan protein 19	-0.724899
M1C226	Peroxidase	-0.716914
M1C0W2	Calcineurin B;Calcineurin B 02	-0.708354
M1CWL9	Proline-rich protein 1	-0.693249
M0ZMD5	50S robosomal protein L11	-0.691194
M1C288	HIPL1 protein	-0.690121
M0ZRE7	Stem 28 kDa glycoprotein	-0.688805
M1A2M6	Patellin 1	-0.687786
M1C7P0	Biotin carboxyl carrier protein of acetyl-CoA carboxylase	-0.684088
M1AW39	Dirigent protein	-0.681993
M1AIV9	Pectinesterase	-0.680973
M1BXB2	Fasciclin-like arabinogalactan protein 14	-0.679201
M1AJZ7	V-type proton ATPase subunit F	-0.668626
M1D3N1	Adenosine kinase	-0.664859
M1D6J2	HIPL1 protein	-0.664108
M1BT03	Peroxidase	-0.663407
M1BFR4	Acid phosphatase 1	-0.660417
M1BJG8	High-affinity nitrate transporter	-0.659692
M1D1Z8	Purple acid phosphatase	-0.655654
M1CZA5	Plekhh protein	-0.65388
M1A616	Leucine-rich repeat/extensin	-0.653673
M1DIW5	Reticuline oxidase	-0.652131
M0ZVV5	Phospholipase D	-0.648666
M1CSB2	Rac-GTP binding protein	-0.644632
M1AEW4	Galactose-1-phosphate uridylyltransferase	-0.641725
M0ZJG4	Salicylic acid-binding protein 2	-0.641009
Q43845	Probable sucrose-phosphate synthase	-0.635172
M1CYM7	Spliceosomal protein sap	-0.628278
M1BW90	Reticuline oxidase	-0.627049
M0ZJZ7	LysM domain GPI-anchored protein 1	-0.621698
M1C9V9	1-deoxy-D-xylulose-5-phosphate reductoisomerase	-0.618167
M1CTV1	ATP synthase subunit d	-0.609779
M1BK35	Germin-like protein	-0.60969
M0ZHU5	Osmotin	-0.609412
M1BCZ9	Lactoylglutathione lyase	-0.609202
M1CV37	PS60 protein	-0.599715
M1CP35	Dihydrolipoyllysine-residue succinyltransferase	-0.599272
M1CMP3	Periplasmic beta-glucosidase	-0.588781
M1C6A4	Fumarylacetoacetase	-0.588134
P80261	NADH dehydrogenase [ubiquinone] iron-sulfur protein 3	-0.586609
M1B0W6	Calcium-binding protein	-0.583326
M1BS06	Histone H1	-0.581879
M1DT78	Basic 7S globulin 2 small subunit	-0.580056
M1ACK8	Eukaryotic initiation factor 4A-3	-0.5785
M0ZV40	Vacuolar proton pump subunit B	-0.578108
M0ZV98	60S ribosomal protein L7a	-0.576238
M0ZHB2	Profilin	-0.575181
M1C1B5	Eukaryotic translation initiation factor 3 subunit J	-0.572598
M1C7Y8	Transport inhibitor response 1	-0.572543
M1C189	Proliferating-cell nucleolar antigen p120	-0.5696
M0ZPB6	Uricase	-0.56741
M1D542	Serine/arginine-rich protein	-0.56688
M0ZNT9	Placental protein 11	-0.559282
D9J034	Single-stranded DNA-binding protein WHY2, mitochondrial	-0.554962
M1BDB3	Phosphotransferase	-0.549021
Q43844	NADH dehydrogenase [ubiquinone] iron-sulfur protein 7, mitochondrial	-0.543199
M0ZZV1	Ubiquitin-associated /TS-N domain-containing protein	-0.542109
M1A2Y2	NADH dehydrogenase	-0.541999
M1CTL0	NADH dehydrogenase	-0.539861
M1A3E1	DOMON domain-containing protein	-0.539361
M1ASB8	WD-40 repeat protein family	-0.536087
M1AT14	Thiamine pyrophosphokinase	-0.531814
M1BVX0	Mago nashi 2	-0.52857
M1DTI8	Tau class glutathione transferase GSTU50	-0.527193
M1CS94	Branched-chain amino acid aminotransferase	-0.519711
M1BYV2	Uncharacterized protein	-0.51893
M1B973	Transcription factor APFI	-0.516125
M1B2C0	RNA recognition motif-containing protein	-0.516057
M1CTC4	V-ATPase 69 kDa subunit	-0.515612
M1D6S9	Ribosomal protein L15	-0.514024
M1BXD5	Nucleosome assembly protein 1 2	-0.508719
M0ZR87	Nucleosome assembly protein 1 4	-0.498925
M1AZL8	Dihydrolipoamide acetyltransferase component of pyruvate dehydrogenase complex	-0.49782
M1CC25	Subtilisin-like protease	-0.495825
M1D0R2	Glycosyl hydrolase family 3 protein	-0.495141
P29677	Mitochondrial-processing peptidase subunit alpha	-0.49386
M1C916	Reticuline oxidase	-0.487355
M1A2B4	Malate dehydrogenase	-0.486159
M1D118	116 kD U5 small nuclear ribonucleoprotein component	-0.478844
M0ZRH9	Small GTPase Rab2	-0.471264
M1AG18	Carbohydrate esterase	-0.464824
M1BZ69	Prohibitin	-0.462983
M1B856	Serine/threonine-protein phosphatase	-0.462404
M1A642	Uncharacterized protein	-0.461882
M0ZWB1	Protein yrdA	-0.450628
M1D0U8	Protein OS-9	-0.448936
M1C5B7	Serine/threonine-protein phosphatase	-0.44691
M1B839	Protein yrdA	-0.446093
M1D2T1	Nt-rab7c protein	-0.443954
M0ZIM7	NADH dehydrogenase [ubiquinone] 1 alpha subcomplex subunit 12	-0.44255
M1C5X7	2-oxoglutarate dehydrogenase	-0.440767
K7XKT4	60S ribosomal protein L1	-0.440195
Q3HVK4	40S ribosomal protein S6	-0.438151
M1CGX3	Vesicle-associated membrane protein	-0.433779
M1C3K6	(S)-2-hydroxy-acid oxidase	-0.426687
M1CII0	V-ATPase 69 kDa subunit	-0.425476
M1BBJ6	Cinnamyl alcohol dehydrogenase	-0.425044
M1BZG1	Villin headpiece;Gelsolin region	-0.419709
M1CHN7	Alpha-L-fucosidase 2	-0.419059
M1CLM3	Hydrolase, hydrolyzing O-glycosyl compounds	-0.416399
M1CHI0	Phytocyanin-like arabinogalactan-protein	-0.407535
M1AI54	Ran GTPase-activating protein 2	-0.406055
M1CU25	PLD phosphodiesterase domain-containing protein	-0.404647
M1BCQ4	Pre-mRNA branch site protein p14	-0.399721
M1CRA1	Mitochondrial processing peptidase	-0.394773
M1B8Z6	Dihydroflavonal-4-reductase	-0.393241
M1ABS2	60S ribosomal protein L38;60S ribosomal protein L38;S-acyltransferase	-0.387699
M1CCF1	ATP synthase 24 kDa subunit, mitochondrial;ATP synthase 24 kDa subunit, mitochondrial	-0.383204
M1A1D2	Subtilase family protein	-0.37426
M1ABX1	Phosphoenolpyruvate carboxylase	-0.371515
M1BNP6	Tropinone reductase	-0.36901
M1BEH2	Pantothenate kinase	-0.347102
M1BCD5	Signal recognition particle 14 kDa protein	-0.344954
M1D7F6	Dehydrogenase	-0.344469
M0ZT74	Pyruvate dehydrogenase E1 component subunit alpha	-0.328965
M1CZR5	Spliceosomal protein	-0.326322
M1C6M8	Villin-2	-0.326106
M0ZP30	Pyruvate dehydrogenase E1 component subunit alpha	-0.325641
M1AX74	Probable bifunctional methylthioribulose-1-phosphate dehydratase/enolase-phosphatase E1	-0.322192
M1D1Q8	WD-repeat protein	-0.321995
M1AWS8	Glucose-6-phosphate 1-epimerase	-0.311064
M1CZN6	Beta-glucosidase	-0.301982
M1CNJ1	2-oxoglutarate dehydrogenase	-0.298361
Q2XPW4	60S ribosomal protein L7a	-0.284885
M1CCH6	Short-chain dehydrogenase/reductase	-0.281248
M1C2P2	4-(cytidine-5'-diphospho)-2-C-methyl-D-erythritol kinase	-0.274449
M1B117	NADH-ubiquinone oxidoreductase 75 kDa subunit, mitochondrial	-0.271105
M1B7W8	28 kDa ribonucleoprotein, chloroplastic	-0.259736
M0ZN23	Eukaryotic translation initiation factor 3 subunit B	-0.23386
P37225	NAD-dependent malic enzyme 59 kDa isoform, mitochondrial	-0.223246
M1CHW0	Ribosomal protein	-0.221869
M0ZHD0	Glyoxalase I	-0.221514
M1AB98	H/ACA ribonucleoprotein complex subunit 4	-0.215019

## Sheet: Down-Iwa
PG.ProteinGroups	PG.ProteinDescriptions	Difference II_IC
M1D0N0	Loganic acid methyltransferase	-3.26171
M1BHC2	Caffeic acid O-methyltransferase II	-2.05375
M1D353	Mannan endo-1,4-beta-mannosidase	-1.43593
M1A273	Beta-glucosidase	-1.29338
M1B4I6	Diadenosine tetraphosphate synthetase	-0.962868
M1AJL4	Dnajc14 protein	-0.959023
M1CQ27	Expp1 protein	-0.886087
M1CR31	26S proteasome subunit S9	-0.751429
M1B8C9	Ubiquitin activating enzyme	-0.718447
M1CPW3	Splicing factor	-0.698358
M1AB59	Importin subunit alpha	-0.672415
M1AE79	Protein disulfide-isomerase	-0.657615
M1BU57	EBP1	-0.644278
M1CW30	Tryptophanyl-tRNA synthetase	-0.631137
M1AC83	AMP dependent ligase	-0.604044
M1B325	ATP synthase subunit alpha, mitochondrial	-0.587932
M1C4P6	Sn-1 protein	-0.545815
M1AZE3	Glucose-6-phosphate isomerase	-0.543399
M1AMW1	Fibrillarin homolog	-0.495434
M1CKP4	Mitochondrial phosphate carrier protein	-0.389596
M0ZMN4	High mobility group protein	-3.16814
M1CUU7	GDSL-like Lipase/Acylhydrolase family protein	-2.87703
M1C7W5	Phytochrome;Phytochrome B	-2.51114
M1CNK8	Actin-depolymerizing factor 2	-2.29768
M0ZWR5	Diphthine methyl ester synthase	-2.04138
M1D4N8	U1snRNP-specific protein, U1A	-1.77175
M1AE45	SIT4 phosphatase-associated family protein	-1.64607
M1B1N3	3-isopropylmalate dehydratase	-1.58077
M1AIE7	Pentatricopeptide repeat-containing protein	-1.45719
M0ZP32	Serine/threonine-protein phosphatase	-1.45423
M0ZUB7	Temperature-induced lipocalin'	-1.42886
M1CV33	4-coumarate--CoA ligase	-1.2038
M1D2R2	Serine/threonine-protein phosphatase	-1.1883
M1AFT2	Major latex	-1.18076
M1AAU6	Alpha chain of nascent polypeptide associated complex	-1.11859
M1BEV1	Non-symbiotic hemoglobin 2	-1.08629
M0ZPF6	Hsp20/alpha crystallin family protein	-1.08397
M0ZNL8	Glutathione s-transferase	-1.05132
M1CYW5	Sn-1 protein	-1.04428
M1CT51	Phosphoethanolamine N-methyltransferase	-1.02791
M1CYK7	Stem-specific protein TSJT1	-1.0168
M1AD29	14-3-3 protein	-1.01615
M0ZLU9	Protein CREG1	-0.998322
M0ZXX7	Serine/threonine protein phosphatase 2a regulatory subunit A	-0.978449
M0ZZ36	Dienelactone hydrolase family protein	-0.974916
M1D0L7	Cysteine desulfurase	-0.920857
M1C4S3	Type 2A phosphatase activator TIP41	-0.918053
M1BFJ3	Galactokinase	-0.87714
M1BCL1	26S proteasome regulatory particle non-ATPase subunit 8	-0.873852
M1CTX3	Leukotriene A-4 hydrolase	-0.873156
M1CA43	Carbamoyl phosphate synthase small subunit	-0.871426
M0ZXS8	RNA-binding protein	-0.861241
M1B992	Signal recognition particle 68 kDa protein	-0.858555
M0ZNL3	Glutathione s-transferase	-0.819566
M1BBX3	Anthocyanidine rhamnosyl-transferase	-0.804325
M1BNL9	Isoamyl acetate-hydrolyzing esterase	-0.792436
M1AAS0	Histone-lysine N-methyltransferase, H3 lysine-9 specific SUVH1	-0.766133
M1CFH5	Gibberellin receptor GID1	-0.752615
M0ZLY3	FACT complex subunit SSRP1	-0.74771
M1D4J8	Epoxide hydrolase	-0.735879
M0ZQF4	ATP-binding cassette transporter	-0.71435
M1AAY6	CXE carboxylesterase	-0.713417
Q6R2P7	14-3-3 protein	-0.701438
M1BJK3	Glutaredoxin	-0.69329
M1AGX9	Tubulin alpha chain	-0.689797
M1A5D6	CASP-like protein	-0.682931
M1CJE1	Plasma membrane intrinsic protein PIP2	-0.676457
M1AXN3	AT-hook motif nuclear-localized protein	-0.674469
M1CZC0	ERBB-3 BINDING PROTEIN 1	-0.669034
M1CLG7	26S proteasome subunit	-0.665726
M1D5E2	Serine/threonine-protein phosphatase	-0.653847
M1CNN0	Cop11 protein	-0.634024
M0ZT60	HAT-like transposase	-0.633567
M1B8T4	Heterogeneous nuclear ribonucleoprotein A2/B1	-0.623199
M1A832	Thaumatin	-0.594849
M1C8T8	Spermidine synthase	-0.591936
M1CQD2	Transcription elongation factor spt6	-0.569678
M1CD27	Methylthioribose-1-phosphate isomerase	-0.568652
M1CQG4	V-type proton ATPase subunit	-0.563605
M1ANP7	Leucyl-tRNA synthetase	-0.561959
M1B9Y5	ATP binding protein	-0.557784
M1A466	WD-repeat protein	-0.544064
M0ZRS0	Chaperonin-60kD, ch60	-0.539314
M1C2L9	RNA-binding protein AKIP1	-0.536142
M1BTN7	Phosphoenolpyruvate carboxylase	-0.522501
K9MBK6	Glucan endo-1,3-beta-D-glucosidase;Glucan endo-1,3-beta-D-glucosidase;Glucan endo-1,3-beta-D-glucosidase	-0.521566
M1C800	NPL4 family protein	-0.521202
M0ZPV1	LeTIR	-0.515664
M1AP96	Subtilase	-0.507864
M1ALN3	Calcium-dependent protein kinase	-0.505819
M1BHE9	Aldehyde dehydrogenase	-0.497473
M1AFP3	Protein arginine n-methyltransferase	-0.488133
A5A7I8	Calcium-dependent protein kinase 5	-0.483376
M1A017	Novel plant snare	-0.474267
J9ULI1	Osmotic stress-activated protein kinase	-0.467134
M1A4R1	DNA-binding protein	-0.444575
M1AC15	Carbamoyl-phosphate synthase (glutamine-hydrolyzing)	-0.44323
M0ZV99	Actin depolymerizing factor 3	-0.436327
M1ADA6	Ketol-acid reductoisomerase	-0.41782
M1CZM1	Proliferating cell nuclear antigen	-0.416336
M1CF76	Cinnamyl alcohol dehydrogenase	-0.41158
M1BST6	Cytochrome C1;Cytochrome c1-2, heme protein, mitochondrial (Fragment)	-0.403959
M1BKJ2	Diacylglycerol kinase variant A	-0.380004
M1AFM6	Mutt domain protein	-0.370087
M1CIM1	ATP synthase protein MI25	-0.357206
M0ZLQ0	Eukaryotic translation initiation factor 3 subunit M	-0.320946
M1CRG6	Dihydroorotase	-0.286187
M0ZJ84	Glycine-rich RNA binding protein	-0.245948
